# Supplementary material for: Multicomponent synthesis of 2H-chromene-fused-thiazolo-triazole derivatives via cascade Michael addition/cyclization reaction: anticancer, antibacterial and computational evaluations
Source: RSC Adv. 2026 May 21;16(30):27374–96. doi: 10.1039/d6ra03687b (PMC13195423; doi:10.1039/d6ra03687b)
Supplement: RA-016-D6RA03687B-s002 [file RA-016-D6RA03687B-s002.cif]

# Supplementary Information (SI) for RSC Advances.
# This journal is © The Royal Society of Chemistry 2026

####################################################################### 
# 
# This file contains crystal structure data downloaded from the 
# Cambridge Structural Database (CSD) hosted by the Cambridge 
# Crystallographic Data Centre (CCDC).
# 
# Full information about CCDC data access policies and citation 
# guidelines are available at http://www.ccdc.cam.ac.uk/access/V1 
# 
# Audit and citation data items may have been added by the CCDC. 
# Please retain this information to preserve the provenance of 
# this file and to allow appropriate attribution of the data. 
# 
#######################################################################

data_pcr-bvp-3301r
_audit_block_doi                 10.5517/ccdc.csd.cc2hjk5s
_database_code_depnum_ccdc_archive 'CCDC 2309815'
loop_
_audit_author_name
_audit_author_address
'BARSHA SAMANTA'
;Ravenshaw University
India
;
_audit_update_record             
;
2023-11-23 deposited with the CCDC.	2026-05-07 downloaded from the CCDC.
;
_audit_creation_date             2023-11-23
_audit_creation_method           
;
Olex2 1.5-alpha
(compiled 2021.06.29 svn.r12e2184c for OlexSys, GUI svn.r6374)
;
_shelx_SHELXL_version_number     2018/3
_chemical_name_common            ?
_chemical_name_systematic        ?
_chemical_formula_moiety         'C19 H15 N3 O2 S'
_chemical_formula_sum            'C19 H15 N3 O2 S'
_chemical_formula_weight         349.40
_chemical_melting_point          ?
loop_
_atom_type_symbol
_atom_type_description
_atom_type_scat_dispersion_real
_atom_type_scat_dispersion_imag
_atom_type_scat_source
C C 0.0181 0.0091 'International Tables Vol C Tables 4.2.6.8 and 6.1.1.4'
H H 0.0000 0.0000 'International Tables Vol C Tables 4.2.6.8 and 6.1.1.4'
N N 0.0311 0.0180 'International Tables Vol C Tables 4.2.6.8 and 6.1.1.4'
O O 0.0492 0.0322 'International Tables Vol C Tables 4.2.6.8 and 6.1.1.4'
S S 0.3331 0.5567 'International Tables Vol C Tables 4.2.6.8 and 6.1.1.4'

_shelx_space_group_comment       
;
The symmetry employed for this shelxl refinement is uniquely defined
by the following loop, which should always be used as a source of
symmetry information in preference to the above space-group names.
They are only intended as comments.
;
_space_group_crystal_system      monoclinic
_space_group_IT_number           14
_space_group_name_H-M_alt        'P 1 21/c 1'
_space_group_name_Hall           '-P 2ybc'
loop_
_space_group_symop_operation_xyz
'x, y, z'
'-x, y+1/2, -z+1/2'
'-x, -y, -z'
'x, -y-1/2, z-1/2'

_cell_length_a                   17.4745(5)
_cell_length_b                   4.70452(12)
_cell_length_c                   20.9252(7)
_cell_angle_alpha                90
_cell_angle_beta                 105.964(4)
_cell_angle_gamma                90
_cell_volume                     1653.90(9)
_cell_formula_units_Z            4
_cell_measurement_reflns_used    4027
_cell_measurement_temperature    300.15
_cell_measurement_theta_max      26.3160
_cell_measurement_theta_min      2.3720
_shelx_estimated_absorpt_T_max   ?
_shelx_estimated_absorpt_T_min   ?
_exptl_absorpt_coefficient_mu    1.890
_exptl_absorpt_correction_T_max  ?
_exptl_absorpt_correction_T_min  ?
_exptl_absorpt_correction_type   ?
_exptl_absorpt_process_details   ?
_exptl_absorpt_special_details   ?
_exptl_crystal_colour            ?
_exptl_crystal_density_diffrn    1.403
_exptl_crystal_density_meas      ?
_exptl_crystal_density_method    ?
_exptl_crystal_description       Crystalline
_exptl_crystal_F_000             728
_exptl_crystal_size_max          0.15
_exptl_crystal_size_mid          0.12
_exptl_crystal_size_min          0.1
_exptl_transmission_factor_max   ?
_exptl_transmission_factor_min   ?
_diffrn_reflns_av_R_equivalents  0.0399
_diffrn_reflns_av_unetI/netI     0.0347
_diffrn_reflns_Laue_measured_fraction_full 0.996
_diffrn_reflns_Laue_measured_fraction_max 0.968
_diffrn_reflns_limit_h_max       22
_diffrn_reflns_limit_h_min       -22
_diffrn_reflns_limit_k_max       3
_diffrn_reflns_limit_k_min       -5
_diffrn_reflns_limit_l_max       26
_diffrn_reflns_limit_l_min       -22
_diffrn_reflns_number            14156
_diffrn_reflns_point_group_measured_fraction_full 0.996
_diffrn_reflns_point_group_measured_fraction_max 0.968
_diffrn_reflns_theta_full        67.684
_diffrn_reflns_theta_max         77.798
_diffrn_reflns_theta_min         4.395
_diffrn_ambient_temperature      300.15
_diffrn_detector_area_resol_mean ?
_diffrn_measured_fraction_theta_full 0.996
_diffrn_measured_fraction_theta_max 0.968
_diffrn_measurement_device_type  'XtaLAB Pro II AFC12 (RINC): Kappa single'
_diffrn_measurement_method       '\w scans'
_diffrn_radiation_type           CuK\a
_diffrn_radiation_wavelength     1.54184
_diffrn_source                   ?
_reflns_Friedel_coverage         0.000
_reflns_Friedel_fraction_full    .
_reflns_Friedel_fraction_max     .
_reflns_number_gt                3131
_reflns_number_total             3397
_reflns_special_details          
;
 Reflections were merged by SHELXL according to the crystal
 class for the calculation of statistics and refinement.
 
 _reflns_Friedel_fraction is defined as the number of unique
 Friedel pairs measured divided by the number that would be
 possible theoretically, ignoring centric projections and
 systematic absences.
;
_reflns_threshold_expression     'I > 2\s(I)'
_computing_cell_refinement       ?
_computing_data_collection       ?
_computing_data_reduction        ?
_computing_molecular_graphics    'Olex2 1.5-alpha (Dolomanov et al., 2009)'
_computing_publication_material  'Olex2 1.5-alpha (Dolomanov et al., 2009)'
_computing_structure_refinement  'SHELXL 2018/3 (Sheldrick, 2015)'
_computing_structure_solution    ?
_refine_diff_density_max         0.286
_refine_diff_density_min         -0.528
_refine_diff_density_rms         0.097
_refine_ls_extinction_coef       .
_refine_ls_extinction_method     none
_refine_ls_goodness_of_fit_ref   1.147
_refine_ls_hydrogen_treatment    constr
_refine_ls_matrix_type           full
_refine_ls_number_parameters     227
_refine_ls_number_reflns         3397
_refine_ls_number_restraints     0
_refine_ls_R_factor_all          0.0486
_refine_ls_R_factor_gt           0.0440
_refine_ls_restrained_S_all      1.147
_refine_ls_shift/su_max          0.000
_refine_ls_shift/su_mean         0.000
_refine_ls_structure_factor_coef Fsqd
_refine_ls_weighting_details     
'w=1/[\s^2^(Fo^2^)+(0.0666P)^2^+0.4253P] where P=(Fo^2^+2Fc^2^)/3'
_refine_ls_weighting_scheme      calc
_refine_ls_wR_factor_gt          0.1169
_refine_ls_wR_factor_ref         0.1230
_refine_special_details          ?
_olex2_refinement_description    
;
1. Fixed Uiso
 At 1.2 times of:
  All C(H) groups, All C(H,H) groups
 At 1.5 times of:
  All C(H,H,H) groups
2.a Ternary CH refined with riding coordinates:
 C10(H10)
2.b Secondary CH2 refined with riding coordinates:
 C24(H24A,H24B)
2.c Aromatic/amide H refined with riding coordinates:
 C22(H22), C4(H4), C6(H6), C18(H18), C5(H5), C20(H20), C21(H21), C19(H19),
 C15(H15)
2.d Idealised Me refined as rotating group:
 C25(H25A,H25B,H25C)
;
_atom_sites_solution_hydrogens   geom
_atom_sites_solution_primary     ?
_atom_sites_solution_secondary   ?
loop_
_atom_site_label
_atom_site_type_symbol
_atom_site_fract_x
_atom_site_fract_y
_atom_site_fract_z
_atom_site_U_iso_or_equiv
_atom_site_adp_type
_atom_site_occupancy
_atom_site_site_symmetry_order
_atom_site_calc_flag
_atom_site_refinement_flags_posn
_atom_site_refinement_flags_adp
_atom_site_refinement_flags_occupancy
_atom_site_disorder_assembly
_atom_site_disorder_group
S12 S 0.08223(2) 0.20093(9) 0.26251(2) 0.04105(15) Uani 1 1 d . . . . .
O9 O 0.29374(6) 0.5980(2) 0.31152(5) 0.0387(3) Uani 1 1 d . . . . .
O23 O 0.41579(7) 0.9244(3) 0.30985(6) 0.0453(3) Uani 1 1 d . . . . .
N1 N 0.09805(8) 0.4360(3) 0.15674(6) 0.0369(3) Uani 1 1 d . . . . .
N16 N 0.07312(9) 0.4633(4) 0.08929(7) 0.0460(3) Uani 1 1 d . . . . .
N14 N -0.00478(10) 0.1482(4) 0.12643(8) 0.0545(4) Uani 1 1 d . . . . .
C17 C 0.23786(9) 0.3317(3) 0.38517(7) 0.0330(3) Uani 1 1 d . . . . .
C2 C 0.16090(9) 0.5462(3) 0.20692(7) 0.0356(3) Uani 1 1 d . . . . .
C10 C 0.22043(9) 0.5410(3) 0.32833(7) 0.0339(3) Uani 1 1 d . . . . .
H10 H 0.201223 0.718452 0.343004 0.041 Uiso 1 1 calc R U . . .
C11 C 0.16010(9) 0.4392(3) 0.26647(8) 0.0352(3) Uani 1 1 d . . . . .
C3 C 0.22157(9) 0.7432(3) 0.19997(8) 0.0359(3) Uani 1 1 d . . . . .
C7 C 0.35216(9) 0.9332(3) 0.25453(8) 0.0382(3) Uani 1 1 d . . . . .
C8 C 0.28755(9) 0.7614(3) 0.25587(8) 0.0350(3) Uani 1 1 d . . . . .
C22 C 0.30887(10) 0.1853(4) 0.40429(8) 0.0413(4) Uani 1 1 d . . . . .
H22 H 0.347720 0.216930 0.382357 0.050 Uiso 1 1 calc R U . . .
C13 C 0.05164(9) 0.2483(4) 0.17747(9) 0.0412(4) Uani 1 1 d . . . . .
C4 C 0.21903(11) 0.9065(4) 0.14376(8) 0.0425(4) Uani 1 1 d . . . . .
H4 H 0.175185 0.896724 0.106649 0.051 Uiso 1 1 calc R U . . .
C6 C 0.34832(11) 1.0951(4) 0.19836(9) 0.0450(4) Uani 1 1 d . . . . .
H6 H 0.390552 1.213554 0.197276 0.054 Uiso 1 1 calc R U . . .
C18 C 0.18074(10) 0.2851(4) 0.41903(9) 0.0454(4) Uani 1 1 d . . . . .
H18 H 0.132830 0.384021 0.406853 0.055 Uiso 1 1 calc R U . . .
C5 C 0.28193(12) 1.0818(4) 0.14373(9) 0.0476(4) Uani 1 1 d . . . . .
H5 H 0.279988 1.193058 0.106589 0.057 Uiso 1 1 calc R U . . .
C20 C 0.26605(13) -0.0548(4) 0.48939(9) 0.0527(5) Uani 1 1 d . . . . .
H20 H 0.275527 -0.184249 0.524290 0.063 Uiso 1 1 calc R U . . .
C21 C 0.32263(12) -0.0089(4) 0.45608(9) 0.0516(4) Uani 1 1 d . . . . .
H21 H 0.370410 -0.108556 0.468344 0.062 Uiso 1 1 calc R U . . .
C24 C 0.47362(10) 1.1472(4) 0.31823(10) 0.0485(4) Uani 1 1 d . . . . .
H24A H 0.447654 1.331285 0.313029 0.058 Uiso 1 1 calc R U . . .
H24B H 0.503136 1.130041 0.285350 0.058 Uiso 1 1 calc R U . . .
C19 C 0.19512(12) 0.0924(5) 0.47067(9) 0.0540(5) Uani 1 1 d . . . . .
H19 H 0.156664 0.061452 0.493048 0.065 Uiso 1 1 calc R U . . .
C15 C 0.01175(12) 0.2868(5) 0.07493(9) 0.0544(5) Uani 1 1 d . . . . .
H15 H -0.018754 0.258943 0.031369 0.065 Uiso 1 1 calc R U . . .
C25 C 0.52850(13) 1.1175(6) 0.38685(12) 0.0688(6) Uani 1 1 d . . . . .
H25A H 0.552173 0.931793 0.391910 0.103 Uiso 1 1 calc R U . . .
H25B H 0.498966 1.142670 0.418932 0.103 Uiso 1 1 calc R U . . .
H25C H 0.569533 1.259056 0.393691 0.103 Uiso 1 1 calc R U . . .

loop_
_atom_site_aniso_label
_atom_site_aniso_U_11
_atom_site_aniso_U_22
_atom_site_aniso_U_33
_atom_site_aniso_U_23
_atom_site_aniso_U_13
_atom_site_aniso_U_12
S12 0.0352(2) 0.0496(3) 0.0375(2) 0.00137(16) 0.00855(17) -0.00608(15)
O9 0.0336(5) 0.0463(6) 0.0343(5) 0.0085(5) 0.0062(4) -0.0040(4)
O23 0.0364(6) 0.0524(7) 0.0447(6) 0.0054(5) 0.0073(5) -0.0077(5)
N1 0.0345(6) 0.0435(7) 0.0306(6) -0.0025(5) 0.0054(5) 0.0000(5)
N16 0.0448(7) 0.0601(9) 0.0295(6) -0.0017(6) 0.0041(6) -0.0009(6)
N14 0.0441(8) 0.0709(11) 0.0427(8) -0.0057(7) 0.0020(6) -0.0148(7)
C17 0.0341(7) 0.0358(8) 0.0282(7) -0.0021(6) 0.0069(6) -0.0019(5)
C2 0.0357(7) 0.0366(8) 0.0321(7) -0.0021(6) 0.0055(6) 0.0011(6)
C10 0.0328(7) 0.0364(8) 0.0318(7) 0.0001(6) 0.0078(6) -0.0008(6)
C11 0.0336(7) 0.0370(8) 0.0340(7) 0.0003(6) 0.0077(6) 0.0005(6)
C3 0.0391(8) 0.0347(7) 0.0339(8) -0.0004(6) 0.0104(6) 0.0014(6)
C7 0.0381(8) 0.0396(8) 0.0376(8) 0.0002(6) 0.0114(6) -0.0003(6)
C8 0.0380(8) 0.0353(7) 0.0318(7) 0.0018(6) 0.0099(6) 0.0009(6)
C22 0.0374(8) 0.0519(10) 0.0347(8) 0.0024(7) 0.0101(6) 0.0050(7)
C13 0.0335(7) 0.0482(9) 0.0401(8) -0.0034(7) 0.0070(6) -0.0026(7)
C4 0.0486(9) 0.0449(9) 0.0328(8) 0.0020(7) 0.0091(7) 0.0010(7)
C6 0.0483(9) 0.0451(9) 0.0440(9) 0.0043(7) 0.0167(7) -0.0056(7)
C18 0.0375(8) 0.0596(11) 0.0409(9) 0.0023(8) 0.0136(7) 0.0009(7)
C5 0.0593(10) 0.0462(10) 0.0392(9) 0.0081(7) 0.0169(8) -0.0005(8)
C20 0.0648(11) 0.0547(11) 0.0348(8) 0.0091(8) 0.0075(8) -0.0067(9)
C21 0.0531(10) 0.0554(10) 0.0417(9) 0.0086(8) 0.0053(8) 0.0106(8)
C24 0.0376(8) 0.0538(10) 0.0549(10) -0.0020(8) 0.0141(8) -0.0098(7)
C19 0.0539(10) 0.0711(13) 0.0401(9) 0.0032(9) 0.0180(8) -0.0145(9)
C15 0.0477(10) 0.0728(13) 0.0365(9) -0.0052(8) 0.0011(7) -0.0078(9)
C25 0.0466(10) 0.0913(17) 0.0620(13) 0.0003(12) 0.0043(9) -0.0167(11)

_geom_special_details            
;
 All esds (except the esd in the dihedral angle between two l.s. planes)
 are estimated using the full covariance matrix.  The cell esds are taken
 into account individually in the estimation of esds in distances, angles
 and torsion angles; correlations between esds in cell parameters are only
 used when they are defined by crystal symmetry.  An approximate (isotropic)
 treatment of cell esds is used for estimating esds involving l.s. planes.
;
loop_
_geom_bond_atom_site_label_1
_geom_bond_atom_site_label_2
_geom_bond_distance
_geom_bond_site_symmetry_2
_geom_bond_publ_flag
S12 C11 1.7473(16) . ?
S12 C13 1.7261(18) . ?
O9 C10 1.4438(18) . ?
O9 C8 1.3744(19) . ?
O23 C7 1.368(2) . ?
O23 C24 1.433(2) . ?
N1 N16 1.3638(18) . ?
N1 C2 1.3939(19) . ?
N1 C13 1.349(2) . ?
N16 C15 1.324(3) . ?
N14 C13 1.325(2) . ?
N14 C15 1.357(3) . ?
C17 C10 1.509(2) . ?
C17 C22 1.379(2) . ?
C17 C18 1.391(2) . ?
C2 C11 1.348(2) . ?
C2 C3 1.445(2) . ?
C10 H10 0.9800 . ?
C10 C11 1.505(2) . ?
C3 C8 1.401(2) . ?
C3 C4 1.395(2) . ?
C7 C8 1.395(2) . ?
C7 C6 1.386(2) . ?
C22 H22 0.9300 . ?
C22 C21 1.387(2) . ?
C4 H4 0.9300 . ?
C4 C5 1.374(3) . ?
C6 H6 0.9300 . ?
C6 C5 1.388(3) . ?
C18 H18 0.9300 . ?
C18 C19 1.380(3) . ?
C5 H5 0.9300 . ?
C20 H20 0.9300 . ?
C20 C21 1.374(3) . ?
C20 C19 1.379(3) . ?
C21 H21 0.9300 . ?
C24 H24A 0.9700 . ?
C24 H24B 0.9700 . ?
C24 C25 1.498(3) . ?
C19 H19 0.9300 . ?
C15 H15 0.9300 . ?
C25 H25A 0.9600 . ?
C25 H25B 0.9600 . ?
C25 H25C 0.9600 . ?

loop_
_geom_angle_atom_site_label_1
_geom_angle_atom_site_label_2
_geom_angle_atom_site_label_3
_geom_angle
_geom_angle_site_symmetry_1
_geom_angle_site_symmetry_3
_geom_angle_publ_flag
C13 S12 C11 88.98(8) . . ?
C8 O9 C10 116.24(12) . . ?
C7 O23 C24 117.59(13) . . ?
N16 N1 C2 134.88(14) . . ?
C13 N1 N16 110.20(13) . . ?
C13 N1 C2 114.85(13) . . ?
C15 N16 N1 100.61(14) . . ?
C13 N14 C15 101.28(16) . . ?
C22 C17 C10 121.67(14) . . ?
C22 C17 C18 119.22(15) . . ?
C18 C17 C10 119.11(14) . . ?
N1 C2 C3 127.63(14) . . ?
C11 C2 N1 110.56(14) . . ?
C11 C2 C3 121.81(14) . . ?
O9 C10 C17 108.24(12) . . ?
O9 C10 H10 108.7 . . ?
O9 C10 C11 107.94(12) . . ?
C17 C10 H10 108.7 . . ?
C11 C10 C17 114.32(13) . . ?
C11 C10 H10 108.7 . . ?
C2 C11 S12 113.70(12) . . ?
C2 C11 C10 119.56(14) . . ?
C10 C11 S12 126.66(11) . . ?
C8 C3 C2 114.40(14) . . ?
C4 C3 C2 125.71(15) . . ?
C4 C3 C8 119.89(15) . . ?
O23 C7 C8 116.06(14) . . ?
O23 C7 C6 124.95(15) . . ?
C6 C7 C8 118.98(15) . . ?
O9 C8 C3 121.88(14) . . ?
O9 C8 C7 117.74(14) . . ?
C7 C8 C3 120.21(14) . . ?
C17 C22 H22 119.9 . . ?
C17 C22 C21 120.30(16) . . ?
C21 C22 H22 119.9 . . ?
N1 C13 S12 111.90(12) . . ?
N14 C13 S12 137.38(15) . . ?
N14 C13 N1 110.71(16) . . ?
C3 C4 H4 120.3 . . ?
C5 C4 C3 119.38(16) . . ?
C5 C4 H4 120.3 . . ?
C7 C6 H6 119.7 . . ?
C7 C6 C5 120.52(16) . . ?
C5 C6 H6 119.7 . . ?
C17 C18 H18 120.0 . . ?
C19 C18 C17 120.05(17) . . ?
C19 C18 H18 120.0 . . ?
C4 C5 C6 120.94(16) . . ?
C4 C5 H5 119.5 . . ?
C6 C5 H5 119.5 . . ?
C21 C20 H20 120.2 . . ?
C21 C20 C19 119.52(17) . . ?
C19 C20 H20 120.2 . . ?
C22 C21 H21 119.8 . . ?
C20 C21 C22 120.37(18) . . ?
C20 C21 H21 119.8 . . ?
O23 C24 H24A 110.3 . . ?
O23 C24 H24B 110.3 . . ?
O23 C24 C25 107.05(16) . . ?
H24A C24 H24B 108.6 . . ?
C25 C24 H24A 110.3 . . ?
C25 C24 H24B 110.3 . . ?
C18 C19 H19 119.7 . . ?
C20 C19 C18 120.54(17) . . ?
C20 C19 H19 119.7 . . ?
N16 C15 N14 117.21(16) . . ?
N16 C15 H15 121.4 . . ?
N14 C15 H15 121.4 . . ?
C24 C25 H25A 109.5 . . ?
C24 C25 H25B 109.5 . . ?
C24 C25 H25C 109.5 . . ?
H25A C25 H25B 109.5 . . ?
H25A C25 H25C 109.5 . . ?
H25B C25 H25C 109.5 . . ?

loop_
_geom_torsion_atom_site_label_1
_geom_torsion_atom_site_label_2
_geom_torsion_atom_site_label_3
_geom_torsion_atom_site_label_4
_geom_torsion
_geom_torsion_site_symmetry_1
_geom_torsion_site_symmetry_2
_geom_torsion_site_symmetry_3
_geom_torsion_site_symmetry_4
_geom_torsion_publ_flag
O9 C10 C11 S12 149.17(11) . . . . ?
O9 C10 C11 C2 -34.46(19) . . . . ?
O23 C7 C8 O9 -0.7(2) . . . . ?
O23 C7 C8 C3 -176.20(14) . . . . ?
O23 C7 C6 C5 177.74(16) . . . . ?
N1 N16 C15 N14 -0.3(2) . . . . ?
N1 C2 C11 S12 -0.04(17) . . . . ?
N1 C2 C11 C10 -176.86(13) . . . . ?
N1 C2 C3 C8 -164.89(15) . . . . ?
N1 C2 C3 C4 14.5(3) . . . . ?
N16 N1 C2 C11 -177.38(16) . . . . ?
N16 N1 C2 C3 1.5(3) . . . . ?
N16 N1 C13 S12 178.73(11) . . . . ?
N16 N1 C13 N14 -0.6(2) . . . . ?
C17 C10 C11 S12 28.68(19) . . . . ?
C17 C10 C11 C2 -154.94(14) . . . . ?
C17 C22 C21 C20 -0.8(3) . . . . ?
C17 C18 C19 C20 0.3(3) . . . . ?
C2 N1 N16 C15 177.20(18) . . . . ?
C2 N1 C13 S12 1.34(18) . . . . ?
C2 N1 C13 N14 -178.00(15) . . . . ?
C2 C3 C8 O9 1.6(2) . . . . ?
C2 C3 C8 C7 176.83(14) . . . . ?
C2 C3 C4 C5 -178.80(16) . . . . ?
C10 O9 C8 C3 -35.1(2) . . . . ?
C10 O9 C8 C7 149.48(14) . . . . ?
C10 C17 C22 C21 -179.02(16) . . . . ?
C10 C17 C18 C19 179.30(16) . . . . ?
C11 S12 C13 N1 -1.10(13) . . . . ?
C11 S12 C13 N14 178.0(2) . . . . ?
C11 C2 C3 C8 13.9(2) . . . . ?
C11 C2 C3 C4 -166.71(16) . . . . ?
C3 C2 C11 S12 -178.98(12) . . . . ?
C3 C2 C11 C10 4.2(2) . . . . ?
C3 C4 C5 C6 1.0(3) . . . . ?
C7 O23 C24 C25 170.48(17) . . . . ?
C7 C6 C5 C4 -0.6(3) . . . . ?
C8 O9 C10 C17 173.20(12) . . . . ?
C8 O9 C10 C11 48.97(17) . . . . ?
C8 C3 C4 C5 0.6(2) . . . . ?
C8 C7 C6 C5 -1.4(3) . . . . ?
C22 C17 C10 O9 -12.6(2) . . . . ?
C22 C17 C10 C11 107.71(17) . . . . ?
C22 C17 C18 C19 -0.6(3) . . . . ?
C13 S12 C11 C2 0.65(13) . . . . ?
C13 S12 C11 C10 177.21(14) . . . . ?
C13 N1 N16 C15 0.55(19) . . . . ?
C13 N1 C2 C11 -0.8(2) . . . . ?
C13 N1 C2 C3 178.02(16) . . . . ?
C13 N14 C15 N16 0.0(3) . . . . ?
C4 C3 C8 O9 -177.92(15) . . . . ?
C4 C3 C8 C7 -2.6(2) . . . . ?
C6 C7 C8 O9 178.47(15) . . . . ?
C6 C7 C8 C3 3.0(2) . . . . ?
C18 C17 C10 O9 167.47(14) . . . . ?
C18 C17 C10 C11 -72.21(19) . . . . ?
C18 C17 C22 C21 0.9(3) . . . . ?
C21 C20 C19 C18 -0.1(3) . . . . ?
C24 O23 C7 C8 -164.00(15) . . . . ?
C24 O23 C7 C6 16.9(2) . . . . ?
C19 C20 C21 C22 0.4(3) . . . . ?
C15 N14 C13 S12 -178.74(18) . . . . ?
C15 N14 C13 N1 0.4(2) . . . . ?

loop_
_diffrn_refln_index_h
_diffrn_refln_index_k
_diffrn_refln_index_l
_diffrn_refln_intensity_net
_diffrn_refln_intensity_u
_diffrn_refln_scale_group_code
0 0 2 99943.1 3061.66 10
0 0 3 3.32144 3.88736 10
0 0 4 238.356 18.5722 10
0 0 5 4.65752 5.57836 10
0 0 6 3460.22 131.083 10
0 0 7 1.38235 6.75714 9
0 0 7 1.35867 6.64137 10
0 0 8 428.014 35.758 9
0 0 8 434.515 35.9402 10
0 0 9 1.85936 6.82057 9
0 0 9 22.8066 10.896 10
0 0 10 2982.73 141.618 10
0 0 10 3514.96 145.164 9
0 0 11 -2.55938 10.8345 10
0 0 11 -2.28435 8.82782 9
0 0 12 10516.3 371.014 9
0 0 12 9839.61 374.998 10
0 0 13 -3.16711 12.2388 10
0 0 13 -2.80615 9.0727 9
0 0 -13 0.92025 5.73421 21
0 0 14 13163.5 482.682 10
0 0 -14 12703.3 425.645 21
0 0 15 3.27208 11.9956 9
0 0 15 3.98136 15.3854 10
0 0 -15 -1.13504 7.96795 21
0 0 -16 3709.21 141.754 21
0 0 16 3903.23 184.819 9
0 0 -16 3594.97 225.6 12
0 0 -17 1.29376 9.61729 21
0 0 17 3.532 13.6492 9
0 0 -17 14.2464 26.114 12
0 0 -18 9290.77 312.104 21
0 0 -18 8535.24 420.95 12
0 0 -19 1.31577 9.51238 21
0 0 -19 -7.58353 18.5343 12
0 0 -20 657.483 41.8369 21
0 0 21 8.0323 9.1963 14
0 0 -21 2.26969 8.9888 21
0 0 22 35.4583 10.4651 14
0 0 23 -3.65174 7.02838 14
0 0 24 4.8725 6.07638 19
0 0 25 3.02981 3.85173 19
0 -1 0 -2.71513 5.11406 12
0 -1 0 -3.90547 8.11224 2
0 -1 0 -2.55341 8.10728 1
0 -1 -1 34349.7 1039.35 12
0 -1 1 33977 1052.07 1
0 -1 1 33069.5 1052.87 2
0 -1 -1 33009.2 1052.13 1
0 -1 -1 32015.5 1051.35 2
0 1 -2 832.721 35.7071 9
0 -1 -2 1020.31 47.4037 12
0 1 -2 892.753 30.8958 11
0 -1 -2 859.238 50.2865 4
0 -1 2 955.727 52.0713 4
0 -1 -2 909.835 50.6825 1
0 -1 2 949.785 51.6851 3
0 -1 -2 928.424 50.9146 2
0 -1 2 841.85 49.2573 1
0 -1 -2 1003.52 52.8234 3
0 -1 2 939.884 51.4967 2
0 1 -3 32920.5 1027.89 9
0 -1 -3 34060.9 1045.63 12
0 1 3 32701.3 1041.64 10
0 -1 3 34459.3 1050.47 4
0 -1 -3 33162.5 1047.81 2
0 -1 -3 33332.7 1049.14 3
0 -1 3 33587.2 1047.47 1
0 1 4 9565.91 298.656 10
0 -1 -4 9729.92 302.004 3
0 -1 4 9372.81 301.983 4
0 -1 4 10158.6 302.453 3
0 -1 -4 10020.6 302.945 4
0 -1 -4 9381.98 299.895 1
0 -1 4 9488.58 299.946 1
0 -1 4 9625 302.09 2
0 -1 -4 10206.9 302.967 2
0 -1 5 4697.93 148.314 9
0 1 5 4284.57 159.72 10
0 -1 -5 4069.17 156.81 3
0 -1 -5 4507.63 159.499 4
0 -1 5 4281.51 157.497 3
0 -1 5 3942.58 156.987 4
0 -1 -5 4317.12 158.127 2
0 -1 -5 4311.92 157.773 1
0 -1 5 4474.81 160.253 2
0 -1 5 4024.47 155.799 1
0 -1 6 7.37147 5.6358 9
0 1 6 12.6389 7.48463 10
0 -1 6 5.79504 1.95945 11
0 -1 6 10.9289 2.81024 11
0 -1 -6 19.8264 7.85264 4
0 -1 6 8.08556 6.77423 4
0 -1 6 10.4443 6.80584 2
0 -1 6 16.1531 6.84267 1
0 -1 6 8.59272 6.1617 3
0 -1 -6 6.60642 5.87054 2
0 -1 -6 7.50477 6.0092 3
0 -1 7 8878.64 293.463 9
0 -1 7 8358.96 275.039 11
0 1 7 9072.41 304.992 10
0 -1 7 8817.86 287.428 3
0 -1 -7 8035.43 284.957 3
0 -1 -7 9300.69 288.071 4
0 -1 7 8140.44 288.013 4
0 -1 -7 8690.65 287.694 2
0 -1 7 9191.5 291.73 2
0 1 8 28857.9 943.046 10
0 -1 8 28633.3 913.908 11
0 -1 -8 30144.7 916.947 4
0 -1 8 30330.3 935.801 9
0 -1 9 953.018 58.3844 9
0 -1 9 965.064 45.2487 11
0 1 9 1016.32 64.6535 10
0 1 10 16959.4 593.721 9
0 1 10 17961.6 588.226 10
0 -1 10 16549.3 551.356 11
0 -1 11 2043.67 98.2449 9
0 1 11 1830.44 104.565 10
0 -1 -11 1851.51 124.184 12
0 -1 -12 933.007 48.4465 21
0 -1 12 1145.82 67.9615 9
0 1 12 1022.48 75.4382 10
0 -1 -12 944.791 88.7451 12
0 -1 -13 134.189 16.5552 21
0 -1 13 160.579 24.8745 9
0 1 13 114.111 27.9449 10
0 1 13 164.568 33.6825 9
0 -1 -13 179.206 41.4717 12
0 -1 -14 4408.03 160.552 21
0 1 14 4587.23 216.057 9
0 1 14 4152.3 203.281 10
0 -1 -14 4178.87 235.904 12
0 -1 -15 3271.14 128.547 21
0 1 15 3368.92 175.132 10
0 1 15 3253.11 175.921 9
0 -1 -15 2830.6 196.722 12
0 -1 -16 2731.76 113.265 21
0 1 16 2802.48 161.387 9
0 1 16 2552.94 152.823 10
0 -1 -16 2598.42 189.291 12
0 -1 -17 514.75 38.8462 21
0 1 17 437.221 58.7907 9
0 1 17 453.194 59.5622 10
0 -1 -17 450.796 77.2672 12
0 1 -17 498.653 76.6401 12
0 -1 -18 17.5968 12.1594 21
0 -1 18 4.32677 10.7272 20
0 1 -18 53.4905 30.5744 12
0 -1 -18 7.93588 19.3991 12
0 -1 -19 262.294 27.7789 21
0 -1 19 327.849 29.5529 20
0 -1 -19 288.884 64.862 12
0 1 -19 191.785 47.1961 12
0 -1 20 708.053 43.8 20
0 -1 -20 678.129 44.3357 21
0 -1 21 80.5034 14.4717 20
0 -1 21 71.4976 14.045 19
0 -1 -21 61.5604 14.8996 21
0 -1 21 61.3081 14.2462 14
0 -1 -22 903.55 48.4219 21
0 -1 22 977.201 48.7917 19
0 -1 22 967.65 47.1068 20
0 -1 22 1018.56 50.6505 14
0 -1 23 12.6773 6.41827 20
0 -1 23 27.5614 8.26114 19
0 -1 23 26.9283 9.48 14
0 -1 24 831.392 36.3395 19
0 -1 24 951.359 40.1623 14
0 1 25 488.596 23.6125 19
0 -1 25 468.069 21.3831 14
0 -2 0 46.2123 16.3393 4
0 -2 0 50.9301 18.5873 1
0 -2 0 42.833 17.3722 2
0 -2 0 51.8039 17.0518 3
0 -2 -1 9268.91 370.092 2
0 -2 1 10774.8 379.094 2
0 -2 -1 10335 375.74 1
0 -2 1 10297.9 375.225 1
0 -2 1 9913.97 374.518 4
0 -2 -1 10616.3 379.111 3
0 -2 -1 10136.1 374.116 4
0 -2 1 10511.9 377.416 3
0 -2 -1 10577.6 346.294 12
0 -2 -2 4353.25 186.349 1
0 -2 -2 3744.9 177.224 2
0 -2 2 3871.01 179.372 1
0 -2 2 4363.7 185.878 2
0 -2 2 4232.78 183.691 3
0 -2 -2 4409.33 185.078 4
0 -2 2 4213.64 185.133 4
0 -2 -2 4292.34 185.612 3
0 -2 -2 4250.55 161.998 12
0 -2 3 3069.45 145.772 1
0 -2 -3 2862.3 142.786 2
0 -2 3 3045.36 147.407 4
0 -2 -3 3139.32 148.603 3
0 -2 -3 3353.61 134.206 12
0 -2 4 328.714 39.3198 2
0 -2 -4 276.247 35.1469 2
0 -2 4 205.539 30.472 1
0 -2 -4 282.523 36.5216 1
0 -2 4 285.92 37.118 4
0 -2 -4 286.609 36.4469 3
0 -2 4 283.812 35.3884 3
0 -2 -4 329.74 38.2146 4
0 -2 -4 346.012 35.4042 12
0 2 4 290.004 32.389 10
0 -2 -5 581.308 54.6206 2
0 -2 -5 766.332 60.029 1
0 -2 5 793.957 61.353 2
0 -2 5 708.98 56.8759 1
0 -2 -5 756.025 58.8472 4
0 -2 -5 692.652 57.5733 3
0 -2 5 736.378 57.6911 3
0 -2 5 687.276 57.8719 4
0 -2 -5 713.094 56.5387 12
0 2 5 704.055 53.2949 10
0 -2 6 28389.6 948.255 1
0 -2 -6 25358.2 948.465 2
0 -2 -6 30733.7 956.911 1
0 -2 6 29318.2 955.611 2
0 -2 6 30310.9 951.111 3
0 -2 -6 30095.7 953.013 4
0 -2 -6 29206.5 952.747 3
0 -2 6 27368.1 950.582 4
0 2 6 31140.9 948.867 10
0 -2 -6 30256.4 959.074 12
0 -2 -7 1960.41 106.446 2
0 -2 7 2064.66 110.4 2
0 -2 -7 2035.41 106.965 4
0 -2 7 2052.72 105.828 3
0 -2 7 2072.15 109.924 4
0 -2 -7 2030.82 107.664 3
0 -2 -7 1904.67 112.288 12
0 2 7 1998.71 104.987 10
0 -2 8 3422.88 155.481 2
0 -2 8 3186.69 146.635 3
0 -2 -8 3512.58 151.652 4
0 -2 -8 3226.65 164.153 12
0 2 8 3348.21 154.663 10
0 -2 9 431.335 43.7501 2
0 2 9 425.908 46.7883 10
0 -2 -9 426.533 52.5766 12
0 -2 -9 448.034 41.9002 4
0 -2 -10 42.3288 21.3858 12
0 2 10 30.4718 16.7278 10
0 -2 -10 54.981 12.8499 17
0 -2 10 60.3443 10.7595 16
0 -2 -11 4422.08 162.918 21
0 -2 11 5150.62 188.27 19
0 -2 -11 4418.07 228.891 12
0 2 11 4569.48 206.62 10
0 2 11 3799.43 213.351 9
0 -2 -11 4357.85 166.004 17
0 -2 11 4843.82 161.365 16
0 -2 -12 2097.34 88.9575 21
0 -2 12 2253.24 110.309 19
0 -2 -12 2072.13 147.152 12
0 2 12 2150.65 126.904 10
0 -2 12 2345.61 87.0098 16
0 -2 -12 1953.13 89.814 17
0 -2 -13 14.4373 9.75489 21
0 -2 13 4.58019 13.1282 19
0 -2 -13 6.13149 14.9872 12
0 2 13 -3.80799 11.4007 10
0 2 13 20.4979 17.7135 9
0 -2 -13 6.64802 9.88579 17
0 -2 14 1231.25 73.3126 19
0 -2 -14 1108.68 58.831 21
0 -2 -14 1156.79 117.227 12
0 2 14 1051.66 102.219 9
0 2 14 1170.58 93.3957 10
0 -2 -14 1061.18 58.7948 17
0 -2 15 1769.21 92.5998 19
0 -2 -15 2010.76 86.8043 21
0 -2 -15 1797.82 153.914 12
0 2 15 1895.14 139.994 9
0 2 15 1849.32 125.692 10
0 -2 -15 1704.93 82.3002 17
0 -2 -16 1483.41 74.5946 17
0 -2 -16 1688.94 79.0691 21
0 -2 16 1721.66 84.2489 19
0 -2 -16 1617.39 148.255 12
0 -2 -17 117.926 17.2298 17
0 -2 17 165.274 21.7949 19
0 -2 -17 142.541 20.909 21
0 -2 17 91.5699 17.3837 20
0 -2 -17 184.363 50.6983 12
0 -2 18 23.2515 10.016 19
0 -2 18 31.73 12.8643 20
0 -2 19 84.9028 14.4475 19
0 -2 19 101.164 17.368 20
0 -2 20 553.51 36.4711 14
0 -2 20 619.532 36.0801 19
0 -2 20 631.682 38.8932 20
0 -2 21 368.127 25.8469 14
0 -2 21 300.707 24.2686 20
0 -2 21 304.085 22.1182 19
0 -2 22 170.3 16.023 14
0 -2 22 182.887 16.4914 20
0 -2 23 17.0913 5.93497 14
0 -2 23 18.3997 6.20659 20
0 -2 24 3.41975 3.06468 14
0 -3 0 -13.4528 17.329 3
0 -3 0 -4.56828 14.7702 1
0 -3 0 -4.51528 13.516 2
0 -3 0 -3.92918 6.46495 8
0 -3 0 -1.90241 7.53374 5
0 -3 0 -4.49201 14.5236 4
0 -3 0 -3.77924 6.42912 6
0 -3 0 0.95004 6.56809 7
0 -3 -1 2215.79 145.116 2
0 -3 1 2442.06 151.709 2
0 -3 -1 2361.1 149.771 1
0 -3 1 2423.03 150.894 1
0 -3 -1 2321.48 94.8676 8
0 -3 1 2567.25 96.0579 8
0 -3 1 2419.89 149.46 4
0 -3 -1 2489.08 150.961 4
0 -3 1 2567.81 151.751 3
0 -3 -1 2381.58 149.778 3
0 -3 1 2304.92 94.1085 5
0 -3 -1 2411.46 94.5634 5
0 -3 1 2387.35 94.7367 7
0 -3 -1 2304.51 94.2241 6
0 -3 1 2537.78 95.2559 6
0 -3 -1 2457.28 95.075 7
0 -3 2 7728.32 327.349 2
0 -3 2 7474.96 322.931 1
0 -3 -2 7497.47 323.017 2
0 -3 -2 7750.51 253.65 8
0 -3 2 7393.55 252.078 5
0 -3 2 7693.82 322.14 3
0 -3 2 7319.74 322.532 4
0 -3 -2 7896.72 329.179 3
0 -3 -2 7829.12 325.375 4
0 -3 2 7018.94 250.888 7
0 -3 -2 7780.23 253.043 6
0 -3 -3 8.60107 13.909 2
0 -3 -3 13.4477 18.1713 3
0 -3 3 10.5431 7.13114 6
0 -3 -3 14.55 7.46355 7
0 -3 3 6.63591 6.86324 7
0 -3 -3 11.2609 7.17074 6
0 -3 -3 14.6861 8.21051 8
0 -3 3 19.251 8.00845 8
0 -3 3 4.49711 13.4662 4
0 -3 3 8.54509 7.06696 5
0 -3 -3 16.2916 7.51037 5
0 -3 -4 6200.17 215.392 17
0 -3 4 6299.13 213.597 16
0 -3 4 6607.49 288.217 2
0 -3 -4 5930.83 276.761 2
0 -3 -4 6183.78 214.94 6
0 -3 4 6355.95 213.938 6
0 -3 -4 6622.15 215.783 7
0 -3 4 6269.37 215.591 7
0 -3 -4 6470.15 216.897 8
0 -3 4 6638.94 215.49 8
0 -3 -4 6352.05 214.854 5
0 -3 4 6199.99 277.521 3
0 -3 -4 6304.69 284.365 3
0 -3 -4 6253.57 278.854 4
0 -3 4 6202.15 215.716 5
0 -3 4 6002.38 281.375 4
0 -3 5 1189 54.2049 16
0 -3 -5 1120.41 55.7339 17
0 -3 -5 1243.79 96.2964 2
0 -3 5 1250.78 100.902 2
0 -3 -5 1262.53 55.1895 7
0 -3 -5 1156.62 54.5514 6
0 -3 5 1176.69 55.0184 7
0 -3 5 1265.86 54.5082 6
0 -3 -5 1212.18 56.2268 8
0 -3 5 1289.41 55.4082 8
0 -3 -5 1210.65 54.6998 5
0 -3 -5 1250.36 96.6246 4
0 -3 -5 1213.95 98.3865 3
0 -3 5 1158.75 96.7793 4
0 -3 5 981.19 85.9394 3
0 -3 5 1169.58 55.2248 5
0 -3 -6 1568.89 72.5624 17
0 -3 6 1693.82 70.1028 16
0 -3 6 1751.07 120.83 2
0 -3 -6 1681.33 114.744 2
0 -3 6 1611.82 69.282 7
0 -3 -6 1673.14 68.9393 7
0 -3 6 1692.62 67.8715 6
0 -3 6 1708.1 69.0868 8
0 -3 -6 1828.79 120.474 3
0 -3 6 1654.96 111.008 3
0 -3 -6 1684.28 112.945 4
0 -3 6 1675.74 116.408 4
0 -3 6 1581.17 69.0553 5
0 -3 7 1407.26 60.158 8
0 -3 7 1451.2 62.7627 16
0 -3 7 1567.24 109.986 2
0 -3 -7 1453.35 102.769 2
0 -3 7 1400.85 59.047 6
0 -3 -7 1408.44 59.9378 7
0 -3 -7 1377.96 98.4994 12
0 -3 -7 1423.35 104.029 3
0 -3 -7 1315.98 97.6791 4
0 -3 7 1359.23 97.6144 3
0 -3 -7 1373.24 59.247 5
0 -3 7 1385 103.354 4
0 -3 8 452.561 28.1928 8
0 -3 8 471.75 30.3979 16
0 -3 -8 468.108 33.772 17
0 -3 8 444.354 56.0853 2
0 -3 -8 488.492 28.3753 7
0 -3 8 422.321 26.2675 6
0 -3 -8 461.639 57.8178 12
0 -3 -8 463.372 27.1363 5
0 -3 -8 494.475 54.8631 4
0 -3 -9 109.433 17.1712 17
0 -3 9 67.645 12.905 16
0 3 9 61.3848 25.336 9
0 -3 -9 76.1925 26.841 12
0 -3 -9 68.5551 21.3285 4
0 -3 -10 962.075 96.9482 12
0 3 10 878.029 89.2173 9
0 -3 -10 885.75 53.2266 17
0 -3 10 1025.53 49.672 16
0 -3 -11 282.89 23.2438 21
0 -3 -11 309.966 29.2151 17
0 3 11 252.937 48.7222 9
0 -3 -12 530.116 39.217 17
0 3 12 505.838 70.0579 9
0 -3 -12 490.061 32.3901 21
0 -3 13 2561.11 106.516 20
0 -3 -13 2507.14 100.182 21
0 -3 -13 2514.4 108.66 17
0 -3 -14 13.0093 9.19495 21
0 -3 14 30.082 12.7374 20
0 -3 -14 16.1583 11.6463 17
0 -3 -15 2911.91 112.487 21
0 -3 15 3087.95 119.072 20
0 -3 16 165.995 18.7533 14
0 -3 16 151.904 20.6091 20
0 -3 -16 154.691 18.9221 21
0 -3 -16 138.937 20.1792 17
0 -3 17 1458.07 66.2967 14
0 -3 -17 1540.48 70.3516 17
0 -3 18 35.3324 10.0592 14
0 -3 -18 29.2867 10.7162 17
0 -3 19 1237.24 53.285 14
0 -3 -19 1208.72 53.3774 17
0 -3 20 483.165 25.554 14
0 -3 20 448.293 27.0909 20
0 -3 21 332.837 17.6459 14
0 -3 21 348.515 20.2173 20
0 -3 22 1003.97 37.6957 20
0 -4 0 276.201 26.0192 8
0 -4 0 338.528 27.4096 7
0 -4 0 265.705 24.3378 6
0 -4 0 265.749 24.9227 5
0 -4 0 257.403 51.8802 4
0 -4 0 233.091 47.7575 3
0 -4 0 287.698 54.3683 2
0 -4 -1 3781.54 141.684 17
0 -4 -1 4354.31 153.236 8
0 -4 1 4382.01 152.779 8
0 -4 -1 4106.06 150.082 7
0 -4 -1 3989.98 149.276 6
0 -4 1 4348.02 151.994 7
0 -4 1 4063.04 148.697 6
0 -4 1 3664.75 215.165 3
0 -4 1 3859.81 148.672 5
0 -4 1 3675.46 218.568 4
0 -4 -1 3766.43 217.95 4
0 -4 -1 3589.04 216.045 3
0 -4 -1 3905.32 148.2 5
0 -4 1 4058.06 229.222 2
0 -4 -1 3790.53 222.232 2
0 -4 -2 125.535 16.1889 17
0 -4 2 145.343 16.0117 16
0 -4 -2 124.751 18.601 8
0 -4 2 151.17 19.0018 8
0 -4 -2 163.297 19.2013 6
0 -4 -2 146.177 18.2172 7
0 -4 2 160.073 19.6932 7
0 -4 2 140.51 17.8594 6
0 -4 -2 126.687 17.6091 5
0 -4 2 119.136 37.5778 4
0 -4 2 168.469 19.921 5
0 -4 -2 119.822 35.8099 2
0 -4 -2 84.4003 32.5333 3
0 -4 2 107.055 32.9844 3
0 -4 -3 2460.42 103.76 17
0 -4 3 2798.67 104.44 16
0 -4 -3 3154.11 114.696 8
0 -4 3 2905.11 111.315 7
0 -4 -3 2609.15 108.347 6
0 -4 -3 2732.04 172.86 4
0 -4 3 2510.47 171.006 4
0 -4 3 2720.22 108.653 5
0 -4 -3 2581.16 172.393 2
0 -4 3 3094.5 188.14 2
0 -4 4 2690.08 105.095 16
0 -4 -4 2830.95 108.702 17
0 -4 4 2948.89 111.588 8
0 -4 -4 3167.48 115.408 8
0 -4 4 2616.16 106.324 6
0 -4 4 2935.94 112.443 7
0 -4 -4 2760.83 109.108 6
0 -4 -4 2761.66 109.662 7
0 -4 -4 2610.76 107.256 5
0 -4 4 2632.82 173.942 4
0 -4 4 2774.02 109.608 5
0 -4 -4 2722.85 172.379 4
0 -4 -4 2532.53 169.449 2
0 -4 4 2746.85 181.188 2
0 -4 -5 2138.31 89.5542 6
0 -4 5 2170.18 88.3392 6
0 -4 5 2189.84 87.2279 16
0 -4 -5 2039.09 89.0644 17
0 -4 5 2209.98 90.1943 5
0 -4 -5 2154.71 88.6909 5
0 -4 5 2146.39 150.525 4
0 -4 -5 2208.15 148.662 4
0 -4 5 2331.71 92.247 8
0 -4 -5 2279.26 93.9382 8
0 -4 -6 2298.15 87.9182 5
0 -4 -6 2255.93 146.72 4
0 -4 6 2151.05 88.0063 5
0 -4 6 2161.14 147.205 4
0 -4 6 2161.18 86.8459 16
0 -4 -6 2074.97 89.7875 17
0 -4 -6 2193.81 88.0699 6
0 -4 6 2072.61 85.3227 6
0 -4 -7 3320.97 182.921 4
0 -4 7 3259.03 121.121 5
0 -4 -7 3317.88 120.006 5
0 -4 -7 3124.5 124.888 17
0 -4 7 3435.04 122.043 16
0 -4 7 3164.88 118.505 6
0 -4 -7 3263.67 121.066 6
0 -4 -8 109.631 13.8557 5
0 -4 -8 69.458 15.7656 17
0 -4 8 83.8543 14.1947 16
0 -4 -9 3028.35 109.259 5
0 -4 9 3107.35 115.447 16
0 -4 10 279.421 22.8661 16
0 -4 11 1910.43 77.8096 20
0 -4 -11 1952.73 86.1139 17
0 -4 12 1222.4 56.5849 20
0 -4 -12 1358.3 64.6431 17
0 -4 13 1630.26 70.0147 20
0 -4 -13 1826.44 78.1165 17
0 -4 14 16.3974 7.76772 20
0 -4 -14 16.018 10.693 17
0 -4 15 6.29818 6.84216 20
0 -4 -15 -0.9281 9.07382 17
0 -4 16 39.9112 8.41395 20
0 -4 -16 52.7041 10.7187 17
0 -4 17 0.88757 4.33851 20
0 -4 -17 -0.60936 6.2302 17
0 -4 -18 23.3465 6.25949 17
0 -5 0 -1.5583 8.13515 5
0 -5 -1 179.042 16.955 5
0 -5 1 158.831 16.683 5
0 -5 2 1191.52 53.1006 5
0 -5 -2 1163.54 51.6497 5
0 -5 3 548.124 31.2213 5
0 -5 4 39.0565 9.36459 5
0 -5 -4 29.0034 8.03198 5
0 -5 -4 21.951 14.4268 17
0 -5 5 247.612 19.1768 5
0 -5 -5 251.42 18.501 5
0 -5 -5 240.96 22.656 17
0 -5 6 193.094 16.2843 5
0 -5 -6 208.134 15.6968 5
0 -5 7 580.613 28.9193 5
0 -5 -7 598.963 28.3249 5
0 -5 -8 371.671 29.9554 17
0 -5 -9 99.3986 21.7632 17
0 -5 -10 537.946 35.1306 17
0 -5 -11 526.293 33.7337 17
0 -5 -12 283.514 23.2318 17
0 -5 -13 402.619 23.5849 17
-1 0 25 2.19386 4.6921 19
-1 0 24 970.811 41.998 14
-1 0 23 -1.62598 6.73832 14
-1 0 22 194.78 20.2016 14
1 0 -21 -2.34513 9.92743 21
-1 0 21 7.23676 10.6285 14
1 0 -20 67.8944 33.314 12
1 0 -20 82.6633 15.9313 21
-1 0 20 65.7956 15.8334 14
1 0 -19 7.56019 20.6586 12
1 0 -19 -6.5718 10.8943 21
1 0 -18 13546 578.642 12
1 0 -18 13985.9 457.096 21
1 0 -17 -6.87889 20.5906 12
1 0 -17 5.02352 10.0637 21
1 0 -16 8220.03 373.709 12
-1 0 16 8089.97 335.844 10
-1 0 16 7934.06 316.326 9
1 0 -16 7930.09 272.068 21
1 0 -15 5.796 17.3492 12
-1 0 15 7.76876 15.0106 10
-1 0 15 9.46477 13.9007 9
1 0 -15 -3.27694 8.44216 21
-1 0 14 1116.48 84.8505 10
1 0 -14 982.448 50.9961 21
-1 0 13 3.21981 11.8039 10
-1 0 13 -2.71633 9.38865 9
-1 0 12 993.728 69.2838 9
-1 0 12 1013.43 74.4168 10
-1 0 11 4.53069 8.30779 9
-1 0 11 12.3838 11.3268 10
-1 0 10 29666.9 976.064 9
-1 0 10 31107 979.614 10
-1 0 9 1.7022 8.05652 9
-1 0 9 3.64602 8.91122 10
-1 0 8 28073.9 896.338 10
-1 0 7 -1.32806 6.07249 10
-1 0 6 93375.4 2879.27 10
1 0 -5 0.93342 1.86764 2
-1 0 5 1.6393 2.15434 1
-1 0 5 -0.91154 5.99868 10
-1 0 4 23298.4 730.078 10
-1 0 3 45.2906 7.22203 10
-1 0 2 11596.5 369.984 10
1 0 -2 12027.9 370.522 10
1 0 1 4.76283 2.65796 11
1 0 1 4.49838 2.48702 10
-1 0 -1 1.86647 1.86429 10
1 0 1 1.47177 2.24981 9
-1 0 -2 5663.12 176.625 10
1 0 2 5631.58 178.144 9
1 0 2 5601.5 176.221 10
1 0 3 220.052 15.6291 10
1 0 3 15.6452 6.45193 9
-1 0 -4 25816.8 784.275 1
1 0 4 24730.8 802.16 9
1 0 4 24954.7 799.772 10
1 0 5 4.17061 6.8626 10
1 0 6 207.548 22.0086 10
1 0 7 -1.49158 6.57209 10
1 0 8 6069.81 226.008 10
1 0 8 6119.31 225.496 9
1 0 9 12.0337 10.3984 10
1 0 9 -5.74808 7.76584 9
1 0 10 7236.9 267.925 9
1 0 10 7110.88 269.529 10
1 0 11 12.7181 14.9078 10
1 0 11 2.40352 8.81274 9
1 0 12 29444.6 928.442 9
1 0 12 26955.1 928.133 10
1 0 13 6.56441 12.6859 10
1 0 13 17.4144 14.1891 9
-1 0 -13 5.77517 7.44297 21
1 0 14 19069.3 629.451 9
-1 0 -14 17685.7 576.35 21
-1 0 -15 -1.17968 9.45342 21
1 0 15 -3.43168 12.5809 9
1 0 15 -3.3011 9.02057 11
1 0 16 31197.6 976.958 9
-1 0 -16 28196.9 915.392 21
-1 0 -17 17.2765 11.944 21
1 0 17 14.7578 14.9612 9
-1 0 -17 14.677 21.9719 12
-1 0 -18 11584.2 527.608 12
-1 0 -18 12533.6 411.001 21
-1 0 -19 7.48418 22.4054 12
-1 0 -19 13.0586 10.9462 21
-1 0 -20 8443.86 287.151 21
1 0 21 2.14041 8.0621 14
-1 0 -21 2.16854 8.78925 21
1 0 22 293.606 22.8576 14
1 0 23 8.93607 6.4849 14
1 0 24 2.86201 5.04478 19
-1 -1 25 133.798 10.8479 14
-1 1 25 139.079 12.1476 19
-1 -1 24 1843.96 71.2509 14
-1 -1 24 1850.22 70.3349 19
-1 -1 23 956.78 46.0186 14
-1 -1 23 889.691 44.3697 19
-1 -1 23 857.317 41.0809 20
-1 -1 22 4811.99 168.526 14
-1 -1 22 4633.74 167.767 19
-1 -1 22 4579.77 164.456 20
-1 -1 21 221.37 23.6684 14
-1 -1 21 240.827 24.8202 19
-1 -1 21 250.595 23.5931 20
1 -1 -21 193.837 22.839 21
-1 -1 20 5827.37 208.698 20
1 -1 -20 5821.99 210.24 21
1 -1 -19 3788.02 247.209 12
1 -1 -19 3804.79 147.406 21
-1 -1 19 3706.11 146.23 20
1 1 -18 1479.38 133.989 12
1 -1 -18 1729.79 158.226 12
-1 1 18 1562.58 116.679 9
-1 -1 18 1813.1 83.2981 20
1 -1 -18 1808.3 83.766 21
1 1 -17 6834.79 344.042 12
1 -1 -17 6958.14 366.756 12
-1 1 17 6647.38 311.152 10
-1 1 17 7356.65 318.762 9
1 -1 -17 7692.18 260.901 21
-1 -1 17 7647.4 260.355 20
1 1 -16 5149.41 271.816 12
1 -1 -16 5455.65 294.503 12
-1 1 16 5267.06 248.751 10
-1 1 16 5635.35 254.11 9
1 -1 -16 5304.58 194.141 21
1 -1 -15 580.964 81.0446 12
-1 1 15 547.158 64.3542 9
-1 1 15 503.119 60.3379 10
1 -1 -15 563.782 37.9282 21
1 -1 -14 1053.06 103.439 12
-1 1 14 1015.67 85.7249 9
-1 1 14 1044.31 82.5647 10
1 -1 -14 937.625 51.0492 21
1 -1 -13 6472.88 297.762 12
-1 1 13 6104.03 258.243 10
-1 1 13 6685.38 272.987 9
1 -1 -13 6057.17 213.888 21
-1 -1 12 1234.11 70.4221 9
-1 1 12 1285.89 85.4665 10
1 -1 -12 1025.67 94.6383 12
-1 1 11 7.93061 10.2161 10
-1 -1 11 1.78322 6.89178 9
1 -1 -11 4.01443 10.9699 12
-1 -1 10 10498.9 347.063 9
1 -1 -10 9386.43 380.769 12
-1 1 10 9919.13 361.634 10
-1 -1 9 31850.3 1012.43 9
-1 -1 9 33471 997.48 3
1 -1 -9 31475.4 994.596 4
-1 1 9 31873.4 1031.35 10
1 -1 -9 29321.9 1045.92 12
-1 -1 8 285.544 24.6755 9
-1 -1 8 158.262 13.16 11
-1 1 8 238.762 29.5682 10
1 -1 -8 164.713 28.4694 12
1 -1 -8 227.543 20.6757 4
-1 -1 8 191.373 18.9838 3
-1 -1 7 3269.03 113.276 9
-1 -1 7 2779.73 99.5533 11
-1 1 7 3136.85 128.804 10
1 -1 -7 2764.46 133.974 12
1 -1 -7 3116 118.574 4
-1 -1 7 3128.87 117.695 3
-1 -1 7 3185.8 115.443 4
-1 -1 7 2946.52 116.277 1
1 -1 -7 3147.01 118.677 2
-1 -1 6 30.0368 5.91105 9
-1 1 6 42.19 11.9549 10
1 -1 -6 17.3339 7.7487 4
-1 -1 6 32.4241 8.79065 4
1 -1 -6 12.8766 6.09509 3
-1 -1 6 36.2579 9.8234 3
-1 -1 6 15.5108 7.74894 1
1 -1 -6 18.3953 7.52789 2
-1 -1 6 29.0769 8.67349 2
-1 -1 5 6689.14 206.524 9
-1 1 5 6574.17 231.577 10
1 -1 -5 6502.82 224.733 3
1 -1 -5 6559.63 228.907 4
-1 -1 5 6149.91 225.426 4
-1 -1 5 6309.22 227.616 3
1 -1 -5 6262.55 227.77 2
-1 -1 5 6831.7 228.251 2
-1 -1 5 6436.13 228.331 1
-1 1 4 28539.4 906.704 10
1 -1 -4 28080.4 904.394 3
1 -1 -4 29459.9 908.43 4
-1 -1 4 27253.4 905.014 4
-1 -1 4 28851.9 908.263 1
-1 -1 4 29188.5 906.835 2
1 -1 -4 29199.6 908.809 2
-1 -1 4 29277.5 908.447 3
1 -1 -3 403.181 30.2844 3
-1 -1 3 413.29 31.1156 4
-1 -1 3 362.283 30.3705 1
1 -1 -3 378.143 31.3346 2
1 1 -2 3320.94 105.975 11
-1 -1 2 3214.24 126.227 4
1 -1 -2 2970.43 125.708 4
1 -1 -2 3169.07 125.378 3
1 -1 -2 3318.65 129.321 2
-1 -1 2 3152.04 127.602 3
-1 -1 2 3146.95 125.392 2
-1 -1 2 3257.79 128.082 1
1 -1 -2 3101.64 124.816 1
1 -1 -1 120.701 18.1041 2
-1 -1 1 122.154 17.4125 2
-1 -1 1 93.1425 15.8544 1
1 -1 -1 120.275 16.8854 1
-1 -1 0 9280.72 284.393 12
1 -1 0 8936.96 307.009 2
1 -1 0 8731.43 304.027 1
-1 -1 0 8469.06 305.52 1
-1 -1 0 8805.81 304.518 2
-1 1 -1 1961.45 74.443 11
-1 -1 -1 2376.51 80.0336 12
-1 -1 -1 2195.29 94.529 1
1 -1 1 2166.72 91.7211 1
1 -1 1 2100.97 93.319 2
-1 -1 -1 2095.28 91.7681 2
-1 -1 -2 57095.5 1666.11 12
-1 1 -2 51115.7 1652.32 11
1 1 2 55663.9 1663.11 10
1 -1 2 56573.6 1680.28 4
-1 -1 -2 55003.7 1676.43 2
1 -1 2 51083.1 1678.17 2
-1 -1 -2 57184.9 1681.38 3
1 -1 2 54245.4 1675.69 1
1 1 3 6484.88 216.898 10
-1 -1 -3 6867.6 226.532 4
1 -1 3 6410.18 224.477 3
1 -1 3 5894.09 227.233 4
-1 -1 -3 6473.26 225.535 2
1 -1 3 6279.26 223.625 1
-1 -1 -3 6723.25 229.672 3
1 -1 4 1418.41 59.7538 9
1 1 4 1349.54 61.3252 10
1 -1 4 1339.58 46.8042 11
1 -1 4 1380.77 64.0523 3
-1 -1 -4 1380.74 64.3899 4
1 -1 4 1296.99 66.6847 4
1 -1 4 1361.14 67.8761 2
-1 -1 -4 1316.94 66.9151 3
-1 -1 -4 1438.92 65.6212 2
-1 -1 -4 1382.39 67.5002 1
1 -1 5 11464.1 355.861 9
1 1 5 11106 360.62 10
1 -1 5 10848.7 339.006 11
1 -1 5 11029.5 355.569 3
1 -1 5 10088.1 359.711 4
-1 -1 -5 11044.4 355.477 4
-1 -1 -5 10605 355.357 2
-1 -1 -5 10240.5 359.435 3
-1 -1 -5 10622.5 359.603 1
1 -1 5 10770.1 362.427 2
1 -1 6 64615.2 1995.02 9
1 -1 6 63072.2 1978.03 11
1 1 6 65613.2 1998.35 10
1 -1 6 62853.2 1994.54 4
-1 -1 -6 64205 1987 4
-1 -1 -6 61871.3 1993.31 3
-1 -1 -6 66865.3 1993.72 1
1 -1 6 67117.7 1996.75 2
1 1 7 152.472 20.8227 10
1 -1 7 183.574 16.2163 11
1 -1 7 178.45 22.0967 9
-1 -1 -7 163.025 17.9567 1
1 -1 7 155.346 18.8316 2
1 -1 8 16754.8 537.317 11
1 1 8 17106 559.417 10
1 -1 8 17486.1 558.635 9
1 -1 8 17779.3 542.726 2
1 -1 9 18177.9 576.125 9
1 1 9 16025.1 587.112 9
1 -1 9 17554.5 552.859 11
1 1 9 16925.5 576.554 10
1 1 10 7980.34 312.669 9
1 -1 10 8474.08 296.052 9
1 -1 10 8076.48 273.406 11
1 1 10 7894.5 298.645 10
1 1 11 398.065 42.8435 10
1 -1 11 490.211 43.0761 9
1 1 11 380.028 47.589 9
1 -1 12 9992.25 342.444 9
1 1 12 9614.67 354.522 10
-1 -1 -12 9072.44 310.444 21
1 1 13 3480.25 175.602 10
1 -1 13 4073.15 167.448 9
1 1 13 3527.55 183.689 9
-1 -1 -13 3704.78 138.785 21
1 1 14 2429.22 143.13 10
1 1 14 2502.87 150.5 9
-1 -1 -14 2833.84 110.166 21
1 1 15 11.6013 13.3776 10
1 1 15 34.1591 19.5313 9
-1 -1 -15 17.4274 10.8806 21
1 1 16 241.314 45.0104 9
1 1 16 243.638 44.0683 10
-1 -1 -16 304.623 29.3115 21
-1 -1 -17 208.307 25.3784 21
1 1 17 192.2 39.1097 9
1 1 17 193.326 41.982 11
-1 -1 -18 2.95068 10.666 21
1 -1 18 -1.42145 12.0345 20
-1 1 -18 -6.84565 18.7058 12
-1 -1 -19 847.215 51.438 21
1 -1 19 894.455 51.798 20
-1 -1 -20 314.83 28.5506 21
1 -1 20 282.068 26.2792 20
1 -1 21 134.59 17.0969 20
1 -1 21 146.656 17.4064 19
-1 -1 -21 123.39 17.9199 21
-1 -1 -22 1619.49 70.7212 21
1 -1 22 1686.85 68.0198 19
1 -1 22 1614.65 66.587 20
1 -1 22 1576.87 69.9533 14
1 -1 23 143.239 13.0031 19
1 -1 23 155.288 15.6355 14
1 -1 24 637.377 30.0673 14
-1 -2 24 39.3273 5.74081 20
-1 -2 24 43.2394 6.27707 14
-1 -2 23 7.46477 5.87148 20
-1 -2 23 -0.59297 6.01979 14
-1 -2 22 45.1071 10.2179 20
-1 -2 22 36.3606 9.88123 14
-1 -2 21 88.6558 13.3723 19
-1 -2 21 106.46 15.6746 20
-1 -2 21 106.62 15.513 14
-1 -2 20 -5.85322 10.5124 20
-1 -2 20 16.7848 9.76548 19
-1 -2 19 500.475 36.8127 20
-1 -2 19 489.594 36.1081 19
1 -2 -18 -15.2508 20.8365 12
-1 -2 18 5.61376 9.85203 20
-1 -2 18 13.1172 10.0751 19
1 -2 -17 369.354 70.8672 12
-1 -2 17 420.805 36.4721 19
-1 -2 17 389.592 33.6333 20
1 -2 -17 456.517 35.4724 21
1 -2 -17 402.344 31.0544 17
-1 -2 16 2670.15 114.668 20
1 -2 -16 2964.97 115.921 21
-1 -2 16 2875.73 123.997 19
1 -2 -16 2724.2 197.938 12
-1 2 16 2794.16 165.754 10
1 -2 -16 2606.29 110.678 17
1 -2 -15 6359.04 217.885 21
-1 -2 15 6758.85 235.685 19
1 -2 -15 5852.18 315.229 12
-1 2 15 5980.49 275.182 10
1 -2 -15 5541.23 213.101 17
-1 -2 14 6924.14 246.018 19
1 -2 -14 6526.74 224.637 21
1 -2 -14 6303.65 318.724 12
-1 2 14 6435.09 282.094 10
-1 2 14 6685.13 306.606 9
1 -2 -14 5839.69 221.837 17
-1 -2 13 70.348 19.5586 19
1 -2 -13 40.6884 12.2408 21
1 -2 -13 41.8355 26.3802 12
-1 2 13 86.6302 30.5483 9
-1 2 13 52.0179 22.4635 10
1 -2 -13 52.5075 12.4185 17
1 -2 -12 6688.52 318.782 12
-1 2 12 6827.3 292.705 10
1 -2 -12 6433.5 242.064 17
-1 -2 12 7241.7 237.859 16
1 -2 -12 6968.54 241.565 21
-1 2 11 589.553 60.45 10
1 -2 -11 526.894 66.4902 12
1 -2 -11 534.578 36.5883 17
-1 -2 11 649.025 34.9753 16
-1 -2 11 695.553 47.6515 19
1 -2 -11 631.886 36.9794 21
1 -2 -10 3239.05 125.081 17
-1 2 10 3320.04 164.372 10
1 -2 -10 2914.66 170.23 12
1 -2 -10 3546.11 147.791 4
-1 -2 10 3383.92 145.421 3
1 -2 -9 199.913 36.7422 12
-1 2 9 265.053 37.4822 10
1 -2 -9 260.203 33.3046 4
-1 -2 9 235.288 31.303 3
1 -2 -8 6945.79 287.626 12
-1 2 8 7454.75 279.088 10
-1 -2 8 7068.52 268.482 4
1 -2 -8 6950.86 268.885 4
-1 -2 8 7024.66 268.893 3
-1 -2 8 6603.61 266.632 1
-1 -2 8 7374.65 272.757 2
1 -2 -8 6882.44 268.839 2
-1 2 7 31.252 14.6001 10
-1 -2 7 9.74377 9.89634 1
1 -2 -7 20.5439 12.801 3
1 -2 -7 4.98833 10.1318 2
-1 -2 7 22.1891 12.8005 3
1 -2 -7 10.0507 11.0919 4
1 -2 -7 18.7165 13.7612 12
1 -2 -6 5618.12 247.331 2
-1 -2 6 5690.66 244.558 1
-1 -2 6 6733.05 254.025 2
-1 -2 6 6785.33 253.526 4
1 -2 -6 6658.22 250.386 3
1 -2 -6 6539.59 252.039 4
-1 -2 6 5957.28 246.762 3
1 -2 -6 7219.54 264.676 12
-1 2 6 6517.12 251.561 10
-1 -2 5 4202.71 188.39 1
-1 -2 5 4795.08 196.39 2
1 -2 -5 4757.4 193.311 3
1 -2 -5 4696.67 195.683 4
-1 -2 5 4507.88 192.145 3
-1 2 5 4715.83 190.851 10
1 -2 -5 4889.02 196.254 12
1 -2 -4 1359.92 85.5221 2
-1 -2 4 1262.52 83.5792 1
1 -2 -4 1212.23 83.2683 4
1 -2 -4 1513.96 87.8699 3
-1 -2 4 1454.55 88.0818 4
1 -2 -4 1410.18 80.9248 12
-1 -2 3 14496.4 525.043 1
1 -2 -3 14437 525.677 2
1 -2 -3 15103.3 525.331 3
-1 -2 3 15339.4 526.405 4
1 -2 -3 16286.8 514.278 12
-1 -2 2 13074.7 480.089 1
-1 -2 2 13578.5 479.247 2
-1 -2 2 13560.6 482.973 3
1 -2 -2 14360.9 483.862 1
1 -2 -2 13565.6 481.609 2
1 -2 -2 13076.8 481.012 4
1 -2 -2 13927.4 481.354 3
-1 -2 2 13804.5 480.475 4
1 -2 -2 13966.1 459.961 12
1 -2 -1 17.0403 12.9988 4
-1 -2 1 15.9447 12.1648 4
-1 -2 1 25.4543 13.3983 3
-1 -2 1 24.0037 13.4507 2
1 -2 -1 21.2766 14.1786 3
1 -2 -1 14.1407 12.4745 2
-1 -2 1 13.9795 12.7971 1
1 -2 -1 24.0908 14.6401 1
-1 -2 0 12857.4 446.085 4
1 -2 0 12766.9 445.539 3
1 -2 0 12042 447.472 4
-1 -2 0 12459.8 448.634 1
1 -2 0 12564.7 447.578 1
1 -2 0 12888.7 451.266 2
-1 -2 0 12727.4 446.528 2
-1 -2 0 12171 449.507 3
1 -2 1 63.239 19.9924 2
1 -2 1 62.4634 19.4709 3
-1 -2 -1 83.8846 22.1841 3
1 -2 1 73.7058 19.9514 1
-1 -2 -1 96.5175 23.1158 1
-1 -2 -1 84.0346 20.4153 2
1 -2 1 40.1726 16.9603 4
-1 -2 -1 65.4474 20.0994 4
-1 -2 -1 82.8636 12.3972 12
-1 -2 -2 390.691 44.4369 3
1 -2 2 395.774 44.736 2
-1 -2 -2 381.403 42.2798 2
-1 -2 -2 416.314 45.4258 1
1 -2 2 416.974 43.9548 1
1 -2 2 482.061 46.154 3
1 -2 2 373.733 43.7459 4
-1 -2 -2 446.255 32.7015 12
1 -2 3 6178.85 259.439 1
-1 -2 -3 6574.02 262.33 2
-1 -2 -3 6899.15 271.162 3
1 -2 3 6848.48 270.177 4
1 2 3 6906.88 244.793 10
-1 -2 -3 7027.66 244.614 12
-1 -2 -4 14148.4 526.509 2
-1 -2 -4 15194.5 535.492 1
1 -2 4 15394.5 537 2
1 -2 4 15439.4 528.993 3
1 -2 4 14969.7 535.157 4
-1 -2 -4 15026 535.549 3
-1 -2 -4 15955.2 532.444 4
-1 -2 -4 16193.3 521.669 12
1 2 4 16233.6 515.586 10
1 -2 5 4359.48 192.527 2
-1 -2 -5 4093.45 186.037 2
-1 -2 -5 4527.53 193.457 1
-1 -2 -5 4557.14 194.847 3
1 -2 5 4518.35 186.726 3
-1 -2 -5 4383.57 186.975 4
1 -2 5 4464.42 193.837 4
-1 -2 -5 4645.65 187.689 12
1 2 5 4543.4 176.971 10
1 -2 6 22177.2 766.183 2
-1 -2 -6 23603.2 768.955 1
-1 -2 -6 21100.4 762.574 2
1 -2 6 22160.6 765.915 4
-1 -2 -6 22460.5 766.386 3
1 -2 6 23550.6 758.073 3
-1 -2 -6 23989.1 761.719 4
1 2 6 24354.8 752.12 10
-1 -2 -6 23128.1 763.945 12
1 -2 7 3694.75 168.716 2
-1 -2 -7 3797.52 168.967 1
-1 -2 -7 3775.59 164.334 2
-1 -2 -7 3545.81 165.872 3
-1 -2 -7 3925.53 163.817 4
1 -2 7 3703.14 168.346 4
-1 -2 -7 3465.35 168.243 12
1 2 7 3882.84 162.228 10
1 -2 8 6266.47 248.131 2
1 2 8 6029.61 240.99 10
-1 -2 -8 5720.26 254.83 12
-1 -2 -8 6670.93 240.78 4
1 -2 9 18503.7 589.594 16
1 -2 9 19624.9 632.768 2
-1 -2 -9 17698.1 653.695 12
1 2 9 19843.9 634.308 10
1 2 9 17173.3 648.912 9
1 -2 10 275.212 21.5245 16
-1 -2 -10 212.073 20.1223 21
1 -2 10 228.687 19.6682 13
1 2 10 238.442 35.2292 10
-1 -2 -10 207.168 40.2069 12
1 2 10 184.94 36.7873 9
-1 -2 -11 196.937 22.2718 17
-1 -2 -11 214.468 44.6392 12
1 2 11 215.259 40.3832 9
1 2 11 176.781 31.2952 10
-1 -2 -11 177.582 19.88 21
-1 -2 -12 2435.49 94.6432 17
1 -2 12 2532.54 87.3017 16
-1 -2 -12 2106.94 151.378 12
1 2 12 2481.77 129.917 10
1 2 12 2415.85 148.667 9
-1 -2 -12 2440.44 91.0271 21
-1 -2 -13 415.842 33.5394 17
1 -2 13 408.862 29.2281 16
-1 -2 -13 412.879 68.4461 12
1 2 13 420.687 61.0301 9
1 -2 13 372.204 38.6084 19
-1 -2 -13 379.467 31.5791 21
-1 -2 -14 182.182 23.2305 17
-1 -2 -14 223.364 53.6149 12
1 2 14 190.553 42.8496 9
1 -2 14 211.44 28.1069 19
-1 -2 -14 206.505 23.7909 21
-1 -2 -15 114.801 19.5911 17
-1 -2 -15 95.8035 39.5232 12
1 2 15 124.309 35.2501 9
-1 -2 -15 145.107 21.4431 21
-1 -2 -16 3950.16 150.548 21
1 -2 16 3886.08 150.085 19
-1 -2 -16 3681.79 147.377 17
-1 -2 -16 3583.35 236.117 12
1 -2 17 806.466 47.163 19
-1 -2 -17 768.43 46.4805 17
-1 -2 -17 820.405 104.009 12
1 -2 18 648.159 42.1818 20
1 -2 18 615.605 38.332 19
1 -2 19 348.824 29.1755 20
1 -2 19 306.509 24.4641 19
1 -2 20 847.819 46.1983 14
1 -2 20 839.557 41.5688 19
1 -2 21 204.284 19.0121 14
1 -2 21 155.205 17.3393 20
1 -2 22 221.854 17.8569 14
1 -2 22 268.684 19.0114 20
1 -2 23 119.867 10.7415 14
1 -2 23 134.852 11.0305 20
-1 -3 22 320.115 17.0847 20
-1 -3 21 253.436 16.006 14
-1 -3 21 291.584 18.6497 20
-1 -3 20 81.4584 10.8044 14
-1 -3 20 76.2945 11.8196 20
-1 -3 19 84.8551 12.3796 14
1 -3 -19 83.9202 12.6817 17
-1 -3 18 45.4862 10.3573 14
1 -3 -18 53.8778 12.5823 17
-1 -3 17 1501.01 66.8724 14
1 -3 -17 1483.94 69.5361 17
-1 -3 16 11.7132 8.23289 14
-1 -3 16 9.11873 10.4411 20
1 -3 -16 -1.29693 10.3951 17
-1 -3 15 1844.38 81.2102 14
1 -3 -15 2045.5 83.2733 21
-1 -3 15 2023.31 88.351 20
1 -3 -15 1805.15 86.467 17
-1 -3 14 705.014 41.5487 14
-1 -3 14 753.325 46.2002 20
1 -3 -14 754.363 42.5155 21
1 -3 -14 697.439 46.5298 17
1 -3 -13 187.075 19.9344 21
-1 -3 13 201.422 22.928 20
1 -3 -13 229.22 57.1049 12
-1 3 13 135.868 39.9832 9
1 -3 -13 215.49 25.0466 17
-1 -3 12 242.555 24.5759 20
1 -3 -12 217.585 20.8868 21
1 -3 -12 287.148 59.4991 12
-1 3 12 177.535 43.1536 9
-1 -3 12 237.613 21.8224 16
1 -3 -12 243.238 26.0152 17
-1 -3 11 150.223 19.1418 20
-1 3 11 130.093 36.4851 9
1 -3 -11 145.808 20.2761 17
-1 -3 11 122.289 15.8323 16
-1 -3 10 3313.01 126.602 20
-1 -3 10 3475.9 123.804 16
1 -3 -10 3238.84 130.589 17
1 -3 -10 3226.92 192.026 12
1 -3 -10 3070.08 159.961 4
1 -3 -9 28.2418 16.7168 4
1 -3 -9 26.7857 7.36868 5
-1 -3 9 11.3529 8.47801 20
1 -3 -9 24.4454 11.2412 17
-1 -3 9 34.7311 9.86955 16
-1 -3 9 10.4285 12.7554 3
-1 -3 9 19.4585 6.84346 6
1 -3 -9 12.2274 6.28825 7
1 -3 -9 28.3015 19.1252 12
-1 -3 9 7.89413 6.91061 8
1 -3 -8 938.933 82.1819 4
-1 -3 8 1029.82 84.6732 4
-1 -3 8 1011.83 83.0301 3
1 -3 -8 1027.63 47.8736 5
-1 -3 8 1076.74 51.1179 20
-1 -3 8 1135.14 50.5096 16
1 -3 -8 1024.82 54.2759 17
1 -3 -8 1030.13 48.442 7
-1 -3 8 1001.47 46.9313 6
1 -3 -8 945.938 85.8648 12
-1 -3 8 1039.17 48.4436 8
1 -3 -7 67.1001 11.2278 5
1 -3 -7 85.2279 25.8541 4
-1 -3 7 58.6482 23.0083 4
-1 -3 7 69.6091 11.5989 20
-1 -3 7 62.5875 11.3084 16
-1 -3 7 66.0645 23.3576 3
1 -3 -7 32.835 16.7644 2
-1 -3 7 40.7989 20.0508 2
1 -3 -7 81.8056 11.8543 7
-1 -3 7 80.1161 11.4656 6
1 -3 -7 61.4141 22.0987 12
-1 -3 7 74.0674 11.4438 8
-1 -3 6 2043.15 79.5445 8
1 -3 -6 2089.32 80.525 8
1 -3 -6 2036.68 83.2004 17
-1 -3 6 2036.72 130.326 2
1 -3 -6 1691.28 121.357 2
1 -3 -6 2098.72 80.547 7
-1 -3 6 1878.06 77.8156 7
-1 -3 6 1898.05 77.8014 6
1 -3 -6 1870.86 77.1251 6
1 -3 -6 2010.07 119.282 12
-1 -3 6 1972.74 127.103 3
-1 -3 6 1905.66 124.431 4
-1 -3 6 1850.46 77.4348 5
1 -3 -6 1920.92 79.3114 5
1 -3 -6 1983.04 128.912 4
1 -3 -6 2045.41 126.476 3
1 -3 -5 1617.09 67.249 8
-1 -3 5 1545.23 66.0749 8
-1 -3 5 1561.97 63.8244 16
1 -3 -5 1462.88 66.4285 17
-1 -3 5 1769.05 118.844 2
-1 -3 5 1479.03 109.565 1
1 -3 -5 1642.72 115.827 2
-1 -3 5 1509.21 65.2113 7
-1 -3 5 1506.51 65.2995 6
1 -3 -5 1542.71 66.2273 7
1 -3 -5 1537.08 64.8345 6
1 -3 -5 1687.34 101.459 12
-1 -3 5 1510.3 109.819 3
1 -3 -5 1481.77 110.299 4
1 -3 -5 1512.45 66.1348 5
-1 -3 5 1534.9 65.5097 5
1 -3 -5 1471.98 107.719 3
-1 -3 5 1274.1 102.575 4
-1 -3 4 779.497 40.689 8
1 -3 -4 734.412 40.3583 8
1 -3 -4 796.016 40.6464 17
1 -3 -4 781.427 77.4064 2
-1 -3 4 699.307 73.4129 1
-1 -3 4 822.64 79.1385 2
1 -3 -4 707.009 38.64 6
-1 -3 4 765.707 40.1119 6
-1 -3 4 693.076 38.8155 7
1 -3 -4 770.57 40.7596 7
-1 3 4 762.034 67.3557 10
-1 -3 4 736.875 40.1262 5
1 -3 -4 714.548 73.4888 3
-1 -3 4 797.515 78.5056 4
1 -3 -4 732.101 40.2862 5
1 -3 -4 750.58 75.8692 4
1 -3 -3 7790.4 270.822 17
1 -3 -3 8529.5 275.081 8
-1 -3 3 8165.45 273.565 5
1 -3 -3 8523.05 346.438 3
-1 -3 3 8713.03 348.677 4
1 -3 -3 8231.02 274.673 5
1 -3 -3 8654.74 352.112 2
-1 -3 3 8507.96 348.429 1
-1 -3 3 8026.44 273.414 7
1 -3 -3 8441.88 274.745 7
1 -3 -3 8311.98 273.697 6
1 -3 -2 511.859 32.3902 8
-1 -3 2 509.906 32.2342 8
-1 -3 2 513.25 31.3816 5
-1 -3 2 517.238 62.9238 4
1 -3 -2 528.216 63.1387 3
-1 -3 2 494.515 63.5462 3
1 -3 -2 436.176 58.9256 4
1 -3 -2 506.178 63.3843 2
-1 -3 2 563.306 65.9424 2
-1 -3 2 489.797 62.0785 1
-1 -3 2 446.58 30.1656 7
1 -3 -2 531.673 31.8385 6
-1 -3 2 509.429 32.3016 6
1 -3 -1 7003.31 236.266 8
-1 -3 1 7167.87 237.399 8
-1 -3 1 6523.69 299.39 4
1 -3 -1 6985.77 236.71 5
1 -3 -1 6809.4 306.448 4
-1 -3 1 7190.7 310.668 3
1 -3 -1 7364.88 308.691 3
-1 -3 1 7000.61 235.139 5
-1 -3 1 6934.13 306.129 2
1 -3 -1 6623.52 304.699 2
-1 -3 1 6719.15 305.037 1
-1 -3 1 7026.22 236.574 6
1 -3 -1 6946.96 236.33 7
1 -3 -1 6935.57 235.104 6
-1 -3 1 6982.51 235.468 7
1 -3 0 2187.39 87.5443 8
-1 -3 0 2131.49 88.2571 8
1 -3 0 2318.43 146.439 4
-1 -3 0 2193.43 87.1018 5
1 -3 0 2036.97 87.3187 5
-1 -3 0 2028.7 134.823 4
1 -3 0 2349.53 142.477 3
-1 -3 0 2267.15 145.006 3
-1 -3 0 2115.23 140.679 1
-1 -3 0 2183.4 139.361 2
1 -3 0 2226.82 144.951 2
1 -3 0 2164.46 88.1071 7
-1 -3 0 2342.33 88.3871 7
1 -3 0 2197.85 86.8313 6
-1 -3 0 2228.54 88.6319 6
-1 -3 -1 343.369 26.5582 8
1 -3 1 387.802 26.6591 8
1 -3 1 377.905 52.9646 3
1 -3 1 377.986 54.8988 4
-1 -3 -1 381.848 26.1994 5
1 -3 1 329.919 26.0058 5
-1 -3 -1 351.308 54.1984 3
-1 -3 -1 382.415 54.0709 4
1 -3 1 357.535 53.4453 2
-1 -3 -1 415.064 56.9006 1
-1 -3 -1 299.022 49.1876 2
1 -3 1 375.807 25.9329 6
1 -3 1 354.268 26.4645 7
-1 -3 -1 364.57 25.9424 7
-1 -3 -1 323.242 25.9091 6
-1 -3 -2 9.124 7.43853 8
1 -3 2 5.86446 7.36831 7
-1 -3 -2 6.95375 7.9654 6
1 -3 2 37.5819 20.7003 4
1 -3 2 11.9286 7.59142 5
1 -3 2 4.09512 15.8275 3
-1 -3 -2 18.8462 19.9468 3
-1 -3 -2 21.1784 18.6647 2
1 -3 2 4.67578 18.071 2
1 -3 3 417.556 27.6512 16
-1 -3 -3 406.904 27.725 17
1 -3 3 493.212 29.4385 8
-1 -3 -3 449.553 30.3389 8
1 -3 3 449.557 27.7874 6
-1 -3 -3 429.63 27.7761 7
1 -3 3 419.415 29.053 7
-1 -3 -3 445.072 29.6815 6
1 -3 3 481.916 61.6454 4
-1 -3 -3 380.878 26.6294 5
1 -3 3 406.371 28.8591 5
-1 -3 -3 430.439 60.0321 3
-1 -3 -3 457.743 61.0137 1
-1 -3 -3 405.935 55.6096 2
1 -3 4 1319.95 59.8139 16
-1 -3 -4 1290.4 60.6017 17
-1 -3 -4 1462.79 63.3685 8
1 -3 4 1364.59 59.1496 8
-1 -3 -4 1378.17 59.2354 7
1 -3 4 1325.72 60.8959 7
1 -3 4 1386.04 58.3842 6
-1 -3 -4 1379.18 61.632 6
1 -3 4 1270.6 60.5318 5
1 -3 4 1262.08 104.898 4
-1 -3 -4 1350.33 106.865 3
-1 -3 -4 1353.16 58.8093 5
1 -3 4 1306.66 98.1718 3
-1 -3 -4 1400.25 102.156 4
-1 -3 -4 1343.25 100.445 2
-1 -3 -4 1646.97 116.511 1
1 -3 4 1388.69 108.602 2
1 -3 5 3480.81 127.423 16
-1 -3 -5 3508.23 129.896 17
-1 -3 -5 3498 128.994 8
1 -3 5 3502.75 125.899 8
-1 -3 -5 3474.96 127.862 6
1 -3 5 3515.9 123.729 6
1 -3 5 3232.8 126.505 7
-1 -3 -5 3559.57 125.2 7
-1 -3 -5 3503.37 178.116 4
1 -3 5 3415.54 187.797 4
-1 -3 -5 3633.38 192.157 3
1 -3 5 3372.91 127.906 5
1 -3 5 3646.85 178.511 3
-1 -3 -5 3394.62 124.05 5
1 -3 5 3966.83 199.235 2
-1 -3 -5 3495.82 180.91 2
1 -3 6 3829.35 136.966 16
-1 -3 -6 3745.98 139.938 17
1 3 6 3934.16 189.922 9
1 -3 6 3955.55 133.913 8
-1 -3 -6 3851.9 133.18 7
1 -3 6 3578.79 130.281 6
-1 -3 -6 3706.12 184.466 4
-1 -3 -6 3703.08 131.441 5
-1 -3 -6 3830.68 197.832 3
1 -3 6 3478.24 134.488 5
1 -3 6 3835.74 198.9 4
-1 -3 -6 3505.57 183.958 2
1 -3 6 3896.77 200.614 2
1 -3 7 3729.87 131.747 16
1 3 7 3727.48 187.84 9
1 -3 7 3667.35 127.641 8
1 -3 7 3330.44 123.471 6
-1 -3 -7 3501.79 124.65 5
1 -3 7 3284.31 183.396 4
-1 -3 -7 3613.67 188.84 3
-1 -3 -7 3690.88 178.59 4
1 -3 7 3670.54 191.241 2
-1 -3 -8 167.889 20.8758 17
1 -3 8 188.578 19.4165 16
1 3 8 101.952 30.6498 9
1 -3 8 195.208 16.5987 6
-1 -3 -8 174.935 32.7265 4
-1 -3 -8 180.18 15.2527 5
1 -3 8 194.391 37.5402 2
1 -3 9 7.71804 12.4794 2
-1 -3 -9 11.016 10.5117 17
1 3 9 4.73987 14.1902 9
-1 -3 -10 17.3004 11.8234 17
1 3 10 5.0305 17.3907 9
-1 -3 -11 4646.78 175.192 17
1 3 11 4706.75 243.431 9
-1 -3 -11 4596.46 164.27 21
-1 -3 -12 3852.95 154.874 17
1 -3 12 4153.2 146.845 16
1 3 12 3960.29 219.522 9
-1 -3 -12 3912.39 145.469 21
-1 -3 -13 2954.81 125.639 17
1 -3 13 3182.11 117.756 16
-1 -3 -13 3001.97 117.626 21
-1 -3 -14 2766.84 119.175 17
-1 -3 -14 2960 113.4 21
-1 -3 -15 75.2196 15.6076 17
-1 -3 -15 75.0819 14.2832 21
1 -3 15 94.0716 17.7038 20
-1 -3 -16 2708.53 109.517 17
-1 -3 -16 2598.04 104.018 21
-1 -3 -17 537.316 36.353 17
-1 -3 -17 567.751 34.3916 21
1 -3 17 538.388 33.6269 14
-1 -3 -18 41.2511 11.0839 17
1 -3 18 53.0371 10.5909 14
-1 -3 -19 962.679 44.4952 17
1 -3 19 969.495 46.8736 20
1 -3 19 985.899 44.5059 14
1 -3 20 107.866 12.1482 20
1 -3 20 90.3998 10.2578 14
1 -3 21 233.379 15.0912 20
1 -4 -18 43.9266 9.46914 17
-1 -4 18 20.1807 4.43875 20
1 -4 -17 14.6714 7.40054 17
-1 -4 17 6.67588 5.31644 20
1 -4 -16 282.55 21.8148 17
-1 -4 16 251.731 18.3518 20
1 -4 -15 2.83374 8.1632 17
-1 -4 15 5.60167 6.7389 20
1 -4 -14 1122.1 54.0336 17
-1 -4 14 971.403 46.8726 20
1 -4 -13 1028.53 52.5793 17
-1 -4 13 899.979 44.8713 20
1 -4 -12 3453.79 133.463 17
-1 -4 12 3500.74 125.773 20
1 -4 -11 2450 101.541 17
-1 -4 11 2391.29 91.989 20
1 -4 -10 177.42 15.0757 5
-1 -4 9 7455.81 255.431 6
-1 -4 9 8017.65 259.465 16
1 -4 -9 7947.9 256.784 5
-1 -4 8 2104.59 83.2961 6
1 -4 -8 2163.75 84.3506 5
-1 -4 8 2070.75 82.946 5
1 -4 -8 2088.08 136.968 4
1 -4 -8 2012.1 89.173 17
-1 -4 8 2208.02 84.4703 16
1 -4 -7 5552.34 181.678 6
-1 -4 7 5021.67 179.072 6
-1 -4 7 5428.62 184.41 8
-1 -4 7 5036.28 178.779 5
1 -4 -7 5121.15 180.099 5
1 -4 -7 4814.45 247.979 4
-1 -4 7 5083.89 177.842 16
1 -4 -7 5055.54 184.038 17
-1 -4 6 206.891 20.4736 6
1 -4 -6 267.139 23.491 7
-1 -4 6 219.972 21.9115 8
-1 -4 6 219.734 45.3301 4
-1 -4 6 185.636 19.533 5
1 -4 -6 240.487 47.2559 4
1 -4 -6 190.067 20.4595 5
-1 -4 6 203.689 18.7584 16
1 -4 -6 185.097 21.177 17
-1 -4 5 2028.77 79.7417 16
1 -4 -5 1900.34 83.8891 17
-1 -4 5 2158.3 87.6529 8
1 -4 -5 2021.39 85.4881 7
1 -4 -5 2017.72 84.2427 6
-1 -4 5 2089.15 84.9828 6
-1 -4 5 1980.54 83.0596 5
1 -4 -5 1891.26 140.2 4
-1 -4 5 1975.2 139.749 3
1 -4 -5 2020.14 84.4262 5
-1 -4 5 2069.12 143.405 4
1 -4 -5 1759.67 138.057 2
1 -4 -4 120.567 16.5421 17
-1 -4 4 153.675 15.5591 16
-1 -4 4 130.831 18.1638 8
1 -4 -4 123.992 17.4398 7
-1 -4 4 154.748 18.396 6
1 -4 -4 164.46 19.4035 6
-1 -4 4 171.242 42.5876 4
1 -4 -4 113.899 16.7612 5
-1 -4 4 144.062 18.0215 5
1 -4 -4 156.917 41.5065 4
-1 -4 4 105.142 32.3946 3
1 -4 -4 141.475 38.7315 2
1 -4 -3 530.725 34.4426 6
1 -4 -3 417.604 65.0957 2
-1 -4 3 520.329 34.1533 5
-1 -4 3 506.173 69.9011 4
1 -4 -3 464.77 31.6005 17
1 -4 -2 1374.74 61.4265 17
1 -4 -2 1655.94 71.255 8
-1 -4 2 1400.74 67.2558 8
-1 -4 2 1428.23 66.026 6
1 -4 -2 1409.71 65.7809 6
1 -4 -2 1365.68 66.0965 7
-1 -4 2 1339.79 64.233 5
1 -4 -2 1391.37 65.8941 5
-1 -4 2 1192.67 111.875 4
1 -4 -2 1197.87 112.361 4
-1 -4 2 1342.11 117.073 3
1 -4 -2 1285.7 117.292 2
1 -4 -1 853.042 44.6741 16
1 -4 -1 877.689 43.8426 17
1 -4 -1 1017.54 52.7596 8
-1 -4 1 897.501 50.0757 8
-1 -4 1 843.162 47.6182 6
1 -4 -1 900.448 48.0716 6
1 -4 -1 906.16 49.8228 7
1 -4 -1 816.204 91.2329 4
-1 -4 1 869.255 47.9496 5
1 -4 -1 887.875 48.9489 5
-1 -4 1 768.791 88.0208 3
-1 -4 1 847.797 91.3064 4
1 -4 -1 784.123 90.8898 2
1 -4 0 3170.62 119.037 16
1 -4 0 3493.38 127.561 8
-1 -4 0 3470.49 127.319 8
-1 -4 0 3059.3 122.343 6
1 -4 0 3124.44 124.035 7
1 -4 0 3068.66 120.766 6
-1 -4 0 3041.31 192.219 3
-1 -4 0 3231.2 122.231 5
1 -4 0 3055.58 122.779 5
-1 -4 0 2895.61 186.002 4
1 -4 0 3090.18 193.281 4
1 -4 0 3205 198.649 2
-1 -4 -1 1831.54 74.4505 17
1 -4 1 1820.44 76.2629 16
-1 -4 -1 1836.71 81.9908 8
1 -4 1 1838.93 81.1627 8
1 -4 1 1863.84 81.1737 7
-1 -4 -1 1824.74 80.0063 6
1 -4 1 1726.91 76.9591 6
1 -4 1 1624.25 135.966 4
-1 -4 -1 1684.54 136.026 3
1 -4 1 1789.64 80.0236 5
-1 -4 -1 1785.27 77.7817 5
-1 -4 -1 1659.55 130.818 4
1 -4 1 1745.35 141.148 2
-1 -4 -2 1384.54 65.8774 6
1 -4 2 1385.08 66.7008 7
1 -4 2 1235.74 61.12 6
1 -4 2 1465.27 66.8823 8
-1 -4 -2 1451.36 68.1004 8
1 -4 2 1292.5 117.479 4
-1 -4 -2 1323.02 118.176 3
1 -4 2 1300.46 64.8892 5
-1 -4 -2 1338.23 61.1478 17
1 -4 2 1468.24 63.829 16
1 -4 3 1470.28 66.1215 16
-1 -4 -3 1315.12 64.0129 17
-1 -4 -3 1592.31 71.8877 8
1 -4 3 1507.09 70.6173 7
-1 -4 -3 1448.45 68.4762 6
-1 -4 -3 1406.3 65.6715 5
1 -4 3 1529.96 127.154 4
-1 -4 -3 1482.49 124.204 3
-1 -4 -3 1581.67 121.635 4
1 -4 3 1551.85 70.1197 5
1 -4 3 1569.79 130.523 2
1 -4 4 499.87 32.721 16
-1 -4 -4 406.004 30.8914 17
-1 -4 -4 512.167 35.7732 8
-1 -4 -4 518.033 34.4671 6
1 -4 4 501.428 34.9139 7
1 -4 4 521.696 33.1649 6
-1 -4 -4 511.286 32.213 5
-1 -4 -4 520.194 71.389 3
1 -4 4 508.637 34.7309 5
1 -4 4 466.852 68.8538 4
-1 -4 -4 480.872 65.4946 4
1 -4 4 455.449 68.7861 2
-1 -4 -5 234.081 23.5257 17
1 -4 5 306.762 25.0589 16
-1 -4 -5 349.595 28.4813 8
-1 -4 -5 304.935 25.9499 6
1 -4 5 417.561 27.4773 6
1 -4 5 343.631 27.7093 7
-1 -4 -5 327.485 24.4803 5
1 -4 5 270.635 24.8971 5
-1 -4 -5 312.536 51.0112 4
1 -4 5 273.594 51.9405 4
1 -4 5 293.154 55.39 2
-1 -4 -6 269.883 23.9146 6
1 -4 6 237.055 22.3639 16
-1 -4 -6 230.075 23.8255 17
-1 -4 -6 285.121 22.7146 5
1 -4 6 256.361 23.1048 5
1 -4 6 281.236 52.1595 4
-1 -4 -6 306.808 26.965 8
-1 -4 -7 156.312 15.9747 5
1 -4 7 164.255 17.7913 5
1 -4 7 163.229 18.7835 16
-1 -4 -7 125.563 18.909 17
-1 -4 -7 208.161 20.388 6
1 -4 8 159.767 18.087 16
-1 -4 -8 142.938 20.083 17
-1 -4 -8 147.498 15.2047 5
1 -4 9 22.7164 9.70008 16
-1 -4 -9 21.212 7.5457 5
1 -4 10 998.41 49.3071 16
-1 -4 -11 -2.60456 12.5308 17
1 -4 11 9.5902 7.90135 16
1 -4 11 -1.80725 8.76478 20
-1 -4 -12 358.039 30.6086 17
1 -4 12 356.187 25.8805 20
-1 -4 -13 127.794 18.9003 17
1 -4 13 150.791 16.2678 20
-1 -4 -14 155.251 18.8517 17
1 -4 14 113.139 14.2312 20
-1 -4 -15 21.5451 9.3785 17
1 -4 15 5.40603 6.56242 20
-1 -4 -16 2.94505 7.086 17
1 -4 16 6.03223 5.36317 20
-1 -4 -17 281.218 18.4623 17
1 -4 17 246.844 15.1099 20
-1 -4 -18 44.0946 6.8866 17
1 -5 -12 5.12945 15.7909 17
1 -5 -11 -5.91141 18.6527 17
1 -5 -10 -34.9013 21.3855 17
1 -5 -9 269.882 25.0828 17
1 -5 -8 108.194 20.2363 17
1 -5 -8 208.169 14.4748 5
1 -5 -7 -21.9903 17.1598 17
1 -5 -7 12.2464 6.31142 5
1 -5 -6 104.781 18.6188 17
-1 -5 6 147.065 14.1801 5
1 -5 -6 132.507 13.3072 5
1 -5 -5 361.796 26.0006 17
1 -5 -5 392.895 23.878 5
-1 -5 5 382.833 24.3831 5
1 -5 -4 699.634 36.7336 17
1 -5 -4 767.661 37.6935 5
-1 -5 3 459.369 27.4282 6
-1 -5 3 226.268 19.8789 5
1 -5 -2 619.093 35.0266 5
-1 -5 2 631 35.0349 5
-1 -5 1 3.76934 7.50532 5
1 -5 -1 4.07083 8.10237 5
-1 -5 0 1677.14 68.3908 6
1 -5 0 1548.28 66.4011 5
-1 -5 0 1580.73 65.1611 5
1 -5 1 2.52302 8.11524 5
-1 -5 -1 9.44329 7.81319 5
-1 -5 -2 478.773 28.5264 6
1 -5 2 240.292 21.3307 5
1 -5 3 756.263 38.8547 5
-1 -5 -4 1.14242 14.1949 17
1 -5 4 15.9179 8.50516 5
-1 -5 -4 22.6572 7.63113 5
-1 -5 -5 836.761 42.5884 17
1 -5 5 842.499 37.0678 16
1 -5 5 815.083 40.5692 5
-1 -5 -6 128.73 21.2518 17
1 -5 6 226.065 16.9831 5
-1 -5 -7 977.471 44.5877 17
1 -5 7 782.225 37.0537 5
-1 -5 -8 238.637 21.8385 17
-1 -5 -9 489.541 31.6662 17
-1 -5 -10 1230.77 56.1801 17
-1 -5 -11 590.038 36.2415 17
-1 -5 -13 891.325 36.5722 17
-2 0 24 1407.75 61.7352 19
-2 0 24 1428.43 57.7663 14
-2 0 23 0.87927 7.28754 14
-2 0 22 42.326 11.8584 14
-2 0 21 2.4798 9.93595 14
2 0 -20 1206.47 128.775 12
2 0 -20 1392.11 67.5657 21
-2 0 20 1344.2 67.3539 14
2 0 -19 -7.49894 18.3276 12
2 0 -19 -1.30453 10.5744 21
-2 0 19 2.71147 9.8013 14
2 0 -18 1806.75 159.343 12
2 0 -18 2189.87 93.0199 21
2 0 -17 20.1397 23.2041 12
-2 0 17 13.5954 18.3679 10
2 0 -17 1.22832 10.1818 21
2 0 -16 6509.8 317.466 12
-2 0 16 6509.74 264.652 9
-2 0 16 6347.02 280.889 10
2 0 -16 6290.56 221.552 21
2 0 -15 -5.54372 15.1483 12
-2 0 15 -3.89008 13.4456 10
-2 0 15 3.05691 9.15039 9
2 0 -15 -2.13725 8.15529 21
2 0 -14 6678.51 300.819 12
-2 0 14 7386.19 267.458 9
-2 0 14 6832.23 276.142 10
2 0 -13 -4.49386 13.4515 12
-2 0 13 6.37809 11.6912 10
-2 0 13 -2.71085 9.3697 9
2 0 -12 23879.1 846.283 12
-2 0 12 24525 811.38 9
-2 0 12 25391.3 821.609 10
-2 0 11 6.39444 8.23985 9
-2 0 11 9.67763 12.5456 10
-2 0 10 31593.4 1016.97 10
-2 0 9 -1.83632 6.73226 10
-2 0 8 2306.52 103.036 10
-2 0 7 0.43534 2.43801 1
-2 0 7 4.06715 7.40902 10
-2 0 6 9714.43 324.29 10
2 0 -5 65.0606 12.8282 12
-2 0 5 4.0965 6.87606 10
-2 0 4 43046.2 1314.88 10
2 0 -4 41657.1 1318.63 12
2 0 -3 -0.76181 4.36653 12
-2 0 3 1.88185 4.46972 10
2 0 -2 20749.2 669.528 11
-2 0 2 21958.2 669.856 11
2 0 -2 21825.1 673.565 12
2 0 -1 1.19811 3.19334 12
2 0 -1 8.01184 3.62222 11
-2 0 1 3.91184 2.76268 9
2 0 0 50259 1517.98 11
2 0 0 48398.9 1515.8 9
2 0 1 -0.63773 3.73782 11
2 0 1 5.28145 4.11983 9
2 0 2 39879.6 1217.29 11
2 0 2 38605.7 1215.05 9
2 0 3 3.87963 5.36432 10
2 0 3 0.89297 5.7747 9
2 0 4 219.316 20.1985 10
2 0 4 249.498 22.3684 9
2 0 5 2.32277 6.02318 10
2 0 5 8.87117 7.26549 9
-2 0 -6 23486 718.119 1
-2 0 -6 23925.7 718.135 1
2 0 6 21765.5 718.405 2
2 0 6 23484.7 719.831 2
2 0 6 24237 744.159 10
2 0 7 1.59604 5.85133 10
2 0 8 7789.75 290.285 9
2 0 8 8497.09 292.478 10
2 0 9 10.347 10.4289 9
2 0 9 4.18851 9.91413 10
2 0 10 16425 595.825 10
2 0 10 19253.5 601.877 9
2 0 11 15.2165 13.1529 9
2 0 11 8.15859 11.5173 10
-2 0 -12 4279.5 155.44 21
2 0 12 4764.91 197.623 9
2 0 12 4420.44 192.979 11
-2 0 -13 -1.02252 6.95719 21
-2 0 -13 -1.0456 6.51529 18
2 0 13 3.10629 10.7365 9
2 0 13 -3.03778 10.4997 11
-2 0 -14 2942.29 117.983 21
-2 0 -14 3151.92 119.405 18
2 0 14 3246.84 159.69 9
2 0 14 2957.86 153.828 11
-2 0 -15 2.45008 9.34882 21
2 0 15 3.58029 12.3748 9
2 0 15 -3.35217 11.5863 11
2 0 16 945.276 81.1064 9
-2 0 -16 981.676 54.1042 21
2 0 17 27.0679 17.6806 9
-2 0 -17 -6.75991 12.3635 21
-2 0 -18 9303.73 434.781 12
-2 0 -18 9288.61 316.456 21
-2 0 -19 21.8059 26.648 12
-2 0 -19 5.1269 9.26871 21
-2 0 -20 5575.65 197.936 21
2 0 21 1.95573 7.65151 14
-2 0 -21 -2.03257 8.69341 21
2 0 22 489.49 29.1246 14
-2 0 -22 477.646 29.6318 21
2 0 24 697.219 29.9985 19
-2 -1 25 140.208 11.78 14
-2 1 25 129.211 12.6064 19
-2 -1 25 121.648 10.8284 19
-2 -1 24 58.128 10.2437 14
-2 -1 24 49.0279 9.68901 19
-2 -1 23 653.15 36.8856 14
-2 -1 23 588.238 32.5887 20
-2 -1 23 578.847 35.4191 19
-2 -1 22 2410.44 99.3285 14
-2 -1 22 2422.39 100.326 19
-2 -1 22 2499.68 97.2667 20
-2 -1 21 1792.9 80.2019 14
-2 -1 21 1789.64 81.5169 19
2 -1 -21 1642.6 78.3015 21
-2 -1 21 1694.41 77.4657 20
-2 -1 20 2361 101.87 14
2 -1 -20 2413.9 102.373 21
-2 -1 20 2363.62 100.993 20
2 -1 -19 4328.25 263.436 12
-2 -1 19 4083.12 153.682 20
2 -1 -19 3779.74 152.646 21
2 -1 -18 533.401 86.0651 12
-2 1 18 418.207 57.8548 9
-2 1 18 409.781 58.2009 10
2 -1 -18 516.464 38.3253 21
-2 -1 18 485.549 37.5088 20
2 1 -17 59.1793 28.1143 12
2 -1 -17 75.9077 36.0083 12
-2 1 17 125.049 34.0452 10
-2 1 17 94.577 29.2236 9
-2 -1 17 88.3032 16.5274 20
2 -1 -17 66.6848 14.8882 21
2 1 -16 989.943 98.9276 12
2 -1 -16 981.637 110.142 12
-2 1 16 1100.85 94.951 9
-2 1 16 1329.92 101.059 10
2 -1 -16 1050.78 57.422 21
-2 -1 16 1117.21 58.5668 20
2 -1 -15 58.0855 30.5501 12
2 1 -15 5.08413 13.9026 12
-2 1 15 64.5025 25.207 9
-2 1 15 11.7934 15.2006 10
-2 -1 15 18.1057 9.68708 20
2 -1 -15 14.3736 9.38762 21
2 -1 -14 646.966 80.4481 12
-2 1 14 562.964 59.5556 10
-2 1 14 567.233 62.8989 9
2 -1 -14 528.29 35.1726 21
2 -1 -13 1062.28 97.7297 12
-2 1 13 1009.89 78.6011 10
2 -1 -13 980.886 50.2427 21
2 -1 -12 4143.99 215.343 12
-2 1 12 4165.07 189.277 10
-2 -1 11 1937.49 86.5021 9
2 -1 -11 1779.6 119.702 12
-2 -1 10 5889.55 205.581 3
2 -1 -10 5927.23 260.327 12
-2 1 10 5846.08 239.774 10
-2 -1 9 14928.7 487.307 9
-2 1 9 15687.4 518.81 10
2 -1 -9 14571.2 530.684 12
-2 -1 9 15453.2 488.359 3
2 -1 -9 14699.7 487.593 4
-2 -1 8 10525.3 351.14 9
2 -1 -8 11479.8 396.728 12
-2 1 8 11090.8 377.571 10
2 -1 -8 10857.4 361.695 4
2 -1 -8 10714.8 361.255 2
-2 -1 8 10389.2 360.254 1
-2 -1 8 11365.4 362.619 3
-2 -1 7 53.615 7.03445 9
-2 1 7 35.786 12.2457 10
-2 -1 7 41.7737 6.73155 11
2 -1 -7 53.7381 15.6941 12
2 -1 -7 50.9409 11.7733 4
2 -1 -7 24.2087 9.09839 2
-2 -1 7 33.4926 9.49702 1
-2 -1 7 59.7064 12.205 3
2 -1 -6 5188.64 203.629 12
-2 -1 6 5185.44 168.755 11
-2 1 6 5080.44 194.582 10
2 -1 -6 5401.17 190.169 4
-2 -1 6 4781.04 186.477 1
2 -1 -6 5194.62 189.603 2
-2 -1 6 5173.39 188.242 3
-2 1 5 43.5151 12.8021 10
2 -1 -5 80.1406 16.8783 12
-2 -1 5 47.0182 6.35861 11
2 -1 -5 54.3198 13.1675 4
-2 -1 5 55.4292 11.2566 4
-2 -1 5 76.3367 14.3788 3
2 -1 -5 46.9024 11.4985 2
-2 -1 5 45.8778 11.6305 1
2 -1 -4 1556.49 78.4891 12
-2 -1 4 1543.32 70.9285 4
2 -1 -4 1615.09 75.605 4
-2 -1 4 1404.61 72.4598 3
2 -1 -4 1459.18 73.8585 2
-2 -1 4 1528.07 73.9392 1
2 1 -3 113698 3490.13 11
2 -1 -3 106719 3514.44 12
2 -1 -3 115468 3509.66 3
-2 -1 3 116620 3511.66 4
2 -1 -3 115473 3515.82 2
-2 -1 3 115695 3516.79 1
-2 -1 3 114394 3511.57 2
2 1 -2 79180.9 2395.51 11
2 1 -2 76433.2 2392.96 10
2 1 -2 78267.9 2387.83 9
-2 -1 2 76299.3 2416.96 1
-2 -1 2 82879.8 2415.7 2
2 -1 -2 75040.1 2415.88 2
2 1 -1 122536 3728.49 11
2 1 -1 123439 3721.93 9
2 -1 -1 117761 3743.76 2
-2 -1 1 117336 3744.16 1
-2 -1 1 121768 3740.67 2
-2 -1 0 59610.6 1851.42 12
2 1 0 62021.8 1864.54 9
-2 -1 0 59529.6 1876.46 2
2 -1 0 62883.7 1882.8 2
-2 -1 0 61246.2 1882.58 1
2 1 1 37218.6 1158.55 9
2 1 1 36082.3 1144.79 10
-2 -1 -1 36475.8 1164.31 4
2 -1 1 36988.5 1163.18 3
2 -1 1 37018.5 1170.4 4
-2 -1 -1 38088.8 1165.71 2
-2 -1 -1 38889.2 1172.64 1
2 -1 1 39525.3 1173.36 2
-2 -1 -1 36902.5 1170.69 3
2 1 2 1509.1 58.4429 10
2 -1 2 1650.22 77.4628 4
-2 -1 -2 1731.45 79.07 3
-2 -1 -2 1663.3 72.4105 2
2 1 3 89419.3 2718.13 9
2 -1 3 83985.8 2708.38 9
2 1 3 93948.5 2702.85 10
2 -1 3 85662.7 2696.06 11
-2 -1 -3 84419.8 2709.43 4
2 -1 3 87987.6 2720.38 4
-2 -1 -3 87926.6 2720.68 3
2 -1 3 87104.2 2720.46 2
-2 -1 -3 91959.7 2721.99 1
2 -1 4 64346 2107.93 9
2 1 4 71268.4 2121.17 9
2 -1 4 66779.5 2095.24 11
2 1 4 68028.9 2102.63 10
-2 -1 -4 69699.5 2106.41 4
2 -1 4 67610.9 2117.59 4
2 -1 4 69718.8 2118.98 2
-2 -1 -4 68698.6 2118.26 3
-2 -1 -4 69675.9 2118.13 1
2 1 5 954.376 64.2967 9
2 -1 5 1281.58 63.0878 9
2 1 5 1067.45 55.6671 10
2 -1 5 1176.89 50.8806 11
2 -1 5 1067.78 60.9045 4
-2 -1 -5 1161.31 62.6564 3
-2 -1 -5 1218.47 63.5821 1
2 -1 5 1219.62 64.286 2
2 1 6 30120.6 960.619 9
2 -1 6 30576.5 949.103 9
2 -1 6 29983.9 932.507 11
2 1 6 27981.1 939.793 10
2 -1 6 29229.3 944.295 4
2 -1 6 31640.4 948.135 2
-2 -1 -6 30052.3 945.082 1
-2 -1 -6 29123.9 943.875 3
2 1 7 4760.25 186.174 10
2 -1 7 5332.19 179.746 11
2 -1 7 5157.16 193.764 9
2 1 7 5087.12 202.567 9
-2 -1 -7 4825.92 180.704 1
2 -1 7 4815.84 184.008 2
2 -1 8 2585.38 104.495 11
2 1 8 2499.45 113.967 10
2 1 8 2369.67 123.116 9
2 -1 8 2730.13 119.575 9
-2 -1 -8 2468.88 99.3677 1
2 -1 8 2595.61 104.38 2
2 -1 9 109.269 16.4912 11
2 -1 9 53.0605 15.9854 9
2 1 9 67.0671 17.2201 10
2 1 9 95.1822 21.7891 9
2 -1 9 93.6857 12.3032 2
2 -1 10 13115.4 442.283 9
2 1 10 12524.8 442.726 10
2 1 10 12077.8 453.996 9
2 -1 10 12843.1 421.142 11
2 1 11 4678.07 202.935 10
2 -1 11 5282.54 202.829 9
2 1 11 4585.85 212.272 9
-2 -1 -11 4764.02 170.006 21
2 1 12 16575.7 581.21 10
2 -1 12 18464.4 576.828 9
-2 -1 -12 17383.4 538.497 21
-2 -1 -12 15507.8 537.28 18
2 -1 13 5.33771 9.78509 9
2 1 13 -3.23543 11.862 10
-2 -1 -13 8.27128 9.01847 21
2 1 14 8262.39 335.786 9
2 1 14 7738.23 320.315 10
-2 -1 -14 8085.64 278.005 21
2 1 15 644.12 67.1902 10
2 1 15 585.713 67.3161 9
-2 -1 -15 743.68 46.2501 21
-2 -1 -16 7720.19 270.598 21
2 1 16 7909.47 331.132 9
2 1 16 7464.92 333.043 11
-2 -1 -17 488.555 38.7 21
-2 -1 -17 522.483 83.1045 12
-2 -1 -18 2187.71 95.7513 21
-2 -1 -18 1956.38 166.448 12
-2 1 -18 1817.11 154.727 12
2 -1 19 2.57267 10.4281 20
-2 -1 -19 8.24106 11.0075 21
-2 -1 -20 14.8174 10.8859 21
2 -1 20 7.90312 9.1576 20
2 -1 21 79.0448 12.7506 19
-2 -1 -21 90.1869 14.566 21
2 -1 21 94.4467 14.3337 20
-2 -1 -22 1138.15 52.2743 21
2 -1 22 1045.85 47.887 20
2 -1 22 1122.6 47.8285 19
2 -1 22 1208.14 53.0523 14
2 -1 23 52.9834 9.54716 14
2 -1 24 9.55696 4.08175 14
-2 -2 24 117.553 9.9749 20
-2 -2 24 131.149 10.8303 14
-2 -2 23 637.108 32.3694 20
-2 -2 23 652.162 32.8007 14
-2 -2 22 3.36269 8.09079 20
-2 -2 22 9.81408 7.61312 19
-2 -2 22 3.33022 7.81651 14
-2 -2 21 566.541 36.1292 20
-2 -2 21 595.964 36.6883 19
-2 -2 20 22.4389 11.0034 19
-2 -2 20 19.255 10.3138 20
-2 -2 19 332.111 29.5141 20
-2 -2 19 354.442 31.3344 19
2 -2 -18 131.397 44.5096 12
-2 -2 18 152.359 21.8012 19
-2 -2 18 132.068 20.6213 20
2 -2 -17 138.657 45.2951 12
-2 -2 17 111.546 18.8585 20
-2 -2 17 114.297 20.5216 19
2 -2 -17 134.148 20.3402 21
-2 -2 16 900.706 57.5685 19
-2 -2 16 823.196 50.0548 20
2 -2 -16 809.647 49.1058 21
2 -2 -16 715.786 97.9027 12
-2 2 16 899.867 86.3541 10
-2 2 16 774.067 88.6545 9
2 -2 -16 770.131 46.1133 17
-2 2 15 3285.03 176.562 10
2 -2 -15 2679.76 193.432 12
2 -2 -15 3078.8 118.463 21
-2 -2 15 2770.7 116.984 20
-2 -2 15 3252.05 132.656 19
2 -2 -15 2612.97 112.644 17
-2 -2 14 1268.6 72.1103 19
-2 -2 14 1142.76 60.4731 20
2 -2 -14 1184.8 60.0304 21
2 -2 -14 1108.07 112.952 12
-2 2 14 1268.01 100.23 10
-2 2 14 1068.57 102.264 9
2 -2 -14 1134.45 58.5725 17
2 -2 -13 197.535 21.2146 21
-2 -2 13 247.419 29.1246 19
2 -2 -13 290.202 55.4981 12
-2 2 13 193.927 38.6158 10
2 -2 -13 204.006 21.3374 17
2 -2 -12 2595.6 171.713 12
-2 2 12 2850.84 158.392 10
2 -2 -12 2754.47 112.96 17
2 -2 -12 2828.64 112.106 21
2 -2 -11 1458.49 113.557 12
-2 2 11 1552.29 104.892 10
2 -2 -11 1274.51 64.1281 17
-2 -2 11 1610.23 74.7881 19
2 -2 -11 1433.04 64.1709 21
2 -2 -10 7265.3 295.684 12
-2 2 10 7823.18 283.022 10
-2 -2 10 7352.89 257.35 3
2 -2 -10 7320.34 256.916 4
2 -2 -9 11013.5 421.336 12
-2 2 9 11279.3 407.925 10
-2 -2 9 10544.3 390.368 3
2 -2 -9 10939.6 391.875 4
-2 2 8 1321.26 88.028 10
2 -2 -8 1422.49 97.0199 12
-2 -2 8 1269.32 77.9739 4
2 -2 -8 1188.04 79.6614 4
-2 -2 8 1254.79 80.7622 3
-2 -2 8 1181.93 78.7595 1
2 -2 -8 1247.27 80.9157 2
2 -2 -7 14268.6 477.859 12
-2 2 7 13607.7 463.439 10
2 -2 -7 12992 456.632 4
-2 -2 7 13638.6 452.335 4
-2 -2 7 12883.4 453.629 3
2 -2 -7 11540.6 452.569 2
-2 -2 7 11755.9 449.039 1
2 -2 -6 1235.19 83.4774 12
-2 2 6 1242.81 80.5059 10
-2 -2 6 1165.52 75.0811 4
2 -2 -6 1177.07 79.514 4
-2 -2 6 1168.25 76.4218 2
-2 -2 6 1005.73 74.1895 1
-2 -2 6 1082.56 76.0256 3
2 -2 -6 1032.07 76.4856 2
2 -2 -5 4801.24 199.46 12
-2 -2 5 4594.73 193.664 4
2 -2 -5 4674.43 200.918 4
2 -2 -5 4562.01 191.817 3
-2 -2 5 4767.35 200.643 3
-2 -2 5 5059.21 199.667 2
-2 -2 5 4063.66 193.131 1
2 -2 -5 4502.6 199.333 2
2 -2 -4 4316.47 179.32 12
2 -2 -4 4091.2 179.456 3
-2 -2 4 4310.06 181.06 4
-2 -2 4 3742.6 180.096 1
2 -2 -4 4107.72 185.232 2
2 -2 -3 1681.08 91.6701 12
-2 -2 3 1502.39 92.566 4
2 -2 -3 1594.05 93.8412 3
-2 -2 3 1649.82 98.5738 3
2 -2 -3 1567.24 97.8014 2
-2 -2 3 1703.77 96.8726 2
-2 -2 3 1475.94 95.2805 1
2 -2 -2 8780.28 314.283 12
2 -2 -2 8446.5 330.083 4
-2 -2 2 8305.33 324.633 4
2 -2 -2 9227.24 328.777 3
-2 -2 2 8700.18 332.798 1
-2 -2 2 9057.7 329.012 2
2 -2 -2 8627.37 332.63 2
-2 -2 2 8723.43 333.619 3
2 2 -1 8795.01 301.176 11
-2 -2 1 9083.16 331.527 4
2 -2 -1 9007.45 331.413 3
2 -2 -1 8030.93 331.899 4
-2 -2 1 8427.36 335.373 1
-2 -2 1 9327.22 335.81 2
-2 -2 1 9508.54 342.028 3
2 -2 -1 8909.89 338.476 2
-2 -2 0 12699.4 440.695 4
2 -2 0 12975.2 441.478 3
2 -2 0 12729.3 448.676 4
-2 -2 0 11803.4 447.094 1
-2 -2 0 12818.9 443.979 2
-2 -2 0 11587.3 445.038 3
2 -2 0 12078.4 446.025 2
-2 -2 -1 2186.73 112.818 4
2 -2 1 2087.46 111.42 3
2 -2 1 1984.53 115.728 4
-2 -2 -1 2148.48 119.437 1
-2 -2 -1 1978.01 114.972 3
2 -2 1 1976.76 115.46 2
-2 -2 -1 1910.5 108.701 2
-2 -2 -2 2685.62 104.299 12
2 2 2 2640.4 108.225 10
2 -2 2 2517.35 136.289 4
-2 -2 -2 2854.28 142.008 3
-2 -2 -2 2638.1 131.851 2
-2 -2 -3 4176.58 157.424 12
2 2 3 3863.39 151.244 10
2 -2 3 4041.46 185.091 4
-2 -2 -3 4130.92 176.23 4
-2 -2 -3 3783.9 172.799 2
-2 -2 -3 4259.13 187.56 3
-2 -2 -3 4011.3 184.146 1
2 2 4 4786.83 181.104 10
-2 -2 -4 5119.45 193.315 12
2 -2 4 5044.72 201.04 3
-2 -2 -4 5030.11 203.042 4
2 -2 4 4807.46 212.154 4
-2 -2 -4 4837.08 213.103 3
-2 -2 -4 4579.8 203.762 2
2 -2 4 4952.68 214.314 2
-2 -2 -4 5116.72 214.254 1
2 2 5 2051.13 93.577 10
-2 -2 -5 1749.51 96.2943 12
2 -2 5 1730.68 106.964 4
-2 -2 -5 2086.14 104.804 4
-2 -2 -5 1852.58 109.68 3
-2 -2 -5 1947.87 110.831 1
2 -2 5 1885.58 110.197 2
2 2 6 13863.5 496.183 9
-2 -2 -6 13471.4 485.988 12
2 2 6 14538.1 473.843 10
-2 -2 -6 13887.2 497.274 3
2 -2 6 13570.4 495.421 4
-2 -2 -6 14853.2 486.28 4
2 -2 6 14239.9 498.461 2
-2 -2 -6 13795.2 495.075 1
2 2 7 23685.7 809.945 9
-2 -2 -7 23168.7 804.298 12
2 2 7 25051.7 785.094 10
-2 -2 -7 24544.8 806.193 3
2 -2 7 23634.7 803.179 4
-2 -2 -7 24762.1 805.789 1
2 -2 7 23519.4 803.251 2
2 -2 8 1070.78 76.86 2
-2 -2 -8 1240.23 80.7464 1
-2 -2 -8 1167.39 87.1043 12
2 2 8 1099.44 70.4493 10
2 2 8 1251.23 90.0586 9
2 -2 9 11179.6 370.624 16
2 -2 9 12041.2 413.7 2
2 -2 9 11622.2 371.315 13
-2 -2 -9 11249.1 438.718 12
2 2 9 11311.6 432.976 9
2 -2 10 1568.94 67.0127 16
-2 -2 -10 1465.63 67.7926 21
2 -2 10 1637.13 68.3128 13
-2 -2 -10 1526.12 117.192 12
2 2 10 1498.09 110.55 9
2 -2 11 1144.48 53.2921 16
-2 -2 -11 923.434 96.2571 12
2 2 11 1074.95 93.1897 9
-2 -2 -11 1109.9 55.9982 21
2 -2 12 655.716 37.5125 16
-2 -2 -12 644.438 83.2263 12
2 2 12 576.699 69.6748 9
-2 -2 -12 655.997 41.4081 21
2 -2 13 1109.14 54.1155 16
-2 -2 -13 1164.17 62.7263 17
-2 -2 -13 1087.96 113.859 12
2 2 13 975.152 94.0006 9
-2 -2 -13 1125.6 59.7198 21
-2 -2 -14 998.585 57.7561 17
-2 -2 -14 774.18 100.471 12
2 2 14 957.256 93.7036 9
-2 -2 -14 985.281 55.6897 21
-2 -2 -15 71.1784 16.7286 17
-2 -2 -15 67.0281 34.1387 12
2 2 15 79.6733 29.1283 9
2 -2 15 115.351 18.1002 19
-2 -2 -15 60.706 15.6867 21
2 -2 16 142.899 18.4477 19
-2 -2 -16 135.391 20.7106 21
-2 -2 -16 131.573 19.9586 17
-2 -2 -16 134.556 44.9468 12
-2 -2 -17 13.1513 10.2983 17
2 -2 18 144.263 19.7604 20
-2 -2 -18 175.019 19.8265 17
2 -2 19 2025.78 86.4328 20
2 -2 20 2544.51 99.7712 20
2 -2 21 188.823 17.2735 14
2 -2 21 210.49 18.281 20
-2 -2 -21 210.176 19.4603 21
2 -2 22 1155.58 49.6286 14
2 -2 22 1300.87 50.673 20
2 -2 23 408.38 19.6735 14
2 -2 23 373.275 18.3116 20
-2 -3 22 41.2962 6.63455 20
-2 -3 21 47.8841 7.67599 14
-2 -3 21 43.7471 8.86127 20
-2 -3 20 579.042 30.666 14
-2 -3 19 1.59555 6.39395 14
2 -3 -19 8.53197 8.09922 17
-2 -3 18 39.4221 10.628 14
2 -3 -18 33.433 11.0696 17
-2 -3 17 794.877 43.0264 14
-2 -3 17 699.052 44.1427 20
2 -3 -17 811.436 45.6805 17
-2 -3 16 203.96 20.734 14
-2 -3 16 175.586 22.0633 20
2 -3 -16 188.916 22.8271 17
-2 -3 15 201.189 20.8741 14
-2 -3 15 210.843 23.8078 20
2 -3 -15 176.826 50.078 12
2 -3 -15 184.87 23.0107 17
-2 -3 14 2641.96 103.663 14
-2 -3 14 2782.93 110.68 20
2 -3 -14 2477.94 187.547 12
2 -3 -14 2470.68 108.767 17
2 -3 -13 281.533 28.4022 17
-2 -3 13 300.759 27.6012 20
-2 -3 13 267.875 23.3189 14
2 -3 -13 337.87 64.2091 12
-2 3 13 303.786 56.5852 9
-2 -3 12 3582.81 133.452 14
2 -3 -12 3649.63 219.456 12
2 -3 -12 3793.19 144.774 17
2 -3 -12 3528.86 133.418 21
-2 -3 12 3914.62 142.05 20
2 -3 -11 329.572 57.301 12
-2 -3 11 423.918 28.1967 16
2 -3 -11 399.224 32.9362 17
-2 -3 11 389.996 30.7138 20
-2 -3 10 2789.47 101.8 16
2 -3 -10 2621.5 109.588 17
-2 -3 10 2654.3 105.709 20
2 -3 -10 2546.05 164.802 12
2 -3 -10 2339.9 140.015 4
-2 -3 10 2740.09 146.582 3
2 -3 -9 961.567 83.9583 4
2 -3 -9 1002.46 47.8043 5
-2 -3 9 1002.02 83.6542 3
-2 -3 9 1052.13 51.8429 20
-2 -3 9 1091.39 49.5373 16
2 -3 -9 1051.84 55.5543 17
-2 -3 9 1057.37 48.1857 6
2 -3 -9 1009.9 48.4847 7
-2 3 9 1100.38 89.3953 10
2 -3 -9 856.903 86.5671 12
-2 -3 9 1031.78 48.7603 8
2 -3 -8 39.2698 9.94039 5
2 -3 -8 72.1941 25.9951 4
-2 -3 8 25.7346 20.1526 4
-2 -3 8 51.3168 10.8549 20
-2 -3 8 53.3529 10.3567 16
-2 3 8 69.7655 23.2563 10
-2 -3 8 54.8916 10.3831 8
-2 -3 8 39.8004 9.27302 6
2 -3 -8 51.3353 10.2674 7
2 -3 -8 35.4214 19.5715 12
-2 -3 8 52.5979 21.6085 3
-2 -3 8 41.6649 20.4264 1
-2 -3 7 96.8364 27.3516 3
2 -3 -7 88.4814 29.2322 2
-2 -3 7 98.067 28.1818 1
-2 -3 7 87.4813 11.9931 16
-2 3 7 49.5787 21.5182 10
-2 -3 7 96.4578 13.1152 8
-2 -3 7 102.007 13.4466 6
2 -3 -7 74.6331 12.5571 7
2 -3 -7 64.9038 22.868 12
2 -3 -7 79.5549 26.5895 4
-2 -3 7 106.02 29.0154 4
-2 -3 7 74.4538 11.1805 5
2 -3 -7 103.395 14.5033 5
-2 -3 6 2407.95 151.052 1
2 -3 -6 2521.65 155.559 2
-2 -3 6 2675.74 97.7769 16
-2 -3 6 2668.87 101.828 8
2 -3 -6 2675.45 102.341 7
-2 -3 6 2758.86 102.184 6
2 -3 -6 2553.44 98.1516 6
-2 3 6 2830.07 151.042 10
2 -3 -6 2835.08 151.798 12
-2 -3 6 2494.64 98.1011 5
2 -3 -6 2849.68 162.184 4
-2 -3 6 2861.44 154.745 4
2 -3 -6 2663.01 102.742 5
-2 -3 6 2729.2 156.972 3
2 -3 -5 883.428 84.7299 2
-2 -3 5 967.509 86.4628 1
-2 -3 5 1044.86 88.5938 2
2 -3 -5 917.344 47.5197 17
-2 -3 5 972.456 48.1028 8
2 -3 -5 1080.39 49.3066 8
2 -3 -5 946.837 47.8268 7
-2 -3 5 1004.36 47.0054 7
2 -3 -5 904.961 44.8533 6
-2 -3 5 990.137 48.1802 6
2 -3 -5 923.001 76.9053 12
-2 3 5 1025.25 81.9752 10
-2 -3 5 903.673 84.6297 3
-2 -3 5 904.666 81.8081 4
-2 -3 5 893.842 44.8382 5
2 -3 -5 990.346 49.0521 5
2 -3 -5 1040.39 91.7701 4
-2 -3 4 1281.92 58.5769 8
2 -3 -4 1396.45 59.2855 8
2 -3 -4 1244.66 58.0638 7
-2 -3 4 1234.7 56.2818 7
2 -3 -4 1266.13 55.9104 6
-2 -3 4 1248.65 58.0174 6
2 -3 -4 1306.28 57.4153 17
-2 -3 4 1253.75 98.1379 4
-2 -3 4 1128.19 54.8218 5
2 -3 -4 1302.13 59.3939 5
2 -3 -4 1313.39 105.199 2
-2 -3 4 1471.03 108.736 1
2 -3 -3 4548.97 156.695 8
-2 -3 3 4602.27 155.78 7
2 -3 -3 4373.43 153.916 6
2 -3 -3 4130.52 152.593 17
-2 -3 3 4583.9 219.061 4
2 -3 -3 4818.88 221.599 3
-2 -3 3 4350.15 154.687 5
-2 -3 3 4081.31 216.506 3
-2 -3 3 4177.92 217.934 1
2 -3 -3 4580.11 225.06 2
-2 -3 3 4285.43 216.451 2
2 -3 -2 4786.14 168.405 8
-2 -3 2 4962.88 170.346 8
-2 -3 2 4741.82 236.169 3
2 -3 -2 4864.97 237.852 4
-2 -3 2 4991.35 232.702 4
2 -3 -2 4989.53 232.956 3
2 -3 -2 4715.03 169.539 5
-2 -3 2 4720.79 167.028 5
2 -3 -2 4593.57 233.429 2
-2 -3 2 4513.4 231.168 1
-2 -3 2 5156.41 236.827 2
2 -3 -2 4497.88 165.56 6
-2 -3 2 4988.2 168.358 7
2 -3 -2 4800.13 169.361 7
-2 -3 2 4877.7 169.604 6
2 -3 -1 3053.03 110.216 8
-2 -3 1 2924.78 110.616 8
-2 -3 1 2935.23 170.595 3
-2 -3 1 2797.85 107.093 5
2 -3 -1 3388.89 172.234 3
2 -3 -1 2923.53 170.028 4
2 -3 -1 2754.94 110.169 5
-2 -3 1 3031.03 166.461 4
2 -3 -1 2625.77 164.487 2
-2 -3 1 3216.24 171.521 2
-2 -3 1 2552.75 162.262 1
-2 -3 1 2947.44 108.527 7
2 -3 -1 2823.05 106.684 6
-2 -3 1 2961.78 110.44 6
2 -3 -1 2607.84 108.155 7
2 -3 0 693.41 37.2633 8
-2 -3 0 574.231 36.2424 8
-2 -3 0 580.053 70.4091 3
2 -3 0 660.393 73.6381 4
2 -3 0 573.628 36.6906 5
-2 -3 0 614.449 34.9266 5
-2 -3 0 621.196 67.3872 4
2 -3 0 682.809 70.282 3
2 -3 0 565.762 69.1463 2
-2 -3 0 651.575 70.5022 2
-2 -3 0 585.401 69.4715 1
2 -3 0 653.4 35.5496 6
2 -3 0 580.14 35.9872 7
-2 -3 0 688.986 36.7692 7
-2 -3 0 654.988 37.6265 6
-2 -3 -1 12246.1 400.714 8
2 -3 1 13833.8 400.634 8
2 -3 1 11604.6 398.791 7
-2 -3 -1 11824.1 399.341 6
2 -3 1 13004.4 396.852 6
-2 -3 -1 12928.1 469.631 4
2 -3 1 11079 398.692 5
2 -3 1 13432.2 473.393 3
2 -3 1 12176.7 481.918 4
-2 -3 -1 12261.5 482.58 3
2 -3 1 11807.4 478.902 2
-2 -3 -1 12722.8 473.024 2
-2 -3 -1 11641.5 476.255 1
-2 -3 -2 637.557 38.7794 8
-2 -3 -2 715.871 37.4903 7
-2 -3 -2 643.215 38.5126 6
2 -3 2 669.997 39.0362 7
2 -3 2 703.445 38.4229 16
2 -3 2 750.705 79.6583 4
-2 -3 -2 688.186 36.8531 5
2 -3 2 642.115 39.111 5
-2 -3 -2 707.219 77.4389 3
-2 -3 -2 682.295 71.1471 2
2 -3 3 3590.67 128.079 8
-2 -3 -3 3575.22 131.378 8
-2 -3 -3 3523.18 130.398 6
2 -3 3 3423.92 129.573 7
-2 -3 -3 3663.21 126.885 7
2 -3 3 3612.67 125.415 6
2 -3 3 3542.71 128.933 16
-2 -3 -3 3256.78 126.988 17
-2 -3 -3 3760.64 183.871 4
-2 -3 -3 3514.09 195.666 3
2 -3 3 3537.87 196.295 4
2 -3 3 3354.02 130.195 5
-2 -3 -3 3446.89 124.973 5
2 -3 3 3195.88 188.477 2
-2 -3 -3 3509.26 182.741 2
-2 -3 -3 3518.56 194.943 1
2 -3 4 235.775 19.4991 8
-2 -3 -4 224.484 21.3533 8
-2 -3 -4 238.27 21.7983 6
2 -3 4 231.776 21.454 7
2 -3 4 193.534 17.4643 6
-2 -3 -4 215.699 20.8062 17
2 -3 4 221.21 20.5704 16
-2 -3 -4 208.423 38.1094 4
2 -3 4 179.475 40.7674 4
2 -3 4 218.016 21.0024 5
-2 -3 -4 233.06 18.8237 5
-2 -3 -4 207.461 42.2344 1
-2 -3 -4 238.514 45.8027 3
2 -3 4 247.957 46.5151 2
-2 -3 -5 5924.01 197.185 8
2 3 5 5669.8 246.546 9
2 -3 5 5510.79 187.94 6
-2 -3 -5 5813.46 196.063 6
2 -3 5 5485.66 194.437 7
2 -3 5 5506.65 194.233 16
-2 -3 -5 5548.66 196.171 17
-2 -3 -5 5779.08 248.359 4
-2 -3 -5 5463.88 188.238 5
2 -3 5 5466.41 264.887 4
2 -3 5 5556.76 195.166 5
-2 -3 -5 6035 271.668 3
-2 -3 -5 5784.06 268.39 1
2 -3 5 5874.02 270.63 2
2 3 6 3.89897 11.6788 9
2 -3 6 26.8732 8.69921 6
-2 -3 -6 11.6051 8.86693 17
2 -3 6 12.9426 9.27552 16
-2 -3 -6 17.3587 14.7028 4
2 -3 6 46.6343 24.8441 4
-2 -3 -6 15.9431 6.68385 5
-2 -3 -6 -4.67568 14.0024 3
2 -3 6 9.44283 17.3143 2
-2 -3 -6 14.3057 15.4235 1
2 3 7 1183.68 97.0305 9
2 -3 7 1455.91 55.6491 6
2 -3 7 1285.77 103.082 4
-2 -3 -7 1202.62 53.3431 5
2 -3 7 1223.9 102.072 2
-2 -3 -8 369.99 30.9051 17
2 3 8 298.298 48.9856 9
2 -3 8 360.843 25.1338 13
-2 -3 -8 334.598 21.2261 5
2 -3 8 343.691 50.6433 2
-2 -3 -9 3257.13 131.092 17
2 3 9 3279.45 184.697 9
2 -3 10 5322.95 187.904 16
-2 -3 -10 5271.59 197.141 17
2 3 10 5774.77 265.76 9
-2 -3 -10 5303.78 185.731 21
-2 -3 -11 1419.8 73.0029 17
2 -3 11 1453.39 65.5332 16
2 3 11 1467.21 116.563 9
-2 -3 -11 1352.7 63.8693 21
-2 -3 -12 2803.15 118.133 17
2 -3 12 2846.57 108.225 16
2 3 12 2685.01 169.488 9
-2 -3 -12 2623.19 107.134 21
-2 -3 -13 283.391 24.9826 21
-2 -3 -13 259.126 28.3107 17
2 -3 13 257.437 23.4918 16
-2 -3 -14 96.7711 15.86 21
-2 -3 -14 107.333 19.268 17
2 -3 15 139.513 20.4057 20
-2 -3 -15 124.035 16.7695 21
-2 -3 -15 125.188 19.3116 17
-2 -3 -16 598.084 36.7009 21
-2 -3 -16 614.003 40.4698 17
2 -3 17 562.24 33.4125 14
-2 -3 -17 499.709 32.2399 21
-2 -3 -17 543.924 35.9514 17
2 -3 18 63.8742 11.0479 14
-2 -3 -18 55.487 11.8341 17
2 -3 19 137.028 13.4221 14
2 -3 19 135.469 14.8481 20
-2 -3 -19 134.778 13.9949 17
2 -3 20 67.1254 9.35146 20
2 -3 20 62.3009 7.86134 14
2 -3 21 -0.7242 3.75472 20
2 -4 -19 340.452 16.7421 17
-2 -4 18 286.506 16.0422 20
2 -4 -18 363.627 21.8224 17
-2 -4 17 1326.03 52.9853 20
2 -4 -17 1453.57 57.3755 17
-2 -4 16 1.79988 5.33922 20
2 -4 -16 13.7171 9.19809 17
-2 -4 15 1563.25 64.2806 20
2 -4 -15 1677.02 70.0353 17
-2 -4 14 51.7811 10.2112 20
2 -4 -14 64.0721 13.4151 17
-2 -4 13 909.409 44.6011 20
2 -4 -13 1033.69 52.3415 17
-2 -4 12 399.629 25.9105 20
2 -4 -12 416.849 32.1182 17
2 -4 -11 1900.08 83.6313 17
2 -4 -10 18.2309 12.0353 17
2 -4 -10 29.1812 9.1458 5
2 -4 -9 1531.03 64.2584 5
-2 -4 9 1474.72 63.3878 6
2 -4 -8 18.244 8.93703 7
-2 -4 8 3.62954 8.37742 6
-2 -4 8 16.5118 9.52629 8
2 -4 -8 4.83925 15.6491 4
-2 -4 8 15.3749 8.39662 5
2 -4 -8 12.28 7.7499 5
2 -4 -8 9.22425 10.6425 17
-2 -4 8 4.61549 6.65446 16
2 -4 -7 976.672 48.4012 7
-2 -4 7 831.182 44.3803 6
-2 -4 7 874.528 46.9126 8
2 -4 -7 744.371 82.9542 4
-2 -4 7 788.818 42.1417 5
2 -4 -7 825.521 45.1623 5
-2 -4 7 677.514 76.9318 3
2 -4 -7 824.12 46.9776 17
-2 -4 7 879.171 42.2446 16
-2 -4 6 239.9 19.434 16
2 -4 -6 235.35 22.9778 17
-2 -4 6 249.642 23.814 8
2 -4 -6 242.35 23.2346 7
-2 -4 6 238.611 22.145 6
-2 -4 6 229.68 20.9095 5
2 -4 -6 257.999 49.6959 4
2 -4 -6 236.538 22.6553 5
2 -4 -6 256.811 49.2691 2
-2 -4 6 260.124 48.9688 3
2 -4 -5 90.8275 15.1837 17
-2 -4 5 95.4263 15.5884 8
2 -4 -5 114.462 16.5716 7
-2 -4 5 133.711 17.5761 6
2 -4 -5 112.305 16.73 5
2 -4 -5 126.969 37.7254 4
-2 -4 5 95.5322 15.1044 5
2 -4 -5 120.274 35.8614 2
-2 -4 5 107.597 33.7073 3
2 -4 -4 46.6905 12.3663 7
-2 -4 4 27.5746 22.4045 3
2 -4 -4 23.1267 17.3744 2
2 -4 -4 36.8591 11.3649 5
-2 -4 4 67.8027 27.824 4
2 -4 -4 39.4462 25.8118 4
-2 -4 4 48.6074 11.775 5
2 -4 -4 47.211 11.6817 17
2 -4 -4 53.0066 11.5814 16
2 -4 -3 21.0169 8.77506 16
2 -4 -3 32.0406 10.8971 17
-2 -4 3 19.3138 9.93163 8
-2 -4 3 17.3207 9.39836 6
-2 -4 3 26.3726 20.4002 4
-2 -4 3 22.5435 9.81675 5
2 -4 -3 35.1532 21.4955 2
2 -4 -2 387.89 26.3883 17
2 -4 -2 326.976 25.9932 16
-2 -4 2 339.914 28.3769 8
-2 -4 2 292.034 26.5017 6
2 -4 -2 429.396 30.2967 6
2 -4 -2 328.026 28.3175 7
2 -4 -2 321.523 27.6 5
2 -4 -2 250.142 52.2525 4
-2 -4 2 298.267 55.0053 4
-2 -4 2 312.012 25.8326 5
2 -4 -2 236.944 51.1635 2
-2 -4 2 281.611 53.0599 3
2 -4 -1 581.197 35.7213 17
2 -4 -1 619.048 37.5207 16
-2 -4 1 568.191 38.6771 8
-2 -4 1 555.921 37.6982 6
2 -4 -1 616.65 39.611 7
2 -4 -1 665.32 38.6111 6
-2 -4 1 659.838 38.3433 5
-2 -4 1 642.574 77.0613 4
2 -4 -1 568.716 38.5163 5
-2 -4 1 601.923 77.1176 3
2 -4 -1 513.192 72.9759 4
2 -4 -1 573.938 77.1445 2
2 -4 0 33.4861 10.7052 16
2 -4 0 34.3601 15.2527 17
-2 -4 0 65.1698 14.5274 8
2 -4 0 34.7711 12.1007 7
2 -4 0 109.966 16.5008 6
-2 -4 0 27.8996 10.7519 6
-2 -4 0 21.0359 19.3144 4
-2 -4 0 31.011 10.7811 5
2 -4 0 35.923 26.4051 4
2 -4 0 19.6961 10.5938 5
2 -4 0 42.654 24.7236 2
-2 -4 0 71.3125 29.9647 3
2 -4 1 10108.2 342.67 16
-2 -4 -1 10377.7 337.468 17
-2 -4 -1 10898.5 348.846 8
2 -4 1 10789.4 341.712 6
-2 -4 -1 10507.7 346.353 6
2 -4 1 10387.8 346.711 7
2 -4 1 10130.6 346.087 5
-2 -4 -1 9633.57 422.467 4
-2 -4 -1 10305.6 341.044 5
2 -4 1 9695.74 436.163 4
-2 -4 -1 9021.97 428.996 3
2 -4 1 10216.2 443.324 2
-2 -4 -2 -6.76072 9.51631 17
2 -4 2 28.9438 10.8838 16
-2 -4 -2 3.87826 8.20973 8
2 -4 2 17.623 11.6143 7
-2 -4 -2 3.71596 8.95585 6
2 -4 2 1.24328 9.48898 5
2 -4 2 -6.07087 22.2564 4
-2 -4 -2 17.9907 19.3892 3
2 -4 3 1318.6 62.8258 16
-2 -4 -3 1140.86 58.1949 17
-2 -4 -3 1411.23 66.3244 8
-2 -4 -3 1335.19 64.1653 6
2 -4 3 1348.79 64.9103 7
2 -4 3 1182.82 115.159 4
-2 -4 -3 1416.17 112.88 4
-2 -4 -3 1315.36 59.7075 5
2 -4 3 1204.9 63.1507 5
-2 -4 -3 1403.12 121.478 3
2 -4 3 1231.84 117.268 2
-2 -4 -4 488.696 34.1451 17
2 -4 4 612.927 37.6332 16
-2 -4 -4 566.597 38.2059 8
2 -4 4 660.042 36.0959 6
2 -4 4 502.586 36.0844 7
-2 -4 -4 561.456 37.2736 6
2 -4 4 491.164 72.5362 4
-2 -4 -4 451.895 68.1959 3
2 -4 4 537.833 36.7649 5
-2 -4 -4 501.658 32.1296 5
2 -4 4 621.346 81.3673 2
2 -4 5 1567.99 68.9173 16
-2 -4 -5 1275.9 65.8191 17
-2 -4 -5 1590.64 71.505 8
2 -4 5 1506.95 69.5123 7
-2 -4 -5 1438.77 67.8764 6
-2 -4 -5 1502.39 63.9868 5
2 -4 5 1435.41 68.1169 5
-2 -4 -5 1401.72 119.99 3
2 -4 5 1504.76 124.898 4
2 -4 5 1501.71 127.414 2
-2 -4 -6 33.6717 9.84684 6
2 -4 6 39.0428 11.1223 7
-2 -4 -6 30.1301 9.35513 5
2 -4 6 47.6668 12.1048 5
-2 -4 -6 29.0579 10.4883 8
2 -4 6 32.2143 11.7819 16
-2 -4 -6 27.6861 12.0846 17
2 -4 7 1337.15 60.3906 16
-2 -4 -7 1193.22 61.5238 17
-2 -4 -7 1196.52 52.4951 5
2 -4 7 1164.7 56.32 5
-2 -4 -8 3.96937 9.83627 17
2 -4 8 8.12898 9.45788 16
-2 -4 -8 3.93781 7.39578 5
2 -4 9 1924.81 79.0834 16
-2 -4 -9 1802.06 84.7055 17
2 -4 10 108.789 14.9512 16
2 -4 10 77.1884 13.6526 20
2 -4 11 2244.38 87.1915 16
-2 -4 -11 2114.44 94.6909 17
2 -4 11 2237.05 88.7523 20
-2 -4 -12 -3.76685 11.5844 17
2 -4 12 -0.91186 9.77814 20
-2 -4 -13 61.9106 14.7016 17
2 -4 13 69.6736 11.9223 20
-2 -4 -14 229.327 21.9871 17
2 -4 14 238.591 19.3961 20
-2 -4 -15 82.506 13.3443 17
2 -4 15 93.3136 11.3606 20
-2 -4 -16 272.528 19.819 17
2 -4 16 255.807 16.8703 20
-2 -4 -17 492.478 25.12 17
-2 -4 -18 132.005 9.18745 17
2 -5 -12 454.123 28.2621 17
2 -5 -11 115.407 19.4193 17
2 -5 -10 -3.77122 15.5718 17
2 -5 -9 31.0831 17.2728 17
2 -5 -8 330.931 19.2504 5
2 -5 -8 309.693 25.5775 17
2 -5 -7 52.0808 8.94102 5
2 -5 -7 39.8737 17.7242 17
2 -5 -6 1430.34 56.4133 5
2 -5 -6 1329.16 56.6672 17
-2 -5 5 843.201 39.8175 5
2 -5 -5 763.662 38.0865 5
2 -5 -5 757.643 38.1499 17
-2 -5 5 884.788 40.3295 6
-2 -5 4 645.115 33.7621 5
2 -5 -4 603.507 32.1123 17
-2 -5 3 5352.84 174.23 5
2 -5 -3 4930.25 167.033 17
-2 -5 3 5100.43 173.935 6
2 -5 -2 162.485 17.076 5
-2 -5 2 190.097 17.588 5
-2 -5 1 1276.56 54.1575 5
2 -5 -1 1251.35 56.3367 5
-2 -5 1 1188.17 55.0852 6
-2 -5 0 1082.12 47.744 5
2 -5 0 1026.45 49.5908 5
-2 -5 0 961.866 48.2149 6
-2 -5 -1 545.592 30.735 5
2 -5 1 565.785 33.7625 5
-2 -5 -1 633.376 35.2197 6
2 -5 2 75.7131 12.7343 5
2 -5 2 51.4758 8.76703 16
-2 -5 -3 634.052 32.6169 5
2 -5 3 573.284 33.689 5
2 -5 3 570.586 29.8035 16
2 -5 4 86.8256 12.0642 5
2 -5 4 78.4133 10.5419 16
2 -5 5 36.4343 8.62603 5
2 -5 5 37.0163 8.1641 16
-2 -5 -5 11.766 17.4242 17
2 -5 6 100.544 11.6375 5
2 -5 6 98.5199 11.165 16
2 -5 7 786.543 35.3123 5
-2 -5 -7 875.624 44.361 17
-2 -5 -8 27.8896 12.7364 17
-2 -5 -9 1015.32 51.5385 17
-2 -5 -10 1205.25 56.1124 17
-2 -5 -11 441.201 27.2878 17
-2 -5 -12 765.504 35.7191 17
-3 0 26 115.834 10.3373 19
-3 0 25 -0.69147 5.73102 19
-3 0 24 1499.09 65.195 19
-3 0 24 1482.84 60.969 14
-3 0 23 1.85841 7.09142 14
-3 0 22 2023.13 85.861 14
-3 0 21 3.76088 9.68957 14
3 0 -20 12597.9 542.598 12
-3 0 20 12611.8 417.099 14
3 0 -19 -7.40565 20.2364 12
3 0 -19 9.03095 10.3391 21
-3 0 19 5.37561 9.85458 14
3 0 -18 6233.86 332.108 12
3 0 -18 6434.15 230.268 21
-3 0 18 6755.57 231.733 14
3 0 -17 33.004 25.5078 12
-3 0 17 -4.4518 18.8453 10
3 0 -17 1.21539 10.6067 21
3 0 -16 5707.96 291.295 12
-3 0 16 5627.71 238.215 9
-3 0 16 5713.53 257.506 10
3 0 -16 5586.32 198.548 21
3 0 -15 5.49658 17.7713 12
-3 0 15 11.8605 16.0235 10
-3 0 15 12.138 11.1247 9
3 0 -15 -3.18548 7.22477 21
3 0 -14 104.099 31.6647 12
-3 0 14 116.974 27.9494 10
-3 0 14 160.343 29.3639 9
3 0 -14 102.813 14.3737 21
3 0 -13 4.43888 14.3558 12
-3 0 13 15.7488 12.0067 9
-3 0 13 12.5227 14.8212 10
3 0 -12 28761 941.286 12
-3 0 12 29122.1 912.631 10
3 0 -11 -10.5596 13.603 12
-3 0 11 4.83794 12.1891 10
3 0 -10 29403.8 971.157 12
-3 0 10 29280.9 947.699 10
3 0 -9 -2.64095 9.12939 12
-3 0 9 6.71067 3.627 3
-3 0 9 1.87028 8.85306 10
3 0 -8 4319.36 184.85 12
-3 0 8 4487 174.317 10
-3 0 8 4587.96 155.329 1
3 0 -7 20.2076 10.0403 12
-3 0 7 -1.44454 7.27937 10
3 0 -6 22998.6 740.514 12
3 0 -5 7.68906 7.34904 12
3 0 -4 33578.2 1053.7 12
3 0 -3 -3.14827 6.90598 12
3 0 -3 2.55367 5.60169 11
3 0 -2 44525 1385.46 12
3 0 -2 44715.8 1382.92 11
3 0 -1 6.02564 5.76747 12
3 0 -1 15.5298 6.0678 11
3 0 -1 5.11475 5.51037 9
3 0 0 5902.06 195.214 11
3 0 0 5621.07 193.277 9
3 0 1 13.3392 7.32546 11
3 0 1 212.083 17.3568 9
3 0 2 21937.8 685.267 11
3 0 2 21315.4 683.241 9
3 0 3 2.35599 8.01565 11
3 0 3 4.4312 6.63283 9
3 0 4 23383.7 745.267 9
3 0 5 10.1917 9.41981 9
3 0 6 1207.11 68.4183 11
-3 0 -6 1208.83 51.479 1
3 0 6 1117.63 64.6578 9
3 0 7 9.94165 9.41307 11
3 0 7 12.4241 4.43201 2
-3 0 -7 5.25643 3.35504 1
-3 0 -7 4.09066 3.71738 1
3 0 7 9.68635 4.39931 2
3 0 8 716.104 55.1676 11
3 0 9 4.56736 8.82548 9
3 0 9 2.39975 8.29504 11
3 0 10 5353.12 220.471 9
3 0 10 5543.53 223.319 11
3 0 11 -5.54432 13.5505 9
3 0 11 30.829 14.1211 11
-3 0 -12 13688.9 432.098 18
-3 0 -12 12595.6 429.595 21
3 0 12 14252.9 480.877 9
3 0 12 13524.2 477.399 11
-3 0 -13 3.28211 7.68107 21
-3 0 -13 3.4003 7.58736 18
3 0 13 3.29381 12.729 9
3 0 13 9.50416 11.6149 11
-3 0 -14 2755.94 113.784 21
-3 0 -14 3134.65 117.459 18
3 0 14 2884.96 154.42 9
3 0 14 2686.57 147.531 11
3 0 15 15.2297 16.1179 9
-3 0 -15 -11.5862 10.8999 18
-3 0 -15 2.53168 8.47344 21
3 0 16 2472.22 145.164 9
-3 0 -16 2429.95 105.054 18
-3 0 -16 2634.62 107.145 21
-3 0 -17 2.72211 11.5235 21
-3 0 -18 7.35105 20.0891 12
-3 0 -18 10.6473 9.34794 21
-3 0 -19 1.24163 10.5121 21
-3 0 -20 2277.72 94.0442 21
-3 0 -21 3.72897 8.37169 21
3 0 21 0.87407 7.16548 14
-3 0 -22 4504.24 157.439 21
3 0 22 4658.76 156.153 14
3 0 23 4.94042 5.08931 19
-3 1 25 244.634 17.8029 19
-3 -1 25 228.6 16.4283 19
-3 -1 25 226.965 16.0977 14
-3 -1 24 397.933 26.3804 19
-3 -1 24 407.833 23.0772 20
-3 -1 24 438.052 26.8469 14
-3 -1 23 437.228 28.0788 20
-3 -1 23 458.485 31.3145 19
-3 -1 23 468.737 30.8599 14
-3 -1 22 295.659 24.7818 20
-3 -1 22 304.484 26.6407 14
-3 -1 21 1198.96 60.4305 20
-3 -1 21 1159.48 61.3228 14
3 -1 -20 1228.06 132.27 12
-3 -1 20 1138.13 59.8072 20
3 -1 -20 1062.25 59.0459 21
-3 -1 20 1066.39 59.6084 14
3 -1 -19 630.903 43.4138 21
-3 -1 19 640.732 42.9899 20
-3 -1 19 623.047 43.0102 14
3 -1 -18 5773.23 206.135 21
-3 -1 18 5851.66 206.422 20
-3 1 18 5420.3 261.157 9
-3 1 18 5377.02 264.215 10
3 -1 -18 5104.72 306.219 12
3 -1 -17 10.6969 10.3342 21
-3 -1 17 -2.69356 11.1622 20
-3 1 17 13.94 18.8327 9
-3 1 17 4.61052 15.9357 10
3 -1 -17 -22.7262 26.1833 12
3 -1 -16 37.9603 11.6899 21
-3 -1 16 11.5028 9.51972 20
-3 1 16 13.5208 17.427 9
-3 1 16 8.56241 14.8099 10
3 1 -16 31.9319 23.4567 12
3 -1 -16 28.3546 25.9944 12
-3 -1 15 2876.65 113.811 20
3 -1 -15 2944.02 115.099 21
-3 1 15 3025.34 166.338 9
3 -1 -15 2924.45 192.006 12
-3 1 15 2913.89 160.227 10
-3 -1 14 16.5417 8.74784 20
3 -1 -14 10.9933 8.6165 21
-3 1 14 14.6057 12.6306 10
3 -1 -14 23.8301 20.5975 12
3 1 -14 53.2572 23.6454 12
3 -1 -13 4807.5 171.565 21
-3 -1 13 4674.69 170.529 20
-3 1 13 5030.13 219.184 10
3 -1 -13 5408.92 258.157 12
3 1 -13 4981.91 229.175 12
-3 1 12 6787.81 274.969 10
3 -1 -12 7414.83 313.068 12
3 1 -12 6485.13 281.386 12
3 -1 -11 3351.43 181.274 12
-3 1 11 3392.54 161.388 10
-3 -1 11 3448.57 157.714 10
-3 -1 10 7700.11 281.888 10
-3 -1 10 7871.86 253.207 9
-3 1 10 7385.96 287.977 10
3 -1 -10 7394.38 305.274 12
3 -1 -10 7060.16 255.828 4
-3 -1 10 7160.41 256.043 3
-3 -1 9 6931.62 235.329 9
3 -1 -9 7390.12 289.186 12
-3 1 9 6646.05 265.6 10
3 -1 -9 6917.56 248.833 4
-3 -1 9 7068.55 249.536 3
-3 -1 8 1982.24 91.9325 10
-3 1 8 1704.79 89.1192 10
3 -1 -8 1872.36 104.152 12
3 -1 -8 1897.57 84.0886 4
-3 -1 8 1789.95 81.6138 3
3 -1 -8 1724.59 81.6629 2
-3 -1 8 1684.44 80.615 1
-3 -1 7 8488.5 280.946 10
-3 1 7 7970.61 283.295 10
3 -1 -7 7716.66 294.428 12
3 -1 -7 8336.28 278.389 4
-3 -1 7 7719.93 274.216 3
-3 -1 7 7180.72 272.641 1
3 -1 -7 7384.42 274.14 2
-3 -1 6 10101.5 334.447 10
3 -1 -6 9618.59 350.728 12
3 1 -6 9195.97 327.382 12
-3 1 6 10020.2 341.966 10
3 -1 -6 10367.9 339.547 4
-3 -1 6 10074.2 337.574 3
-3 -1 6 9703.87 336.541 1
3 -1 -6 9522.53 336.315 2
3 -1 -5 18531.8 608.087 12
3 1 -5 18208 580.568 12
3 -1 -5 18282.4 597.17 2
-3 -1 5 18809.1 597.533 3
-3 -1 5 17758.6 595.396 1
3 -1 -4 72426.3 2223.39 12
3 1 -4 71669.5 2193.19 12
3 1 -4 72068.3 2194.09 11
3 -1 -4 71077.4 2215.34 2
-3 -1 4 68120.8 2213.28 1
3 1 -3 109489 3366.56 12
3 1 -3 119129 3377.3 11
3 -1 -3 121497 3404.12 12
-3 -1 3 112946 3398.72 3
3 -1 -3 119542 3400.24 2
-3 -1 3 123830 3400.55 1
3 1 -2 227204 6999.56 11
3 -1 -2 221329 7018.81 12
3 1 -2 232867 6985.11 10
3 1 -2 226391 6989.33 9
3 -1 -2 220111 7015.12 2
-3 -1 2 227118 7015.31 1
3 -1 -1 6519.21 224.475 12
3 1 -1 6283.57 208.407 11
3 1 -1 6030.46 198.975 9
3 -1 -1 5855.17 217.872 2
3 1 0 64294.5 2053.03 11
3 1 0 68687.5 2046.16 9
3 -1 0 68327.9 2063.96 2
-3 -1 0 62880.6 2060.74 1
3 -1 1 1358.33 62.5618 11
3 1 1 1546.1 52.7458 10
3 1 1 1448.17 67.2482 9
-3 -1 -1 1401.23 73.967 3
-3 -1 -1 1360.39 72.8204 1
3 -1 1 1478.95 75.4475 2
3 -1 2 60.3629 10.3874 11
3 1 2 77.6479 9.01165 10
3 1 2 96.113 15.7667 9
-3 -1 -2 69.2797 15.1167 3
3 -1 3 6818.23 234.245 11
3 1 3 7317.26 231.538 10
3 -1 3 7288.04 247.293 9
3 1 3 6845.74 249.638 9
-3 -1 -3 6572.27 249.933 1
3 -1 3 6859.5 252.048 2
-3 -1 -3 6747.01 251.069 3
3 1 4 16756.2 587.977 9
3 -1 4 18085.7 583.506 9
3 1 4 18243.4 568.938 10
3 -1 4 18041.2 570.709 11
3 -1 4 17691.8 587.168 4
-3 -1 -4 18084.6 587.416 1
-3 -1 -4 17565.3 586.875 3
3 -1 4 17812.5 587.571 2
3 1 5 3794.32 139.54 10
3 -1 5 3678.18 149.973 9
3 1 5 3947.89 157.987 9
3 -1 5 3597.17 137.442 11
3 -1 5 3512.69 148.811 4
3 -1 5 3629.97 150.163 2
-3 -1 -5 3783.68 150.792 1
-3 -1 -5 3544.52 149.551 3
3 1 6 5653.48 215.59 9
3 -1 6 5430.56 206.434 9
3 1 6 5353.72 195.367 10
3 -1 6 5130.6 191.842 11
3 -1 6 4970.73 199.516 4
-3 -1 -6 5395.19 202.815 3
3 -1 6 5454.57 203.579 2
-3 -1 -6 5651.67 203.864 1
3 -1 7 1261.89 70.8133 2
-3 -1 -7 1242.94 69.1685 1
3 -1 7 1525.06 81.5666 9
3 1 7 1407.29 84.9775 9
3 1 7 1496.57 74.4614 10
3 -1 7 1350.32 68.3549 11
-3 -1 -8 1422.64 69.0047 1
3 -1 8 1481.09 73.0275 2
3 -1 8 1483.69 73.4371 11
3 -1 8 1466.11 83.5481 9
3 1 8 1332.64 76.4827 10
3 1 8 1397.07 88.5407 9
3 -1 9 11943.6 395.706 11
3 1 9 11805.4 409.081 10
3 -1 9 12213.9 414.371 9
3 -1 10 5603.78 208.589 11
3 -1 10 5999 228.864 9
3 1 10 5422.49 222.729 10
3 1 10 5524.45 237.559 9
3 -1 11 17.8089 7.28921 16
-3 -1 -11 17.439 8.86807 18
-3 -1 -11 52.432 11.6474 21
3 1 11 21.2849 13.8153 10
3 1 11 16.8898 13.7121 9
3 -1 11 31.5759 15.1015 9
3 -1 11 31.1138 9.37206 13
3 -1 12 10994.9 391.057 9
3 1 12 10238.7 391.179 10
-3 -1 -12 10954.5 355.911 21
-3 -1 -12 10462.5 354.717 18
-3 -1 -13 7439.83 246.472 21
-3 -1 -13 6905.61 246.755 18
3 1 13 6353.6 280.37 10
3 -1 13 6866.53 277.533 9
3 1 13 7382.19 310.491 11
-3 -1 -14 2471.2 105.857 21
3 1 14 2530.18 149.732 9
3 1 14 2620.79 156.403 11
-3 -1 -14 2647.57 182.498 12
-3 -1 -15 26144.3 820.916 21
3 1 15 25962.9 890.199 9
3 1 15 24589.1 891.231 11
-3 -1 -15 24988.3 940.686 12
-3 -1 -16 3060.32 123.297 21
3 1 16 2768.91 165.266 9
3 1 16 2820.78 169.834 11
-3 -1 -16 2889.63 202.791 12
-3 -1 -17 3314.29 133.62 21
-3 -1 -17 3158.44 216.308 12
-3 -1 -18 329.516 31.0591 21
-3 -1 -18 282.155 61.6481 12
-3 -1 -19 161.259 20.8223 21
3 -1 19 136.273 19.1214 20
-3 -1 -20 232.325 23.1368 21
3 -1 20 202.407 21.3329 20
3 -1 20 241.884 20.9956 19
3 -1 21 58.3934 9.78271 19
-3 -1 -21 26.0857 9.95447 21
3 -1 21 35.1052 10.1509 20
-3 -1 -22 28.0705 9.01893 21
3 -1 22 21.4226 7.74529 14
3 -1 23 17.3308 6.08878 14
-3 -2 24 133.656 11.4501 20
-3 -2 24 178.477 13.2917 14
-3 -2 23 85.0024 11.1894 20
-3 -2 23 75.3397 11.334 14
-3 -2 22 874.146 44.3022 19
-3 -2 22 795.58 42.1279 20
-3 -2 21 71.0571 14.3104 19
-3 -2 21 34.9031 10.8362 20
-3 -2 20 76.2584 15.5401 19
-3 -2 20 85.9122 15.843 20
-3 -2 19 284.521 27.3055 20
-3 -2 19 319.931 30.6961 19
3 -2 -18 65.6506 15.0587 21
-3 -2 18 54.2599 14.5737 20
-3 -2 18 92.1015 18.6444 19
3 -2 -18 70.0671 35.6568 12
-3 -2 17 1465.44 71.6329 14
3 -2 -17 1483.11 141.847 12
-3 -2 17 1468.66 72.6453 20
3 -2 -17 1518.46 73.0706 21
-3 -2 17 1446.95 77.5238 19
3 -2 -16 9.23291 9.1557 17
-3 -2 16 44.6649 14.4829 20
-3 -2 16 23.3799 13.5583 19
3 -2 -16 19.8351 10.9727 21
-3 -2 16 16.7734 10.5905 14
3 -2 -16 14.8914 20.3525 12
-3 2 16 -5.88816 19.0447 9
-3 2 16 29.3516 21.5606 10
-3 2 15 1148.95 97.8149 10
3 -2 -15 919.351 107.217 12
3 -2 -15 945.441 53.2571 17
-3 -2 15 1071.57 57.8955 20
3 -2 -15 1151.76 58.5177 21
-3 -2 15 1151.09 66.1081 19
3 -2 -14 4512.79 257.545 12
-3 2 14 4698.58 230.781 10
3 -2 -14 4252.88 165.965 17
3 -2 -14 4782.96 170.195 21
-3 -2 14 4731.1 171.571 20
-3 -2 14 4879.92 181.856 19
3 -2 -13 2632.88 175.277 12
-3 2 13 2545.18 154.809 10
3 -2 -13 2499.18 105.441 17
3 -2 -13 2730.78 107.506 21
-3 -2 13 2947.6 118.455 19
-3 2 12 2393.63 142.074 10
3 -2 -12 1980.93 145.937 12
3 -2 -12 2074.45 89.3592 17
3 -2 -12 2098.99 88.9227 21
-3 -2 12 2450.02 99.712 19
3 -2 -11 1802.17 80.9809 17
3 -2 -11 2031.67 138.502 12
-3 2 11 1964.15 124.296 10
-3 -2 11 1790.43 101.905 3
3 -2 -11 1967.7 104.56 4
3 -2 -11 2028.97 81.2323 21
-3 -2 11 2055.18 83.3334 20
-3 -2 11 2043.2 87.5542 19
3 -2 -10 1801.35 78.9892 17
-3 -2 10 1927.33 79.4156 20
-3 2 10 2058.42 123.079 10
3 -2 -10 2051.74 132.944 12
-3 -2 10 1970.28 106.7 3
3 -2 -10 1889.39 105.466 4
-3 2 9 890.82 75.6385 10
3 -2 -9 989.845 84.7415 12
-3 -2 9 925.041 69.7305 3
3 -2 -9 983.542 71.8458 4
-3 2 8 4054.8 183.084 10
3 -2 -8 3951.87 187.724 12
3 -2 -8 3822.41 172.823 4
-3 -2 8 3535.64 166.585 3
-3 -2 8 3372.95 164.071 1
3 -2 -8 3315 165.789 2
-3 2 7 21.7083 14.6796 10
3 -2 -7 17.1065 15.0765 12
-3 -2 7 4.69905 8.12486 4
3 -2 -7 15.3245 11.8466 4
-3 -2 7 14.6127 12.8793 3
3 -2 -7 3.07316 10.6251 2
-3 -2 7 2.94148 10.7866 1
-3 2 6 8546.23 315.229 10
3 -2 -6 8283.94 315.873 12
-3 -2 6 8337.75 301.812 4
3 -2 -6 8521.38 317.381 4
-3 -2 6 7724.54 309.996 3
-3 -2 6 7814.83 310.917 1
3 -2 -5 24665.2 777.038 12
-3 -2 5 22475.3 760.547 4
3 -2 -5 23803.3 778.518 4
-3 -2 5 23239.6 775.89 3
-3 -2 5 21725.9 771.155 1
3 -2 -5 22388.3 774.994 2
3 -2 -4 298.135 38.0465 12
-3 -2 4 272.63 34.9451 4
-3 -2 4 375.186 43.8705 1
3 -2 -3 5098.61 206.142 12
-3 -2 3 5016.85 207.99 4
3 -2 -3 4790.7 213.967 4
3 -2 -3 4715.25 213.962 2
-3 -2 3 4792.2 213.554 1
-3 -2 3 4837.36 214.493 3
3 -2 -2 6197.45 242.74 12
3 2 -2 6241.84 218.321 11
3 -2 -2 6155.59 254.567 4
-3 -2 2 6426.43 249.502 4
-3 -2 2 6789.44 253.674 2
-3 -2 2 5846.69 253.675 3
-3 -2 2 5685.47 251.794 1
3 -2 -2 6546.63 259.817 2
3 2 -1 6528.36 231.78 11
3 -2 -1 6098.69 260.166 4
-3 -2 1 6518.2 254.553 4
-3 -2 1 6372.41 263.904 1
-3 -2 1 6222.57 262.35 3
-3 -2 1 7095.22 262.18 2
3 -2 -1 6165.57 261.983 2
3 2 0 2493.73 106.868 9
3 2 0 2660.4 114.247 11
3 -2 0 2255.59 129.68 4
-3 -2 0 2596.47 128.052 4
-3 -2 0 2441.66 134.659 1
-3 -2 0 2377.18 132.258 3
-3 -2 0 2873.12 134.503 2
3 -2 0 2507.75 135.002 2
3 2 1 2058.83 96.6494 9
-3 -2 -1 2077.01 109.441 4
3 -2 1 1888.79 114.368 4
-3 -2 -1 1894.55 115.158 3
3 -2 1 2150.44 120.838 2
-3 -2 -1 1892.77 116.619 1
-3 -2 -1 2159.28 112.435 2
3 2 2 129.59 22.0815 9
-3 -2 -2 153.549 15.3425 12
3 -2 2 96.8344 24.645 4
-3 -2 -2 103.952 26.0388 3
3 2 3 41.6875 15.0693 9
-3 -2 -3 53.5315 12.4077 12
3 -2 3 36.0479 17.0728 4
3 -2 3 69.7694 21.5486 2
-3 -2 -3 36.0967 17.5597 1
-3 -2 -3 46.128 18.5271 3
3 2 4 680.235 57.5965 9
-3 -2 -4 666.936 48.3961 12
-3 -2 -4 771.494 57.6691 4
3 -2 4 720.849 65.4569 4
-3 -2 -4 678.026 63.8468 3
-3 -2 -4 821.901 68.9739 1
3 -2 4 748.593 66.5804 2
3 2 5 534.596 51.2058 9
-3 -2 -5 417.749 40.5363 12
3 -2 5 411.238 49.0843 4
3 -2 5 454.853 51.1342 2
-3 -2 -5 487.697 52.4621 1
-3 -2 -5 471.526 51.7814 3
3 2 6 2934.31 145.714 9
-3 -2 -6 2741.03 135.43 12
3 -2 6 2564.26 141.739 4
-3 -2 -6 2875.07 147.64 3
-3 -2 -6 2725.65 143.697 1
3 -2 6 2903.42 147.56 2
-3 -2 -7 2722.4 144.534 12
-3 -2 -7 3100.96 148.426 1
3 -2 7 2873.71 145.427 2
3 2 7 2608.2 147.791 9
3 -2 8 64.5762 11.7289 16
3 2 8 29.1047 17.8396 9
-3 -2 -8 50.487 21.2713 12
3 -2 8 26.2822 14.3447 2
-3 -2 -8 49.1386 17.3624 1
-3 -2 -9 3305.36 148.353 1
3 -2 9 3173.24 148.737 2
-3 -2 -9 2911.36 115.415 21
3 -2 9 3160.46 115.592 13
3 -2 9 2996.82 114.007 16
-3 -2 -9 3083.55 176.868 12
3 2 9 2935.94 162.635 9
-3 -2 -10 760.711 44.2873 21
3 -2 10 873.561 45.1886 13
3 -2 10 810.956 42.7808 16
-3 -2 -10 844.279 89.4291 12
3 2 10 697.665 72.0168 9
-3 -2 -11 3486.87 132.608 21
3 -2 11 3527.96 130.222 13
-3 -2 -11 3417.77 209.261 12
3 2 11 3353.37 183.766 9
3 -2 11 3343.69 126.877 16
-3 -2 -12 5.05987 9.65865 21
-3 -2 -12 -6.719 20.1145 12
3 2 12 23.1107 19.5688 9
3 -2 12 24.4938 9.73173 16
-3 -2 -13 10760.8 351.142 21
-3 -2 -13 10142.5 461.093 12
3 2 13 9419.45 415.613 9
3 -2 13 10396.9 341.916 16
-3 -2 -14 3316.63 129.584 21
-3 -2 -14 3108.58 212.484 12
3 2 14 3126.68 183.191 9
-3 -2 -14 2999.54 129.54 17
-3 -2 -15 1960.47 92.9226 17
-3 -2 -15 2155.86 93.9917 21
-3 -2 -16 774.166 48.4749 17
-3 -2 -16 609.337 88.3215 12
-3 -2 -17 293.1 26.9375 17
-3 -2 -18 530.475 34.5207 17
3 -2 19 243.747 23.406 20
3 -2 20 920.177 46.1633 20
3 -2 21 61.045 10.0271 14
-3 -2 -21 70.7007 11.6616 21
3 -2 21 94.4536 12.2678 20
3 -2 22 71.6451 8.93597 14
3 -2 22 86.3991 9.35556 20
-3 -3 22 230.44 15.0124 20
-3 -3 21 99.4874 10.2413 14
-3 -3 21 101.639 11.7798 20
-3 -3 20 260.959 19.1645 14
-3 -3 19 176.097 17.3362 14
3 -3 -19 220.628 18.7125 17
-3 -3 18 749.332 40.09 14
3 -3 -18 713.321 40.2118 17
-3 -3 17 1314.11 61.7577 14
3 -3 -17 1453.57 65.4561 17
-3 -3 17 1345.88 65.731 20
-3 -3 16 1840.57 77.9747 14
3 -3 -16 1763.74 80.8303 17
-3 -3 16 1848.16 82.7683 20
-3 -3 15 330.727 26.1538 14
3 -3 -15 315.338 29.4307 17
3 -3 -15 330.04 63.4305 12
-3 -3 15 352.772 30.1692 20
-3 -3 14 2275.23 92.8746 14
3 -3 -14 2330.18 100.293 17
3 -3 -14 2254.61 170.741 12
-3 -3 14 2323.11 98.9556 20
-3 -3 13 75.4096 13.262 14
3 -3 -13 58.0259 16.1855 17
3 -3 -13 64.6505 31.6874 12
-3 -3 13 100.342 16.5911 20
-3 -3 12 12.2403 9.92304 20
-3 -3 12 2.75829 6.92768 14
3 -3 -12 -5.98985 17.9301 12
3 -3 -12 2.72905 12.1403 17
-3 3 12 13.9351 19.6638 10
-3 -3 11 645.91 39.8277 20
-3 3 11 720.456 77.5403 10
3 -3 -11 586.067 75.8497 12
3 -3 -11 571.213 41.1199 17
3 -3 -10 1285.19 57.5292 5
3 -3 -10 1137.7 93.9194 4
-3 -3 10 1288.45 97.0983 3
-3 -3 10 1390.1 62.7456 20
3 -3 -10 1306.11 65.4723 17
3 -3 -10 1328.74 58.1139 7
-3 -3 10 1277.04 56.5137 6
3 -3 -10 1292.96 110.76 12
-3 3 10 1395.9 105.223 10
-3 -3 10 1286.01 57.7188 8
3 -3 -9 193.172 18.906 5
3 -3 -9 184.763 38.1554 4
-3 -3 9 261.724 21.9583 20
-3 -3 9 172.185 17.4476 16
3 -3 -9 219.175 22.8977 17
-3 -3 9 158.516 34.7726 3
-3 -3 9 211.026 19.1046 6
3 -3 -9 223.642 19.9093 7
3 -3 -9 206.323 42.4923 12
-3 -3 9 210.044 19.2954 8
-3 3 9 212.94 39.7947 10
-3 -3 8 316 49.393 3
3 -3 -8 309.943 49.7767 4
3 -3 -8 305.443 24.1074 5
-3 -3 8 307.4 23.3531 20
-3 -3 8 266.409 20.8976 16
3 -3 -8 319.874 26.8105 17
-3 -3 8 319.205 24.0247 8
-3 -3 8 289.751 22.9534 6
3 -3 -8 301.36 23.962 7
-3 3 8 302.096 47.0146 10
3 -3 -8 229.281 43.6146 12
3 -3 -8 288.245 48.7095 2
-3 -3 8 221.499 42.5442 1
3 -3 -7 488.343 63.1493 2
-3 -3 7 451.797 59.843 1
3 -3 -7 497.967 33.2882 17
-3 -3 7 443.338 27.4886 16
-3 -3 7 506.023 31.9298 8
3 -3 -7 564.058 31.0301 6
3 -3 -7 538.947 33.0861 7
-3 -3 7 519.285 32.0773 6
-3 3 7 430.827 56.0761 10
3 -3 -7 418.102 56.2946 12
-3 -3 7 457.71 28.218 5
3 -3 -7 502.651 63.9519 4
-3 -3 7 575.667 65.8758 3
3 -3 -7 502.467 32.6041 5
-3 -3 6 827.233 82.2493 1
3 -3 -6 871.741 84.9487 2
-3 -3 6 833.723 40.077 16
-3 -3 6 925.036 46.3962 8
-3 -3 6 916.584 45.9689 6
3 -3 -6 970.5 43.1314 6
3 -3 -6 910.994 46.207 7
3 -3 -6 799.68 76.7081 12
-3 3 6 833.617 77.3603 10
-3 -3 6 801.431 41.345 5
3 -3 -6 941.888 87.8155 4
-3 -3 6 770.541 80.225 3
-3 -3 6 849.003 76.9838 4
3 -3 -6 860.489 46.4019 5
-3 -3 5 7236.73 325.315 1
3 -3 -5 7192.58 326.814 2
3 -3 -5 7675.61 255.02 17
-3 -3 5 7741.88 256.992 8
-3 -3 5 7567.17 256.092 6
3 -3 -5 7523.23 251.547 6
3 -3 -5 7817.51 257.134 7
-3 3 5 8011.74 319.868 10
-3 -3 5 7600.55 317.074 4
-3 -3 5 7288.5 251.239 5
3 -3 -5 7909.62 258.503 5
3 -3 -5 8047.39 337.032 4
-3 -3 5 7647.7 329.719 3
3 -3 -4 1387.38 60.1815 17
-3 -3 4 1396.75 62.7939 8
-3 -3 4 1427.94 62.8147 6
3 -3 -4 1338.79 58.3134 6
3 -3 -4 1340.84 61.8866 7
-3 -3 4 1303.24 105.45 1
3 -3 -4 1301.71 105.882 2
-3 -3 4 1502.46 106.615 4
-3 -3 4 1355.19 58.7236 5
3 -3 -4 1351.88 62.9343 5
3 -3 -3 2185.86 82.058 6
-3 -3 3 2093.63 81.9162 5
-3 -3 3 2307.57 137.079 4
3 -3 -3 2070.2 138.826 4
-3 -3 3 2263.5 143.23 3
-3 -3 3 1794.97 129.854 1
3 -3 -3 1823.02 131.525 2
3 -3 -3 1959.91 79.9916 17
3 -3 -2 1369.97 59.3701 17
-3 -3 2 1513.55 66.1615 8
3 -3 -2 1425.11 64.6456 7
-3 -3 2 1435.92 64.5653 6
3 -3 -2 1428.1 61.7525 6
-3 -3 2 1540.62 116.054 3
-3 -3 2 1536.23 114.952 1
3 -3 -2 1314.55 107.665 2
-3 -3 2 1434.42 61.8839 5
-3 -3 2 1657.75 112.462 4
3 -3 -2 1640.53 119.937 4
3 -3 -2 1452.09 66.2587 5
3 -3 -1 7409.36 250.996 16
3 -3 -1 8437.48 252.265 8
-3 -3 1 7291.98 251.192 8
3 -3 -1 7681.86 247.319 6
3 -3 -1 7072.1 250.002 7
-3 -3 1 7229.99 250.207 6
-3 -3 1 7163.59 323.823 1
-3 -3 1 7446.84 328.654 3
3 -3 -1 7208.66 325.355 2
-3 -3 1 7429.99 247.204 5
3 -3 -1 7353.81 325.481 4
3 -3 -1 6814.53 250.467 5
-3 -3 1 8204.69 321.738 4
3 -3 0 2185.95 88.9759 16
-3 -3 0 2119.94 89.1067 8
3 -3 0 2219.14 85.1601 6
3 -3 0 2115.76 88.447 7
-3 -3 0 1958.6 87.1579 6
3 -3 0 2197.25 144.286 2
-3 -3 0 2015.88 140.733 1
-3 -3 0 2192.88 146.258 3
-3 -3 0 2238.95 136.427 4
-3 -3 0 2238.38 85.5528 5
3 -3 0 2329.13 149.333 4
3 -3 0 1991.29 88.7769 5
3 -3 1 3755.19 135.094 16
-3 -3 -1 3657.41 135.897 8
-3 -3 -1 3687.28 135.579 6
3 -3 1 3367.93 133.657 7
3 -3 1 3502.24 198.124 2
-3 -3 -1 3448.12 197.563 1
-3 -3 -1 3872.75 191.394 4
3 -3 1 3790.79 137.575 5
3 -3 1 3733.08 202.976 4
-3 -3 -1 3694.1 203.979 3
3 -3 2 18654.8 571.251 6
-3 -3 -2 17220.6 576.952 6
3 -3 2 17947.4 577.745 7
-3 -3 -2 17697.9 578.237 8
-3 -3 -2 18352.2 572.155 5
-3 -3 -2 18592.8 671.878 3
3 -3 2 17596.3 578.822 5
3 -3 2 19127.3 675.14 4
3 -3 2 18858.3 577.388 16
-3 -3 -2 17791.5 574.118 17
-3 -3 -3 77.618 13.1471 17
3 -3 3 72.8411 13.8325 16
-3 -3 -3 112.33 15.5946 8
3 -3 3 108.314 13.555 6
3 -3 3 86.2094 13.7718 7
-3 -3 -3 84.6199 11.9163 5
-3 -3 -3 62.5246 22.176 4
3 -3 3 117.137 16.214 5
3 -3 3 56.2264 25.1244 4
-3 -3 -3 74.9591 13.2207 6
3 -3 3 76.0625 28.519 2
-3 -3 -3 95.028 30.6732 1
-3 -3 -3 55.8252 26.4439 3
3 -3 4 15243.2 565.274 2
-3 -3 -4 14252.8 558.458 1
-3 -3 -4 14232 472.14 17
3 -3 4 15215.8 473.338 16
-3 -3 -4 14210.9 473.728 8
3 -3 4 15656.9 465.367 6
3 -3 4 14313.3 472.712 7
-3 -3 -4 14278.3 472.782 6
3 3 4 14839.3 534.339 11
-3 -3 -4 14258.9 559.007 3
-3 -3 -4 14298 464.581 5
3 -3 4 14407.2 474.166 5
-3 -3 -4 15754.7 537.442 4
3 -3 4 14578.9 561.939 4
-3 -3 -5 176.052 19.5833 8
-3 -3 -5 157.621 19.1566 17
-3 -3 -5 155.245 18.4764 6
3 -3 5 173.497 18.8661 7
3 -3 5 253.836 19.007 6
-3 -3 -5 168.94 15.6367 5
3 -3 5 136.769 37.0154 4
3 -3 5 150.506 18.2175 5
3 -3 5 192.86 41.9517 2
-3 -3 -5 155.18 39.0614 1
-3 -3 -6 5504.05 203.269 17
3 -3 6 5883.59 275.344 2
-3 -3 -6 6165.47 280.277 1
3 -3 6 5789.4 196.086 13
3 3 6 6313.19 262.776 9
-3 -3 -6 5693.66 191.164 5
3 -3 6 5545.84 270.553 4
-3 -3 -6 6052.97 278.456 3
3 -3 7 4003.49 156.429 16
3 -3 7 4369.08 223.243 2
-3 -3 -7 4695.65 230.336 1
3 -3 7 4544.84 155.181 13
3 3 7 4378.82 214.673 9
-3 -3 -7 4429.64 148.983 5
3 -3 8 914.26 46.1959 13
3 3 8 866.825 82.4817 9
3 -3 8 866.579 47.9581 16
3 -3 8 876.304 83.1108 2
3 -3 9 1436.63 64.3681 13
3 3 9 1441.74 110.615 9
-3 -3 -9 1414.79 72.576 17
3 -3 9 1400.77 65.6929 16
-3 -3 -10 5252.09 187.857 21
3 3 10 5774.11 262.586 9
3 -3 10 5433.45 190.157 16
-3 -3 -10 5575.12 201.247 17
-3 -3 -11 56.4345 13.4373 21
3 3 11 68.1084 29.4754 11
3 -3 11 60.088 13.3523 16
-3 -3 -11 56.5681 15.645 17
3 3 11 34.3914 22.529 9
-3 -3 -12 286.468 25.8786 21
-3 -3 -12 332.371 32.5276 17
-3 -3 -13 2156.23 89.4917 21
-3 -3 -13 2128.22 97.3154 17
3 -3 13 2042.74 86.5556 16
-3 -3 -14 207.697 22.0004 21
-3 -3 -14 206.598 25.0511 17
-3 -3 -15 2.10136 8.0184 21
-3 -3 -15 1.37847 9.37909 17
-3 -3 -16 664.225 38.7155 21
-3 -3 -16 688.18 42.7526 17
-3 -3 -17 300.256 23.0899 21
-3 -3 -17 308.197 25.3781 17
3 -3 18 250.744 19.1266 14
-3 -3 -18 255.713 19.1495 21
3 -3 18 248.773 21.2694 20
-3 -3 -18 244.341 20.6741 17
3 -3 19 63.4616 8.98219 14
3 -3 19 70.1563 10.6748 20
-3 -3 -19 60.9961 9.42893 17
3 -3 20 242.865 15.5676 20
3 -3 20 202.527 12.4233 14
3 -4 -19 1261.83 45.6201 17
-3 -4 18 8.74971 4.13266 20
3 -4 -18 6.61279 11.1955 17
-3 -4 17 1025.83 43.8087 20
3 -4 -17 1199.22 49.4747 17
-3 -4 16 4.67939 5.90512 20
3 -4 -16 37.6935 11.1556 17
-3 -4 15 470.681 27.1709 20
3 -4 -15 499.579 31.6855 17
-3 -4 14 57.4205 9.91602 20
3 -4 -14 79.3553 14.1332 17
-3 -4 13 17.3285 7.13521 20
3 -4 -13 20.6376 11.4318 17
-3 -4 12 31.6027 8.06804 20
3 -4 -12 45.9389 13.6492 17
3 -4 -11 35.0224 12.5088 17
-3 -4 11 90.0523 12.0575 6
-3 -4 10 2903.74 107.172 6
3 -4 -10 3034.98 108.762 5
3 -4 -10 2864.31 115.459 17
3 -4 -9 557.785 34.3121 7
-3 -4 9 489.129 31.6244 6
-3 -4 9 538.446 34.036 8
-3 -4 9 590.407 32.2786 5
3 -4 -9 454.576 62.2932 4
3 -4 -9 510.14 32.4563 5
-3 -4 8 1461.15 66.2608 6
3 -4 -8 1532.17 68.5465 7
-3 -4 8 1574.56 64.5839 5
3 -4 -8 1242.15 110.771 4
-3 -4 8 1183.48 106.313 3
3 -4 -8 1483.2 67.3673 5
-3 -4 8 1651.53 70.0489 8
3 -4 -7 3997.67 145.695 7
-3 -4 7 3816.41 143.104 6
-3 -4 7 4110.33 146.797 8
-3 -4 7 3991.1 139.908 5
3 -4 -7 3669.88 212.041 4
3 -4 -7 3969.54 145.058 5
-3 -4 7 3755.65 211.51 3
3 -4 -7 3766.74 143.957 17
3 -4 -7 3810.98 143.672 16
3 -4 -6 563.432 36.4514 17
3 -4 -6 603.947 38.0035 16
-3 -4 6 663.256 40.029 8
3 -4 -6 623.038 38.6485 7
-3 -4 6 621.18 38.3089 6
3 -4 -6 494.977 70.4452 4
3 -4 -6 606.993 38.2864 5
-3 -4 6 631.345 35.3999 5
-3 -4 6 532.342 72.0458 3
3 -4 -6 552.432 75.0649 2
3 -4 -5 3623.39 131.306 17
3 -4 -5 3488.11 133.298 16
-3 -4 5 3596.13 135.126 8
3 -4 -5 3456.7 133.885 7
-3 -4 5 3482.03 133.197 6
3 -4 -5 2873.66 193.828 2
-3 -4 5 3644.36 129.463 5
3 -4 -5 3259.8 200.604 4
3 -4 -5 3551.65 133.956 5
-3 -4 5 3373.2 202.406 3
3 -4 -4 65.1122 27.258 2
-3 -4 4 100.422 14.9521 5
3 -4 -4 98.2273 34.0172 4
3 -4 -4 101.518 15.8556 16
3 -4 -4 137.434 17.3216 17
3 -4 -3 426.094 31.1906 16
3 -4 -3 506.157 31.1797 17
-3 -4 3 463.907 33.4122 8
-3 -4 3 409.996 31.3321 6
3 -4 -3 437.951 32.842 7
-3 -4 3 450.682 30.7433 5
3 -4 -3 387.756 31.19 5
3 -4 -3 329.378 59.1102 2
-3 -4 3 302.156 56.5574 3
3 -4 -2 1188.78 56.0466 17
3 -4 -2 1180.85 59.4086 16
-3 -4 2 1178.98 61.2125 8
-3 -4 2 1151.08 59.786 6
3 -4 -2 1165.71 60.7369 7
-3 -4 2 1051.82 105.705 3
-3 -4 2 1305.5 58.7242 5
3 -4 -2 984.658 104.14 4
3 -4 -2 1135.68 60.0544 5
3 -4 -2 1155.37 111.915 2
3 -4 -1 24.6842 16.5477 17
3 -4 -1 3.52282 7.60294 16
-3 -4 1 9.06416 8.95945 8
3 -4 -1 13.9332 9.42315 7
-3 -4 1 16.3013 10.2864 6
3 -4 -1 6.11122 14.9409 4
3 -4 -1 2.5248 9.26401 5
-3 -4 1 4.93297 8.36172 5
-3 -4 1 24.1133 22.1034 3
3 -4 -1 6.24603 17.0716 2
3 -4 0 78.1403 17.363 17
3 -4 0 46.4962 12.7351 16
-3 -4 0 48.8548 12.9234 8
3 -4 0 37.3641 11.6985 7
-3 -4 0 48.6046 13.1912 6
3 -4 0 46.2427 13.9707 5
3 -4 0 12.4369 21.5627 4
-3 -4 0 74.0596 13.5308 5
3 -4 0 25.4242 22.0369 2
-3 -4 0 55.3541 28.1752 3
3 -4 1 46.7153 13.571 16
-3 -4 -1 46.9113 13.7782 8
-3 -4 -1 50.0099 13.6459 6
3 -4 1 50.9516 13.4338 7
3 -4 1 29.9744 12.4188 5
3 -4 1 31.5572 26.7558 4
-3 -4 -1 63.1039 13.4999 5
-3 -4 -1 50.0077 28.6174 3
3 -4 2 77.9355 15.6631 16
-3 -4 -2 51.6186 12.0751 17
-3 -4 -2 70.8218 14.7893 8
-3 -4 -2 80.1037 15.5577 6
3 -4 2 46.9584 13.3438 7
3 -4 2 37.7007 12.5177 5
3 -4 2 31.5626 25.6379 4
-3 -4 -2 12.4813 20.2447 3
3 -4 2 77.5566 32.6061 2
-3 -4 -3 3673.03 142.296 17
3 -4 3 4150.7 148.714 16
-3 -4 -3 4080.57 150.529 8
-3 -4 -3 3927.3 148.66 6
3 -4 3 3970.73 149.439 7
-3 -4 -3 3946.81 140.857 5
3 -4 3 3828.46 227.394 4
3 -4 3 3908.77 148.842 5
-3 -4 -3 3820.49 225.686 3
3 -4 3 3644.13 225.71 2
3 -4 4 45.7456 12.9301 16
-3 -4 -4 28.8823 10.4638 17
-3 -4 -4 42.3788 12.086 8
3 -4 4 32.8803 11.2847 7
-3 -4 -4 23.4258 10.583 6
3 -4 4 27.5466 12.1764 5
-3 -4 -4 23.1302 9.40246 5
3 -4 4 36.8497 26.0133 4
-3 -4 -4 29.9829 20.7449 3
3 -4 4 6.35197 17.3789 2
-3 -4 -5 444.855 32.251 6
3 -4 5 441.994 32.877 7
-3 -4 -5 370.94 30.2987 17
3 -4 5 480.833 33.472 16
-3 -4 -5 451.885 28.3738 5
3 -4 5 419.636 66.3756 4
3 -4 5 427.567 32.1717 5
-3 -4 -5 461.169 67.4334 3
-3 -4 -5 474.86 33.9509 8
3 -4 6 -3.3635 8.33397 7
-3 -4 -6 8.6639 8.37017 6
3 -4 6 1.09758 8.04766 5
-3 -4 -6 1.47661 6.63005 5
-3 -4 -6 -1.15924 8.73261 8
-3 -4 -6 5.16766 8.20345 17
3 -4 6 2.229 9.1362 16
-3 -4 -7 639.687 42.8921 17
3 -4 7 687.815 40.5463 16
-3 -4 -8 48.9194 13.8806 17
3 -4 8 84.3094 14.1366 16
-3 -4 -9 670.52 45.0502 17
3 -4 9 659.813 38.2032 16
3 -4 10 -0.9787 9.49285 20
3 -4 11 1006.46 50.1819 20
-3 -4 -12 365.347 31.2939 17
3 -4 12 389.251 27.2117 20
-3 -4 -13 599.689 38.0853 17
3 -4 13 558.555 32.7206 20
-3 -4 -14 870.943 45.6061 17
3 -4 14 878.105 41.5772 20
-3 -4 -15 226.05 19.4272 17
3 -4 15 238.668 16.9845 20
-3 -4 -16 43.2983 8.92088 17
3 -4 16 44.8542 6.69993 20
-3 -4 -17 1947.4 69.1636 17
3 -5 -14 127.858 12.4854 17
3 -5 -11 1051.99 46.1599 17
3 -5 -10 44.1135 17.4121 17
3 -5 -9 2423.07 82.5406 5
3 -5 -9 2340.73 87.912 17
3 -5 -8 672.027 31.1641 5
3 -5 -8 702.779 35.9197 17
3 -5 -7 125.877 12.7059 5
3 -5 -7 147.871 19.8192 17
3 -5 -6 446.546 26.4509 5
3 -5 -6 433.545 28.3034 17
3 -5 -5 59.566 10.0854 5
3 -5 -5 77.4926 15.8473 17
3 -5 -4 42.8513 15.083 17
3 -5 -3 24.4727 9.20325 5
3 -5 -3 44.2345 13.4017 17
-3 -5 3 60.4553 12.2038 6
-3 -5 2 211.425 18.514 5
3 -5 -2 203.368 19.8923 5
-3 -5 2 219.084 19.9573 6
-3 -5 1 13.1371 8.0904 5
3 -5 -1 9.51581 7.98638 5
-3 -5 1 30.2054 10.3838 6
3 -5 0 1811.24 78.2969 5
3 -5 0 1835.5 71.879 16
-3 -5 0 1853.46 78.8332 6
3 -5 1 2802.13 111.415 5
3 -5 1 3105.96 106.496 16
-3 -5 -1 2961.9 112.331 6
3 -5 2 5.42522 7.41721 5
3 -5 2 -1.9462 6.09541 16
3 -5 3 433.58 28.0952 5
3 -5 3 422.72 25.6353 16
-3 -5 -3 486.288 29.4807 6
3 -5 4 124.002 14.4437 5
3 -5 4 131.414 13.7654 16
3 -5 5 69.0692 11.0309 5
3 -5 5 89.0611 11.1786 16
3 -5 6 794.565 36.6483 5
-3 -5 -6 892.236 43.6173 17
3 -5 6 814.107 37.3535 16
-3 -5 -7 1312.99 60.5338 17
3 -5 7 1278.68 51.3617 16
-3 -5 -8 265.341 25.4296 17
-3 -5 -9 863.404 46.445 17
-3 -5 -10 239.262 21.3827 17
-3 -5 -11 67.8424 11.9079 17
-4 0 26 1470.65 56.1963 19
-4 0 25 -1.45884 5.97947 19
-4 0 25 1.96183 4.40431 14
-4 0 24 395.417 28.1731 19
-4 0 24 375.782 25.0369 14
-4 0 23 2.89689 8.17582 14
-4 0 22 5294.98 188.428 14
-4 0 21 5.0138 9.80905 14
4 0 -20 214.149 54.471 12
-4 0 20 192.024 23.1116 14
4 0 -19 -14.537 26.6467 12
-4 0 19 27.8583 11.2314 14
4 0 -18 42.0685 28.4263 12
4 0 -18 21.4354 11.4504 21
-4 0 18 23.261 11.5196 14
4 0 -17 6.62088 21.4063 12
4 0 -17 -2.42404 10.2615 21
-4 0 17 4.93781 8.12371 14
4 0 -16 11916 397.719 21
4 0 -16 12462.7 504.412 12
-4 0 16 11858.8 438.537 9
-4 0 16 12263.5 397.538 14
-4 0 15 4.98455 7.30944 20
4 0 -15 4.30481 7.55489 21
4 0 -15 -5.61996 19.4247 12
-4 0 15 -3.05428 9.14241 9
-4 0 15 -1.07354 6.81676 14
4 0 -14 1223.89 107.23 12
-4 0 14 1281.23 83.9752 9
4 0 -14 1285.45 59.128 21
-4 0 14 1197.77 56.6414 20
4 0 -13 9.16033 15.8332 12
4 0 -12 539.734 62.1846 12
4 0 -11 3.59884 12.4394 12
4 0 -10 19054.1 668.844 12
-4 0 10 19688.1 618.701 3
4 0 -9 -2.65803 10.2715 12
-4 0 9 1.0319 4.71823 1
4 0 -8 25966 850.064 12
4 0 -7 11.5984 8.84578 12
4 0 -6 18155.7 595.853 12
4 0 -5 4.63674 8.01439 12
4 0 -4 92948.1 2874.73 12
4 0 -3 1.12737 7.43412 11
4 0 -3 62.587 12.9881 12
4 0 -2 69286.6 2215.82 11
4 0 -2 74319.3 2219.05 12
4 0 -1 40.5547 10.9785 11
4 0 -1 21.4065 9.1123 9
4 0 0 37755.8 1188.1 11
4 0 0 38211.6 1185.95 9
4 0 1 8.38504 7.88392 11
4 0 1 1.08587 7.26921 9
4 0 2 4092.71 153.059 11
4 0 2 4052.2 152.6 9
4 0 3 5.60245 8.21068 11
4 0 3 6.75359 5.95447 9
4 0 4 48726.2 1525.84 9
4 0 5 6.75758 7.72726 9
4 0 6 23373.2 751.461 11
4 0 6 22642.2 747.608 9
4 0 7 -2.2072 12.0627 11
-4 0 -7 3.91851 5.74181 1
4 0 8 6614.14 225.676 2
-4 0 -8 6726.32 222.772 1
4 0 9 -2.52382 11.12 9
4 0 9 2.61238 8.44618 11
4 0 10 49056 1597.1 9
4 0 10 51186.5 1600.39 11
-4 0 -11 -1.01839 7.67158 21
-4 0 -11 0.99528 6.54976 18
4 0 11 3.00693 9.72191 9
4 0 11 5.96837 9.64836 11
-4 0 -12 8012.38 278.343 21
-4 0 -12 8413.51 279.644 18
4 0 12 8830.47 329.304 9
4 0 12 8092 320.58 11
-4 0 -13 -1.17388 8.36458 21
-4 0 -13 1.21955 7.45162 18
4 0 13 -3.57031 12.3404 9
4 0 13 -3.25782 8.90207 11
-4 0 -14 117.979 17.3719 21
-4 0 -14 145.176 19.0684 18
4 0 14 157.169 32.7035 9
4 0 14 121.208 27.5868 11
4 0 15 35.5207 18.049 9
-4 0 -15 28.3581 11.0749 18
-4 0 -15 -1.30661 8.1485 21
4 0 16 52.3643 23.1122 9
-4 0 -16 18.8954 10.4856 21
-4 0 -16 54.7619 13.3217 18
-4 0 -17 -2.70164 11.196 21
-4 0 -18 290.128 60.5984 12
-4 0 -18 299.773 27.8299 21
-4 0 -19 3.55114 10.7282 21
-4 0 -20 2921.1 112.254 21
-4 0 -21 6.63046 7.30445 21
4 0 21 1.51763 6.75173 14
-4 1 26 127.96 9.78623 19
-4 1 25 699.169 34.0462 19
-4 -1 25 672.404 33.0068 19
-4 -1 25 634.857 31.7011 14
-4 -1 24 215.256 16.6976 20
-4 -1 24 250.559 20.0743 14
-4 -1 23 151.355 16.3905 20
-4 -1 23 149.804 17.8898 14
-4 -1 22 110.77 15.8811 20
-4 -1 22 104.731 16.7238 14
-4 -1 21 918.179 51.2052 20
-4 -1 21 949.443 52.6799 14
4 -1 -20 3550.42 235.269 12
-4 -1 20 3687.55 136.406 20
-4 -1 20 3213.92 137.317 19
-4 -1 20 3359.9 135.268 14
4 -1 -19 241.834 58.6756 12
-4 -1 19 204.171 24.0926 20
-4 -1 19 241.714 25.6077 14
-4 -1 18 2534.18 107.737 20
4 -1 -18 2574.96 108.992 21
4 -1 -18 2303.54 187.908 12
-4 1 18 2585.89 157.084 9
-4 1 18 2684.14 162.626 10
-4 -1 18 2636.36 109.274 14
-4 -1 17 1313.09 65.5026 20
4 -1 -17 1256.4 65.2004 21
-4 1 17 1210.38 102.568 9
-4 1 17 1424.59 108.219 10
-4 -1 17 1214.29 63.8031 14
-4 -1 16 15.1151 10.1371 20
4 -1 -16 55.6939 13.4285 21
-4 1 16 55.5551 23.9497 10
-4 1 16 31.641 20.6891 9
4 -1 -16 14.4098 23.3135 12
-4 -1 15 620.425 39.3787 20
4 -1 -15 620.367 40.3214 21
4 -1 -15 706.206 89.7456 12
-4 1 15 670.916 68.2079 10
4 1 -15 574.346 69.4485 12
4 -1 -14 3971.08 147.165 21
-4 -1 14 3904.6 145.741 20
4 1 -14 3947.29 203.921 12
-4 1 14 4037.52 194.918 10
4 -1 -14 4035.73 232.896 12
-4 -1 13 453.665 31.5992 20
4 -1 -13 521.328 33.576 21
4 -1 -13 548.682 71.8959 12
-4 1 13 458.92 52.5408 10
4 1 -13 531.89 59.9277 12
-4 1 12 10331.7 394.219 10
4 1 -12 10473.6 403.246 12
4 -1 -12 11394.2 437.651 12
-4 -1 12 10612.5 391.584 10
-4 1 11 3914.38 180.853 10
4 -1 -11 4253.04 209.338 12
4 1 -11 3937.49 182.882 12
-4 -1 11 3814.57 151.624 3
-4 -1 11 3997.4 176.889 10
-4 -1 10 288.459 29.4359 3
4 -1 -10 290.051 44.4859 12
4 1 -10 303.723 37.7416 12
-4 1 10 273.759 35.8401 10
4 -1 -10 316.329 30.8198 4
-4 -1 10 369.02 40.0223 10
-4 -1 9 1069.26 64.9653 1
-4 -1 9 1165.16 66.1248 3
4 -1 -9 1149.22 66.9569 2
-4 1 9 1240.09 75.9326 10
4 -1 -9 1195.69 85.5918 12
4 1 -9 1428.13 78.9384 12
4 -1 -9 1166.84 67.7077 4
-4 -1 9 1446.26 80.2368 10
-4 -1 9 992.668 44.2303 9
-4 -1 8 1322.85 76.1015 1
-4 -1 8 1407.61 77.2139 3
4 -1 -8 1429.67 78.1615 2
-4 1 8 1293.89 80.7974 10
4 -1 -8 1455.62 93.4153 12
4 1 -8 1426.85 77.3263 12
4 -1 -8 1510.59 80.0433 4
-4 -1 8 1687.86 86.3693 10
4 1 -7 3374.18 136.63 12
4 -1 -7 3286.73 156.944 12
-4 1 7 3189.21 147.296 10
4 -1 -7 3371.43 143.964 2
-4 -1 7 3749.88 147.322 3
-4 -1 7 3059.35 140.406 1
-4 1 6 394.839 37.7542 10
4 1 -6 375.997 29.3238 12
-4 -1 6 378.779 35.1598 3
4 -1 -6 352.318 33.421 2
-4 -1 6 354.097 33.7471 1
-4 -1 6 452.291 35.2398 10
4 1 -5 16000.9 487.605 11
4 1 -5 15938.6 487.453 12
4 -1 -5 14825.2 514.438 12
-4 -1 5 14612.6 504.848 3
4 -1 -5 14049 501.452 2
-4 -1 5 13646.9 500.619 1
-4 -1 5 15720.9 489.495 10
4 1 -4 14819.5 461.676 12
4 -1 -4 14378.7 492.304 12
4 1 -4 15315 470.164 11
4 -1 -4 13958.8 484.857 2
-4 -1 4 13738.7 484.449 1
4 -1 -3 72782.9 2224.39 12
4 1 -3 69225.5 2197.02 11
4 -1 -3 74681.9 2218.22 2
-4 -1 3 69775.7 2216.63 1
-4 -1 3 71778 2218.58 3
4 1 -2 22057.3 665.47 11
4 -1 -2 21228 684.17 12
-4 -1 2 18911.1 675.252 1
-4 -1 2 20491.5 678.814 3
4 -1 -2 20541.5 677.737 2
4 1 -2 21035.3 652.41 9
4 1 -1 16312.1 555.726 11
4 -1 -1 16155.3 566.614 2
-4 -1 1 16537.6 568.486 1
4 1 0 32432.8 1010.08 11
-4 -1 0 31156 1021.49 3
-4 -1 0 32522.4 1020.84 1
4 -1 0 31813.6 1018.97 2
4 1 0 31743.9 1000.44 9
4 1 1 211.225 24.1027 11
4 -1 1 171.268 19.6087 11
-4 -1 -1 192.302 25.9789 3
4 -1 1 174.634 24.3455 2
-4 -1 -1 174.197 24.6365 1
4 1 1 201.151 20.755 9
4 -1 2 25361.9 773.247 11
4 1 2 24130.5 784.818 11
-4 -1 -2 23774.1 789.936 3
4 1 2 24050.9 754.374 10
4 1 2 24233.8 777.73 9
4 -1 3 13257.2 423.202 11
4 1 3 12931.8 437.667 11
-4 -1 -3 12623.8 436.365 3
-4 -1 -3 12285.5 434.139 1
4 -1 3 13070.1 438.675 2
4 -1 3 11339.7 428.119 9
4 1 3 13093.6 432.059 9
4 1 3 13132.7 409.244 10
4 -1 4 442.019 34.6667 11
-4 -1 -4 465.408 40.5326 1
4 -1 4 450.518 40.7451 2
-4 -1 -4 459.78 40.8261 3
4 1 4 500.038 42.5451 9
4 1 4 398.249 29.0615 10
4 -1 4 529.349 42.3138 9
-4 -1 -5 13877.5 449.757 1
-4 -1 -5 12610.4 445.398 3
4 -1 5 13155 447.868 2
4 -1 5 12854 433.564 11
4 -1 5 11751.6 442.26 4
4 -1 5 13718.4 449.899 9
4 1 5 13457.7 450.736 9
4 1 5 13106.1 428.717 10
-4 -1 -6 381.988 37.021 1
-4 -1 -6 342.629 35.7175 3
4 -1 6 341.276 35.3428 2
4 -1 6 347.783 31.4328 11
4 -1 6 313.189 33.9358 4
4 1 6 327.574 30.2055 10
4 1 6 364.373 39.5815 9
4 -1 6 316.315 35.5701 9
-4 -1 -7 23096.4 709.531 1
4 -1 7 21523.2 707.616 2
4 -1 7 22978 720.454 9
4 1 7 21812.9 723.256 9
4 1 7 20926.6 701.211 10
4 -1 7 20166.9 698.403 11
4 -1 8 5.34464 6.53879 2
4 -1 8 14.1338 9.41593 11
4 1 8 7.87371 9.00583 10
4 1 8 2.85973 9.88929 9
4 -1 8 2.51308 8.69185 9
4 -1 9 15935.6 524.095 11
4 1 9 15061.9 549.839 9
4 1 9 15549.5 532.844 10
4 -1 9 16200.1 543.865 9
-4 -1 -10 334.118 27.0325 18
-4 -1 -10 382.8 28.2009 21
4 -1 10 389.36 27.4586 13
4 -1 10 386.248 35.5279 11
4 1 10 319.136 38.3271 10
4 1 10 279.728 40.7056 9
4 -1 10 387.597 43.1315 9
4 -1 11 280.912 21.8636 16
-4 -1 -11 333.552 27.7956 21
-4 -1 -11 299.379 26.4276 18
4 1 11 374.634 50.6748 11
4 -1 11 396.784 44.1818 9
4 1 11 290.131 42.6157 9
4 -1 11 375.707 27.7089 13
-4 -1 -12 2112.49 89.5935 21
-4 -1 -12 2018.98 89.1733 18
4 1 12 1791.87 120.382 9
4 -1 12 1913.76 113.303 9
4 1 12 2142.33 134.693 11
-4 -1 -13 309.765 29.7551 18
-4 -1 -13 318.152 28.9246 21
4 -1 13 314.517 42.0549 9
4 1 13 271.272 46.1138 11
-4 -1 -14 2034.81 93.5365 21
4 1 14 2300.59 139.496 9
4 1 14 2219.25 141.474 11
-4 -1 -15 178.76 23.1791 21
4 1 15 235.365 42.444 9
-4 -1 -15 197.037 49.7475 12
-4 -1 -16 750.546 48.1494 21
-4 -1 -16 672.749 92.9096 12
-4 -1 -17 164.385 22.2195 21
-4 -1 -17 115.584 39.7537 12
-4 -1 -18 3039.58 122.816 21
-4 -1 -19 332.831 29.0443 21
4 -1 19 296.825 26.3737 20
4 -1 20 79.5412 14.1886 20
-4 -1 -20 96.8355 15.1819 21
4 -1 21 33.7928 8.90381 20
-4 -1 -21 36.8982 10.1149 21
-4 -1 -22 35.4114 8.53755 21
4 -1 22 32.8011 8.28026 14
4 -1 23 81.6082 8.49113 14
-4 -2 24 1017.56 45.4557 20
-4 -2 24 1146.66 46.6597 14
-4 -2 23 105.878 12.7864 20
-4 -2 22 4866.43 168.818 19
-4 -2 22 4542.67 163.86 20
-4 -2 21 27.6565 11.9135 19
-4 -2 21 13.8224 9.11365 20
-4 -2 20 3655.33 136.383 19
-4 -2 20 3108.95 128.242 20
-4 -2 19 588.922 39.6003 20
-4 -2 19 543.171 41.4466 19
-4 -2 18 1428.62 70.659 14
-4 -2 18 1393.29 71.1522 20
-4 -2 18 1654.8 80.2321 19
4 -2 -18 1394.01 137.15 12
-4 -2 17 1023.7 57.1402 14
4 -2 -17 1029.18 117.264 12
-4 -2 17 1118.59 59.8449 20
-4 -2 17 1108.62 64.5799 19
4 -2 -16 2099.34 94.1305 17
-4 -2 16 2422.24 102.439 20
-4 -2 16 2541.01 109.488 19
4 -2 -16 2517.64 102.387 21
-4 -2 16 2384.36 100.556 14
-4 2 16 2343.27 154.918 10
4 -2 -16 2528.41 186.196 12
-4 2 16 2549.58 168.161 9
-4 -2 15 2412.42 101.669 14
-4 -2 15 2282.01 101.739 20
4 -2 -15 2654.3 104.493 21
-4 -2 15 2729.63 112.638 19
-4 2 15 2811.86 165.297 10
4 -2 -15 2213.72 175.228 12
4 -2 -15 2279.12 98.062 17
-4 -2 14 7342.09 258.835 14
4 -2 -14 8056.74 261.904 21
-4 -2 14 7612.44 261.704 20
-4 -2 14 7588.89 267.929 19
4 -2 -14 7001.48 353.16 12
-4 2 14 8269.83 337.768 10
4 -2 -14 7262.66 257.076 17
-4 -2 13 1036.46 52.9033 14
4 -2 -13 1089.14 54.6117 21
-4 -2 13 996.917 57.0469 19
-4 2 13 1022.63 92.1944 10
4 -2 -13 1129.1 109.042 12
4 -2 -13 993.038 52.534 17
4 -2 -12 299.657 25.2836 17
4 -2 -12 306.995 25.0521 21
-4 -2 12 290.641 26.946 19
-4 -2 12 334.572 25.7757 14
4 -2 -12 344.52 57.5888 12
-4 2 12 285.916 49.0618 10
4 -2 -11 568.302 33.782 21
-4 -2 11 549.027 34.7786 20
-4 -2 11 568.47 36.5721 19
4 -2 -11 462.632 32.5282 17
-4 -2 11 530.178 32.5399 14
4 -2 -11 609.951 72.0518 12
-4 2 11 559.486 62.7833 10
4 -2 -11 507.556 49.5597 4
-4 -2 11 502.731 49.9755 3
4 -2 -10 417.647 29.7383 17
-4 -2 10 478.425 49.5155 3
-4 -2 10 533.755 32.1151 20
-4 -2 10 435.106 31.0493 19
4 -2 -10 476.754 61.3852 12
-4 2 10 481.899 57.0941 10
4 -2 -10 424.825 47.5537 4
-4 2 9 3068.65 158.116 10
4 -2 -9 2927.43 162.064 12
4 -2 -9 2996.83 149.483 4
-4 -2 9 2684.46 142.13 3
-4 -2 9 2511.77 139.33 1
4 -2 -9 2709.01 145.609 2
4 -2 -8 455.992 55.0992 12
-4 2 8 401.552 50.5381 10
4 -2 -8 395.143 48.1914 4
-4 -2 8 508.16 52.6283 3
-4 -2 8 384.092 46.3981 1
4 -2 -8 366.642 46.4288 2
4 -2 -7 6088.35 263.057 12
-4 2 7 6485.77 264.561 10
4 -2 -7 6239.21 260.876 4
-4 -2 7 6180.33 258.311 3
-4 -2 7 6217.05 258.811 1
4 -2 -7 5934.63 261.519 2
4 -2 -6 1965.77 115.151 12
4 -2 -6 1813.57 110.562 4
-4 -2 6 1864.37 110.869 3
-4 -2 6 1621.02 105.792 1
4 -2 -6 1626.59 109.891 2
4 -2 -5 5086.13 228.923 4
-4 -2 5 5048.12 228.201 1
-4 -2 5 5053.65 227.917 3
4 -2 -5 5516.9 235.619 2
4 -2 -4 1716.8 101.883 12
-4 -2 4 1833.3 98.8081 4
-4 -2 4 1534.71 100.878 1
4 -2 -4 1504.38 100.65 2
4 -2 -3 5782.62 228.212 12
4 -2 -3 5215.47 229.48 4
-4 -2 3 5636.03 223.254 4
-4 -2 3 5369.92 232.123 3
-4 -2 3 5232.64 229.848 1
4 -2 -3 5166.62 230.394 2
4 2 -2 8599.66 280.9 11
-4 -2 2 8305.81 307.009 4
4 -2 -2 8145.57 315.637 4
-4 -2 2 7229.96 309.978 3
4 -2 -2 7943.39 314.689 2
-4 -2 2 7292.14 309.92 1
4 2 -1 12949.4 420.826 11
4 -2 -1 11976.6 450.831 4
-4 -2 1 13405.1 444.266 4
-4 -2 1 11583.4 450.325 1
-4 -2 1 12152.7 452.185 3
4 -2 -1 11891.6 451.413 2
4 2 0 13345.9 438.279 9
4 2 0 13402.3 451.764 11
4 -2 0 12984.8 480.306 4
-4 -2 0 12961.3 479.69 1
-4 -2 0 12037.6 475.965 3
4 -2 0 12720.4 479.118 2
4 2 1 3230.24 128.684 9
4 2 1 3027.44 135.152 11
4 -2 1 3007.46 154.675 4
-4 -2 -1 2924.6 139.67 4
-4 -2 -1 2756.05 150.169 3
-4 -2 -1 2560.93 146.864 1
4 -2 1 2887.45 152.609 2
4 2 2 299.389 33.1392 9
4 2 2 269.315 34.4401 11
4 -2 2 322.275 43.4435 4
-4 -2 -2 257.055 40.0974 3
4 2 3 11132.4 371.76 9
4 2 3 10024.4 374.687 11
-4 -2 -3 10038.8 342.958 12
4 -2 3 10067.1 389.635 4
-4 -2 -3 9527.53 386.399 3
-4 -2 -3 10406.5 392.834 1
4 -2 3 10494.9 395.233 2
4 2 4 4175.62 173.307 9
-4 -2 -4 3332.33 147.715 12
4 -2 4 3562 180.567 4
-4 -2 -4 3794.96 184.03 1
-4 -2 -4 3738.51 183.022 3
4 -2 4 3861.84 186.245 2
4 2 5 4352.19 188.289 9
-4 -2 -5 4109.55 173.742 12
4 -2 5 3732.04 190.356 4
-4 -2 -5 4033.06 195.229 3
-4 -2 -5 4137.38 196.426 1
4 -2 5 4070.87 196.696 2
4 2 6 1188.77 85.9725 9
-4 -2 -6 1166.17 88.8711 3
-4 -2 -6 1208.96 89.2966 1
4 -2 6 1173.88 88.4222 2
-4 -2 -6 1138.87 80.5914 12
4 -2 6 1096.97 85.5256 4
4 -2 7 15783.7 515.642 16
-4 -2 -7 16751.3 574.982 1
4 -2 7 16017.2 571.604 2
-4 -2 -7 16817.2 582.602 12
4 2 7 16524.3 575.486 9
-4 -2 -8 9572.43 319.947 21
4 -2 8 9515.61 318.089 16
4 -2 8 9836.67 367.519 2
-4 -2 -8 9797.38 366.127 1
4 -2 8 9920.95 318.722 13
-4 -2 -8 9427.27 392.607 12
4 2 8 9577.35 376.79 9
4 -2 9 3148.99 115.028 16
-4 -2 -9 2976.54 116.835 21
4 -2 9 2962.72 114.945 13
-4 -2 -9 3026.93 184.794 12
4 2 9 2846.39 160.73 9
4 -2 10 4675.59 164.757 16
-4 -2 -10 4694.86 169.328 21
4 -2 10 4620.59 166.503 13
-4 -2 -10 4289.74 248.356 12
4 2 10 4434.21 221.557 9
4 -2 11 1680.69 72.1849 16
-4 -2 -11 1631.4 76.5945 21
4 -2 11 1722.21 75.326 13
4 2 11 1576.92 124.415 11
-4 -2 -11 1534.07 138.518 12
4 2 11 1469.79 113.467 9
4 -2 12 2585.89 101.388 16
-4 -2 -12 2686.3 190.877 12
4 2 12 2304.32 159.847 11
4 2 12 2545.54 156.964 9
-4 -2 -12 2665.42 109.005 21
4 -2 13 128.986 16.6887 16
-4 -2 -13 131.759 43.984 12
4 2 13 105.504 34.8055 11
4 2 13 154.629 38.4542 9
-4 -2 -13 113.36 18.6463 21
-4 -2 -14 3618.62 145.326 17
-4 -2 -14 3475.83 227.565 12
4 2 14 3293.4 194.274 9
-4 -2 -14 3637.62 142.131 21
-4 -2 -15 -1.58312 10.5963 17
-4 -2 -15 1.44972 11.0636 21
-4 -2 -15 14.1589 21.191 12
-4 -2 -16 781.076 48.8654 17
-4 -2 -17 764.982 45.5967 17
-4 -2 -18 32.1343 10.0175 17
4 -2 19 139.99 17.3677 20
-4 -2 -20 571.321 33.4548 21
4 -2 20 637.606 34.205 20
4 -2 21 1221.35 49.9723 14
-4 -2 -21 1134.41 49.5323 21
4 -2 21 1272.72 50.509 20
4 -2 22 78.7836 7.68085 14
4 -2 22 42.9178 5.81544 20
-4 -3 22 2.37139 4.67323 20
-4 -3 21 201.753 14.7869 14
-4 -3 20 10.6609 7.19846 14
-4 -3 19 651.83 35.4289 14
4 -3 -19 668.157 34.764 17
-4 -3 18 10.7429 7.74915 14
4 -3 -18 30.1619 10.5468 17
-4 -3 18 8.68505 9.66895 20
-4 -3 17 1031.71 52.9024 14
4 -3 -17 1181.03 56.7263 17
-4 -3 17 1232.61 59.294 20
-4 -3 16 1527.6 69.3552 14
4 -3 -16 1568.45 72.474 17
-4 -3 16 1713.34 76.189 20
-4 -3 15 13.1405 8.99674 14
4 -3 -15 12.3722 11.2159 17
4 -3 -15 6.80573 16.6356 12
-4 -3 15 1.26528 10.4904 20
-4 -3 14 4748.91 167.208 14
4 -3 -14 4585.63 173.275 17
-4 -3 14 4883.04 173.81 20
-4 -3 13 1639.84 71.7393 14
4 -3 -13 1683.37 79.292 17
-4 3 13 1766.71 127.686 10
4 -3 -13 1553.34 133.95 12
-4 -3 13 1854.71 79.9234 20
-4 -3 12 915.032 46.6865 14
-4 3 12 1089.53 97.8177 10
4 -3 -12 917.811 99.2301 12
-4 -3 12 990.645 52.828 20
4 -3 -12 1040.19 56.4342 17
-4 -3 11 4471.14 158.879 20
4 -3 -11 4278.01 161.981 17
4 -3 -11 3974.2 228.86 12
-4 3 11 4583.37 225.997 10
-4 -3 11 3991.24 203.236 3
4 -3 -10 33.1977 9.32421 5
4 -3 -10 27.1757 19.1982 4
-4 -3 10 43.848 11.5941 20
4 -3 -10 19.0123 11.4239 17
-4 -3 10 34.2154 18.8697 3
4 -3 -10 40.183 10.1723 7
-4 -3 10 34.0799 9.41481 6
4 -3 -10 10.6226 17.2001 12
-4 3 10 18.4758 19.5773 10
-4 -3 10 32.682 9.6646 8
4 -3 -9 3652.2 196.696 4
4 -3 -9 3525.23 129.596 5
-4 -3 9 3387.39 187.204 3
-4 -3 9 3426.51 127.409 20
4 -3 -9 3524.4 133.164 17
4 -3 -9 3423.52 128.766 7
-4 -3 9 3511.65 128.163 6
-4 3 9 3235.94 185.162 10
4 -3 -9 3305.85 192.357 12
-4 -3 9 3434.57 128.243 8
-4 -3 8 431.033 26.83 5
4 -3 -8 430.564 61.2915 4
-4 -3 8 456.693 60.9544 3
4 -3 -8 584.502 34.8806 5
-4 -3 8 439.39 28.6764 20
4 -3 -8 404.922 31.1317 17
-4 -3 8 587.714 33.9574 8
-4 -3 8 518.153 32.3572 6
4 -3 -8 413.431 30.0917 7
-4 3 8 473.114 61.7138 10
4 -3 -8 428.8 59.9817 12
4 -3 -8 422.227 59.9222 2
-4 -3 8 370.839 56.0122 1
4 -3 -7 4164.23 228.796 2
-4 -3 7 3910.5 222.005 1
4 -3 -7 4690.64 167.2 17
4 -3 -7 4755.93 167.373 7
-4 -3 7 4669.13 166.487 6
-4 -3 7 4725.54 167.096 8
4 -3 -7 4565.27 230.444 12
-4 3 7 4669.7 228.004 10
-4 -3 7 4465.52 232.553 3
-4 -3 7 4746.79 160.331 5
4 -3 -7 4674.92 237.183 4
4 -3 -7 4828.31 168.655 5
4 -3 -6 393.68 57.4189 2
-4 -3 6 334.688 53.0428 1
-4 -3 6 409.313 29.17 8
-4 -3 6 390.099 28.4249 6
4 -3 -6 422.232 29.1455 7
4 -3 -6 333.686 51.8937 12
-4 3 6 439.029 57.245 10
-4 -3 6 410.128 25.7478 5
4 -3 -6 400.005 58.9363 4
4 -3 -6 391.701 29.5193 5
-4 -3 6 482.954 62.6302 3
-4 -3 5 177.596 18.7296 8
-4 -3 5 171.737 18.3995 6
4 -3 -5 163.415 17.9291 7
4 -3 -5 183.835 18.1896 17
-4 -3 5 172.014 39.7245 3
4 -3 -5 151.326 36.1671 2
-4 -3 5 158.052 37.3795 1
-4 -3 5 174.826 16.534 5
4 -3 -5 160.967 18.5573 5
4 -3 -5 148.546 37.1714 4
4 -3 -4 8048.16 261.141 6
4 -3 -4 7999.57 261.98 17
-4 -3 4 7564.54 337.023 1
4 -3 -4 7559.53 340.919 2
-4 -3 4 7850.89 261.373 5
4 -3 -4 7848.96 267.225 5
-4 -3 3 203.018 20.1504 8
4 -3 -3 315.728 22.6402 6
-4 -3 3 187.781 19.52 6
4 -3 -3 227.447 21.0789 7
4 -3 -3 206.376 18.2294 17
-4 -3 3 194.97 40.9523 1
4 -3 -3 209.026 41.791 2
-4 -3 3 216.935 43.5474 3
-4 -3 3 241.815 19.4331 5
-4 -3 3 200.785 38.2865 4
4 -3 -3 133.884 36.4721 4
-4 -3 2 2274.72 90.9801 8
-4 -3 2 2089.85 89.2301 6
4 -3 -2 2089.38 89.4671 7
4 -3 -2 2426.43 87.293 6
4 -3 -2 2193.8 84.2025 17
-4 -3 2 2348.77 151.399 3
-4 -3 2 2129.58 144.856 1
4 -3 -2 2185.55 147.147 2
-4 -3 2 2248.2 86.1251 5
4 -3 -2 2213.26 91.6755 5
4 -3 -2 2182.77 147.878 4
-4 -3 2 2364.8 140.144 4
-4 -3 1 1416.09 66.9614 8
4 -3 -1 1690.22 64.9639 6
4 -3 -1 1423.41 66.4829 7
-4 -3 1 1418.05 66.4859 6
4 -3 -1 1447.06 60.9436 17
4 -3 -1 1553.37 68.8346 16
-4 -3 1 1476.6 117.304 3
-4 -3 1 1420.07 116.212 1
4 -3 -1 1464.95 116.72 2
-4 -3 1 1647.99 64.8579 5
4 -3 -1 1393.67 67.5417 5
4 -3 -1 1390.21 115.168 4
-4 -3 0 121.584 16.0222 8
-4 -3 0 106.252 15.1654 6
4 -3 0 219.3 18.7284 6
4 -3 0 99.2187 14.6827 7
4 -3 0 147.915 16.6612 17
4 -3 0 118.568 16.4497 16
-4 -3 0 123.408 34.683 1
-4 -3 0 155.586 37.7385 3
4 -3 0 88.5119 29.4708 2
-4 -3 0 237.097 18.4773 5
4 -3 0 132.86 16.98 5
4 -3 0 119.295 34.9801 4
-4 -3 0 313.303 45.4068 4
-4 -3 -1 1791.21 78.7446 8
-4 -3 -1 1751.02 77.6266 6
4 -3 1 1805.25 78.3656 7
4 -3 1 1910.28 70.3116 17
4 -3 1 1842.98 78.2908 16
-4 -3 -1 1752.5 74.0045 17
-4 -3 -1 1848.15 134.205 3
4 -3 1 1782.26 132.627 2
4 -3 1 1653.06 130.3 4
4 -3 1 1812.54 79.6507 5
-4 -3 -2 49.8685 11.8322 8
4 -3 2 49.4932 12.1604 16
-4 -3 -2 56.277 11.4683 17
4 -3 2 55.3591 12.0318 7
-4 -3 -2 47.2844 24.1014 1
-4 -3 -2 96.5955 31.5107 3
-4 -3 -2 74.4631 13.0313 6
4 -3 2 65.8742 12.6245 5
4 -3 2 53.6911 26.3169 4
-4 -3 -2 58.906 9.84892 5
-4 -3 -3 156.746 18.6347 8
-4 -3 -3 144.861 17.3017 17
-4 -3 -3 150.286 17.823 6
4 -3 3 180.477 19.667 7
4 -3 3 160.079 16.0752 13
-4 -3 -3 165.425 15.4661 5
4 -3 3 138.829 17.7602 5
4 -3 3 146.791 39.0319 4
-4 -3 -3 129.796 35.9081 3
4 -3 3 150.933 38.1401 2
-4 -3 -3 200.17 43.9183 1
4 -3 4 9022.53 391.871 2
-4 -3 -4 9258.21 391.38 1
-4 -3 -4 9469.95 309.14 8
-4 -3 -4 8639.88 306.328 17
-4 -3 -4 9084.48 307.58 6
4 -3 4 9661.59 309.054 7
4 -3 4 9289.95 301.515 13
4 3 4 9250.36 366.737 11
-4 -3 -4 9245.35 298.05 5
4 -3 4 8364.62 385.07 4
4 -3 4 9107.93 309.366 5
-4 -3 -4 9334.46 394.802 3
4 -3 5 2941.03 179.343 2
-4 -3 -5 2894.66 178.14 1
-4 -3 -5 2999.23 115.487 8
4 -3 5 2713.81 112.272 16
-4 -3 -5 2826.84 115.873 17
4 -3 5 3018.24 114.672 7
-4 -3 -5 2951.77 114.508 6
4 -3 5 3039.17 110.868 13
4 3 5 2905.29 165.151 11
-4 -3 -5 2896.57 104.973 5
-4 -3 -5 2792.33 177.591 3
4 -3 5 3131.38 185.582 4
4 -3 5 3002.28 115.865 5
4 -3 6 1034.43 53.1559 16
-4 -3 -6 1042.7 57.0313 17
-4 -3 -6 1057.85 98.5152 1
4 -3 6 983.211 96.1312 2
4 -3 6 978.938 49.5101 13
4 3 6 1014.38 92.3359 11
-4 -3 -6 1074.37 99.4854 3
-4 -3 -6 1081.19 46.3179 5
4 -3 6 984.683 94.9879 4
4 -3 7 13202.5 420.732 13
4 -3 7 12889.5 506.138 2
-4 -3 -7 13556.3 512.176 1
4 3 7 12891.5 505.404 11
4 -3 7 12644.5 423.404 16
4 -3 8 110.62 16.6672 16
4 3 8 157.028 34.7326 9
4 -3 8 117.553 16.3519 13
4 3 8 130.727 36.8849 11
4 -3 8 108.672 30.5215 2
-4 -3 -9 2235.23 90.4777 21
4 -3 9 2396.6 92.9931 13
-4 -3 -9 2155.58 100.519 17
4 -3 9 2136.47 92.1367 16
4 3 9 2156.49 151.526 11
4 3 9 2338.99 145.775 9
-4 -3 -10 414.055 30.8457 21
4 -3 10 469.043 32.1245 13
4 3 10 364.587 60.6013 11
4 -3 10 530.553 34.252 16
-4 -3 -10 469.29 38.9779 17
4 3 10 435.583 60.0233 9
-4 -3 -11 170.575 20.0561 21
-4 -3 -11 205.526 25.9588 17
4 -3 11 186.913 20.3146 16
-4 -3 -12 133.993 18.0127 21
-4 -3 -12 138.231 21.7698 17
4 -3 12 133.599 17.2116 16
-4 -3 -13 772.252 44.8238 21
-4 -3 -13 767.57 50.8948 17
4 -3 13 833.746 44.0226 16
-4 -3 -14 384.986 29.0453 21
-4 -3 -14 332.585 31.4079 17
-4 -3 -15 258.174 22.8829 21
-4 -3 -15 240.812 25.5085 17
-4 -3 -16 15.9831 8.63082 21
-4 -3 -16 21.8511 10.4377 17
-4 -3 -17 591.547 32.4362 21
-4 -3 -17 599.899 35.6056 17
4 -3 18 116.116 12.2141 14
-4 -3 -18 101.738 11.6423 21
4 -3 18 133.44 14.7035 20
-4 -3 -18 107.637 13.3485 17
4 -3 19 4.15039 4.15316 14
4 -3 19 5.09164 5.78537 20
-4 -3 -19 2.62389 4.92839 17
4 -3 20 787.744 31.9591 20
4 -4 -19 331.124 16.8699 17
-4 -4 18 1.68259 2.63508 20
4 -4 -18 41.0423 12.487 17
-4 -4 17 286.082 17.4987 20
4 -4 -17 277.872 22.4618 17
-4 -4 16 32.8882 7.35661 20
4 -4 -16 9.81093 15.7832 17
-4 -4 15 1.24131 5.36939 20
4 -4 -15 49.4459 12.228 17
-4 -4 14 66.0341 10.1318 20
4 -4 -14 88.9079 14.7296 17
-4 -4 13 -1.35023 5.59564 20
4 -4 -13 12.5945 10.4196 17
4 -4 -12 801.359 45.6801 17
-4 -4 11 204.427 17.2203 6
4 -4 -11 183.142 16.2788 5
4 -4 -11 218.381 22.4957 17
4 -4 -10 1158.69 52.8418 7
-4 -4 10 1003.27 48.8819 6
-4 -4 10 1068.04 52.0045 8
4 -4 -10 1051.72 50.2055 5
4 -4 -10 1056.66 54.8462 17
4 -4 -9 61.234 14.6665 16
-4 -4 9 76.6096 13.8529 8
4 -4 -9 86.2401 14.0106 7
-4 -4 9 89.3406 13.5077 6
4 -4 -9 82.8444 14.2901 5
4 -4 -9 90.7883 30.2954 4
-4 -4 9 91.6416 28.9796 3
4 -4 -8 202.422 23.7501 16
-4 -4 8 203.27 21.0628 8
-4 -4 8 172.49 19.3366 6
4 -4 -8 210.929 21.4337 7
-4 -4 8 213.27 19.299 5
4 -4 -8 193.684 20.5508 5
4 -4 -8 173.12 41.194 4
-4 -4 8 173.346 40.5352 3
4 -4 -7 1554.25 71.9228 7
-4 -4 7 1578.72 71.638 6
-4 -4 7 1542.71 71.7649 8
-4 -4 7 1662.55 67.8849 5
4 -4 -7 1626.23 72.6281 5
-4 -4 7 1464.66 122.435 3
4 -4 -7 1519.06 125.613 4
4 -4 -7 1592.49 75.8145 16
4 -4 -7 1506.04 70.2617 17
4 -4 -6 1495.6 71.7378 7
-4 -4 6 1523.4 71.6152 6
-4 -4 6 1587.48 72.7324 8
-4 -4 6 1366.53 120.265 3
4 -4 -6 1542.89 128.138 4
-4 -4 6 1750.85 69.3947 5
4 -4 -6 1509.34 71.9384 5
4 -4 -6 1585.97 70.2834 17
4 -4 -6 1649.97 76.032 16
4 -4 -5 1606.12 74.3971 7
-4 -4 5 1502.45 72.3213 6
4 -4 -5 1398.81 125.365 2
-4 -4 5 1529.29 129.02 1
4 -4 -5 1704.01 71.5195 17
4 -4 -5 1590.3 75.8044 16
-4 -4 5 1689.91 70.9218 5
4 -4 -5 1486.32 127.391 4
4 -4 -5 1695.44 75.6601 5
-4 -4 5 1468.22 125.238 3
-4 -4 4 1378.46 123.163 1
4 -4 -4 1408.03 124.726 2
-4 -4 4 1620.89 66.9729 5
4 -4 -4 1463.33 66.772 17
4 -4 -4 1409.32 70.2838 16
4 -4 -3 1460.47 64.1746 17
4 -4 -3 1579.96 70.9734 16
-4 -4 3 1494.78 70.1772 8
-4 -4 3 1324.76 66.7934 6
4 -4 -3 1303.96 67.2231 7
-4 -4 3 1542.63 65.191 5
-4 -4 3 1165.23 113.399 3
4 -4 -3 1188.21 115.831 4
4 -4 -3 1447.36 69.464 5
4 -4 -3 1187.43 116.315 2
-4 -4 3 1117.74 112.876 1
4 -4 -2 15.2492 10.6549 16
4 -4 -2 18.7623 16.325 17
-4 -4 2 31.7721 10.8608 8
4 -4 -2 6.53651 9.32522 7
-4 -4 2 21.691 10.6982 6
4 -4 -2 36.6514 12.6026 5
4 -4 -2 25.3291 23.2184 4
-4 -4 2 19.8625 10.0855 5
-4 -4 2 -6.33717 17.3217 1
-4 -4 2 12.3659 16.9005 3
4 -4 -2 31.959 23.4366 2
4 -4 -1 1433.69 59.4706 17
4 -4 -1 1379.95 66.5219 16
-4 -4 1 1310.79 66.8755 8
4 -4 -1 1234.85 64.9696 7
-4 -4 1 1321.36 65.7698 6
-4 -4 1 1309.7 60.6385 5
-4 -4 1 1294.48 120.401 3
4 -4 -1 1222.66 118.597 4
4 -4 -1 1293.24 66.4631 5
4 -4 -1 1149.7 115.583 2
-4 -4 1 1282.08 121.851 1
4 -4 0 242.274 22.123 17
4 -4 0 226.911 23.6431 16
-4 -4 0 215.251 23.8966 8
4 -4 0 184.485 22.4199 7
-4 -4 0 206.295 23.3968 6
-4 -4 0 205.407 19.9375 5
4 -4 0 175.44 22.2881 5
4 -4 0 151.352 42.2401 4
4 -4 0 179.405 46.3473 2
-4 -4 0 188.34 48.6695 3
-4 -4 0 146.421 42.7113 1
-4 -4 -1 6266.02 226.026 6
4 -4 1 6333.49 226.292 7
-4 -4 -1 6428.47 227.579 8
-4 -4 -1 5634.73 309.266 3
4 -4 1 5577.85 308.067 4
4 -4 1 6360.85 227.025 5
4 -4 1 6891.47 227.15 16
-4 -4 -2 298.733 25.1061 17
4 -4 2 337.551 29.5861 16
-4 -4 -2 321.582 29.6987 8
-4 -4 -2 335.869 30.1817 6
4 -4 2 369.019 31.1301 7
-4 -4 -2 342.77 24.9507 5
4 -4 2 310.835 59.6771 4
4 -4 2 339.739 30.2354 5
-4 -4 -2 294.591 57.996 3
-4 -4 -2 276.928 56.8636 1
4 -4 2 249.017 55.46 2
4 -4 3 63.536 15.1267 16
-4 -4 -3 54.303 12.2556 17
-4 -4 -3 73.8248 15.1684 8
-4 -4 -3 68.1587 15.0735 6
4 -4 3 46.9143 13.1543 7
4 -4 3 61.6672 14.5139 5
-4 -4 -3 93.9777 13.285 5
4 -4 3 91.2992 34.7945 4
-4 -4 -3 51.3685 27.255 3
4 -4 4 613.674 40.2818 7
-4 -4 -4 559.713 38.4802 6
-4 -4 -4 494.494 36.0681 17
4 -4 4 599.642 39.1011 16
-4 -4 -4 576.918 77.8598 3
-4 -4 -4 618.614 34.241 5
4 -4 4 506.945 75.5798 4
4 -4 4 620.093 40.465 5
-4 -4 -4 596.558 39.8709 8
4 -4 5 21.9798 10.4517 7
-4 -4 -5 10.7099 7.56479 6
-4 -4 -5 15.6886 10.1108 17
4 -4 5 10.6635 10.0377 16
4 -4 5 2.42463 8.51802 5
-4 -4 -5 20.1218 8.97927 5
4 -4 5 5.98374 14.6289 4
-4 -4 -5 8.66022 8.42533 8
4 -4 6 950.758 51.882 7
-4 -4 -6 1008.06 52.2231 6
4 -4 6 1029.18 53.0099 5
-4 -4 -6 1089.72 55.0003 8
-4 -4 -6 1065.69 58.4566 17
4 -4 6 1063.82 54.0527 16
-4 -4 -7 496.58 38.5612 17
-4 -4 -8 591.8 43.3399 17
4 -4 9 1517.84 69.343 20
-4 -4 -9 1707.22 81.5629 17
4 -4 10 1689.08 72.7806 20
4 -4 10 1649.77 70.3245 16
4 -4 11 4070.04 149.648 20
4 -4 11 4302.31 147.937 16
4 -4 12 8.59452 8.27238 20
-4 -4 -12 3.68247 10.8187 17
4 -4 13 2422.07 93.476 20
-4 -4 -13 2654.05 101.794 17
4 -4 14 18.3748 7.50324 20
-4 -4 -14 15.56 9.04094 17
4 -4 15 1369.31 53.8993 20
-4 -4 -15 1529.04 59.8015 17
-4 -4 -16 -2.00054 5.0402 17
-4 -4 -17 116.178 8.95387 17
4 -5 -14 13.2371 8.07295 17
4 -5 -11 197.039 19.7818 17
4 -5 -10 250.877 22.139 17
4 -5 -9 655.625 28.6772 5
4 -5 -9 637.684 33.6116 17
4 -5 -8 757.841 33.7953 5
4 -5 -8 748.229 37.1699 17
4 -5 -7 263.428 18.8696 5
4 -5 -7 273.599 23.0044 17
4 -5 -6 1189.14 50.9954 5
-4 -5 6 1179.85 50.4728 6
4 -5 -6 1140.9 49.0294 17
4 -5 -5 711.07 37.0596 5
4 -5 -5 680.013 33.7617 17
4 -5 -4 766.31 35.8085 17
-4 -5 3 85.8659 13.1162 6
4 -5 -3 69.0336 13.8781 17
4 -5 -3 83.3085 13.7081 5
-4 -5 3 123.043 16.1227 8
-4 -5 2 448.49 30.4237 6
4 -5 -2 443.984 27.0988 16
4 -5 -2 460.277 31.3627 5
-4 -5 2 481.465 32.8361 8
-4 -5 1 1733.88 74.9561 6
4 -5 -1 1713.48 69.8536 16
4 -5 -1 1705.39 75.8551 5
-4 -5 1 1970.2 80.3364 8
-4 -5 0 512.252 33.7243 6
4 -5 0 505.531 29.6193 16
4 -5 0 501.95 33.7155 5
-4 -5 0 579.041 37.0218 8
4 -5 1 2091.53 84.4008 5
4 -5 1 2066.56 78.6401 16
-4 -5 -1 1881.5 82.5284 6
4 -5 2 37.781 10.58 5
4 -5 2 31.7956 8.81942 16
-4 -5 -2 51.7291 12.3269 6
4 -5 3 358.49 25.4393 5
4 -5 3 415.985 25.0895 16
-4 -5 -3 389.169 26.3395 6
4 -5 4 606.349 33.7166 5
4 -5 4 654.352 33.3615 16
4 -5 5 252.832 19.3956 5
4 -5 5 264.299 19.4813 16
4 -5 6 1201.41 49.0828 5
4 -5 6 1346.38 52.1395 16
-4 -5 -6 1235.92 56.3518 17
-4 -5 -7 57.9993 13.5832 17
4 -5 7 70.2415 9.14988 16
-4 -5 -8 499.284 33.707 17
-4 -5 -9 133.53 16.7806 17
-4 -5 -10 530.836 28.7135 17
-5 0 26 324.27 19.6811 19
-5 0 25 -1.50304 6.29616 19
-5 0 24 1914.08 79.9567 19
-5 0 24 1913.8 76.1262 14
-5 0 23 9.52524 9.54304 19
-5 0 23 3.92588 8.56743 14
-5 0 22 3119.9 121.058 14
-5 0 21 1.24302 9.11398 14
5 0 -20 8207.43 386.601 12
-5 0 20 7850.31 272.496 14
5 0 -19 14.4086 23.2931 12
-5 0 19 3.92407 8.90108 14
5 0 -18 3585.2 223.918 12
-5 0 18 3758.97 192.387 10
-5 0 18 3251.02 131.322 14
-5 0 17 -2.19475 8.15758 20
5 0 -17 6.68337 20.0056 12
-5 0 17 -4.48539 16.4439 10
-5 0 17 12.3889 9.45499 14
-5 0 16 564.549 36.1367 20
5 0 -16 713.958 87.7695 12
-5 0 16 627.164 68.088 10
-5 0 16 588.378 38.1882 14
-5 0 15 0.99857 6.10133 20
5 0 -15 4.40199 8.18024 21
5 0 -15 5.79926 18.7498 12
-5 0 15 -15.3523 13.2658 10
-5 0 15 -2.94929 9.53548 9
-5 0 15 1.10325 7.62651 14
-5 0 14 16012.4 518.216 20
5 0 -14 16180.9 521.77 21
-5 0 14 15591.7 519.53 14
5 0 -14 16906.6 621.292 12
-5 0 14 16464.3 561.121 9
5 0 -13 4.78589 14.3261 12
-5 0 13 3.09786 11.3574 10
-5 0 12 41306.2 1318.39 10
5 0 -12 40319.3 1352.14 12
5 0 -11 3.71874 15.0725 12
-5 0 11 5.01461 12.2566 10
5 0 -10 2817.62 146.816 12
-5 0 10 2851.92 132.163 10
5 0 -9 -5.54323 10.7107 12
-5 0 9 2.01537 8.16857 10
5 0 -8 10414 399.058 12
-5 0 8 12226.4 394.997 10
5 0 -7 19.3406 11.1506 12
-5 0 7 12.3173 8.4265 10
5 0 -6 13.6782 9.25141 12
-5 0 6 5.50601 6.2987 10
5 0 -5 10.5711 9.62924 12
-5 0 5 1.22346 5.98147 10
5 0 -4 13571.9 439.301 11
5 0 -4 13300.7 442.226 12
-5 0 4 12849.9 428.209 10
5 0 -3 1.42485 6.51496 11
5 0 -3 -3.07494 7.27661 12
5 0 -2 47420.3 1482.56 11
5 0 -1 23.6972 10.0577 11
5 0 -1 6.70141 10.107 9
5 0 0 15350.4 517.405 11
5 0 0 16383.1 518.154 9
5 0 1 -1.49846 7.98174 11
5 0 1 1.38461 6.76806 9
5 0 2 3427.25 134.286 11
5 0 2 2983.96 127.741 9
5 0 3 3.34412 6.46301 11
5 0 3 6.5107 7.44368 9
5 0 4 83373.1 2590.65 9
5 0 5 14.0664 12.2811 11
5 0 5 5.95312 9.39568 9
5 0 6 38954.3 1193.15 11
5 0 6 35654.9 1188.09 9
5 0 7 2.41149 11.0264 11
-5 0 -7 1.33989 5.90399 1
5 0 7 4.77092 10.0983 9
5 0 8 11308.2 382.165 11
-5 0 -8 10720.5 345.535 1
5 0 9 -2.8004 10.822 11
5 0 10 10736.9 385.996 9
5 0 10 9787.1 378.216 11
-5 0 -11 -4.33144 7.48555 18
-5 0 -11 24.2897 9.44439 21
5 0 11 -3.33804 12.8993 9
5 0 11 -3.14359 9.40973 11
-5 0 -12 3741.38 139.816 21
-5 0 -12 3760.82 140.509 18
5 0 12 3623.34 181.769 9
5 0 12 3404.02 172.606 11
-5 0 -13 20.0086 9.78867 21
-5 0 -13 2.61368 7.98925 18
5 0 13 -3.78214 14.6179 9
-5 0 -14 824.197 49.5754 18
-5 0 -14 830.807 48.837 21
5 0 14 886.653 78.5699 9
5 0 14 824.673 72.6678 11
-5 0 -15 2.80074 8.38416 18
-5 0 -15 4.00766 8.63888 21
5 0 15 4.11683 14.2297 9
-5 0 -16 8.0949 9.18172 21
-5 0 -16 5.55896 8.66197 18
-5 0 -17 5.30027 8.87046 21
-5 0 -18 697.764 43.3475 21
-5 0 -19 -1.10096 8.82231 21
-5 0 -20 503.24 31.509 21
-5 0 -21 2.10181 6.11413 21
5 0 21 -0.62836 5.99725 14
-5 -1 26 90.2443 8.1231 14
-5 1 25 34.4402 8.09451 19
-5 -1 25 41.1224 8.25576 14
-5 -1 24 7.5063 6.79889 20
-5 -1 24 3.65634 7.8233 19
-5 -1 24 15.5496 8.72232 14
-5 -1 23 2022.65 83.1476 20
-5 -1 23 2197.45 89.8518 19
-5 -1 23 2148.78 86.9205 14
-5 -1 22 26.4435 11.8817 19
-5 -1 22 10.4665 8.49621 20
-5 -1 22 12.8763 9.92091 14
-5 -1 21 28.7187 11.0677 20
-5 -1 21 20.8684 11.8308 19
-5 -1 21 27.0225 12.3063 14
5 -1 -20 -7.85504 23.5179 12
-5 -1 20 38.6977 13.0082 20
-5 -1 20 19.0892 12.4574 19
-5 -1 20 14.9218 11.2543 14
-5 -1 19 982.646 58.0789 19
-5 -1 19 932.852 53.2397 20
-5 -1 19 898.458 53.3434 14
-5 -1 18 1015.13 54.9885 20
5 -1 -18 963.235 114.103 12
-5 1 18 804.735 83.4524 9
-5 1 18 942.027 89.6608 10
-5 -1 18 914.759 53.2994 14
-5 -1 17 2813.1 113.794 20
5 -1 -17 2510.68 193.405 12
-5 1 17 2853.16 165.209 10
-5 1 17 2696.66 163.966 9
-5 -1 17 2808.69 114.328 14
-5 1 16 7795.91 314.809 10
5 -1 -16 7978.01 370.606 12
-5 -1 16 6866.37 246.79 20
5 -1 -16 7296.76 249.705 21
-5 -1 16 6986.63 247.606 14
5 -1 -15 532.31 78.0902 12
-5 1 15 482.582 58.1669 10
5 -1 -15 455.045 33.3159 21
-5 -1 15 428.239 32.0207 20
-5 -1 15 437.183 32.4406 14
5 -1 -14 7397.58 339.04 12
-5 1 14 6624.31 288.162 10
5 -1 -14 7096.46 239.132 21
-5 -1 14 6731.99 236.772 20
-5 -1 14 6845.81 236.786 14
5 -1 -13 3068.58 116.593 21
-5 -1 13 2992.27 115.625 20
-5 1 13 3140.58 160.122 10
5 -1 -13 3407.27 197.223 12
-5 -1 13 3179.45 157.145 10
-5 -1 13 2851.34 114.372 14
-5 -1 12 6218.78 222.417 20
5 -1 -12 7183.53 309.189 12
5 1 -12 7066.04 282.092 12
-5 1 12 6433.61 270.277 10
-5 -1 12 7005.73 269.698 10
-5 -1 11 2822.99 134.513 10
5 -1 -11 2642.45 154.378 12
5 1 -11 2567.48 134.487 12
-5 1 11 2380.73 129.569 10
5 -1 -11 2363.29 113.437 4
-5 -1 11 2245.28 110.131 3
-5 1 10 8881.02 354.85 10
5 1 -10 9570.37 356.292 12
5 -1 -10 9208.81 380.607 12
5 -1 -10 10009.5 349.027 4
-5 -1 10 9442.15 343.944 3
5 -1 -9 2544.79 140.927 12
5 1 -9 2670.43 124.606 12
-5 1 9 2524.18 127.93 10
-5 -1 9 2728.99 124.926 3
5 -1 -9 2404.32 121.513 2
-5 -1 9 2359.82 120.203 1
-5 1 8 11789.2 436.108 10
5 -1 -8 12353.8 451.367 12
5 1 -8 12465.7 424.446 12
-5 -1 8 12560.9 433.53 3
5 -1 -8 11459.9 428.355 2
-5 -1 8 11798.1 427.719 1
5 1 -7 8764.43 277.976 12
5 -1 -7 8425.71 306.648 12
-5 1 7 8685.58 295.144 10
-5 -1 7 8876.54 292.654 3
5 -1 -7 8182.31 288.873 2
-5 -1 7 8331.63 288.545 1
5 -1 -6 418.698 43.4235 12
5 1 -6 450.316 33.276 12
-5 -1 6 473.37 37.4294 10
-5 -1 6 486.248 25.6025 9
-5 -1 6 463.709 41.6091 3
5 -1 -6 402.153 38.9463 2
-5 -1 6 435.38 39.6376 1
5 -1 -5 19055.6 664.781 12
5 1 -5 20899 643.144 11
-5 -1 5 20359.5 630.412 9
-5 -1 5 20214.5 634.393 10
5 -1 -5 19368.4 657.994 2
-5 -1 5 18775.1 656.375 1
5 -1 -4 299.277 36.2483 12
5 1 -4 312.384 26.6463 11
-5 -1 4 267.174 31.2257 1
5 -1 -4 235.429 30.2614 2
5 -1 -3 25813.9 849.756 12
5 1 -3 24573 820.86 11
5 1 -3 27302 814.996 9
5 -1 -3 25189.6 846.354 2
-5 -1 3 26219 845.947 1
5 1 -2 9085.47 307.452 11
5 -1 -2 8512.32 325.376 12
5 1 -2 8856.99 295.463 9
-5 -1 2 9088.35 326.827 1
5 -1 -2 9355.01 326.755 2
5 1 -1 11661.9 395.296 11
5 1 -1 11778.2 384.147 9
5 -1 -1 11493 410.991 2
-5 -1 1 11988 415.743 1
5 -1 0 487.041 38.1556 11
5 1 0 561.12 41.2815 11
5 1 0 481.521 34.2019 9
5 -1 0 491.259 44.992 2
-5 -1 0 541.788 48.2967 1
5 1 1 12544.3 431.049 11
5 -1 1 13281.6 428.43 11
5 1 1 12440.4 422.436 9
5 1 2 2137.99 105.846 11
5 1 2 2137 100.27 9
-5 -1 -2 2036.5 109.914 1
5 1 3 4226.27 184.873 11
5 -1 3 5076.95 182.697 11
5 1 3 4457.71 180.665 9
-5 -1 -3 4699.66 193.691 3
5 -1 3 4531.36 189.089 2
-5 -1 -3 4635.91 190.266 1
5 1 4 1464.15 90.1164 11
5 -1 4 1620.52 82.27 11
5 1 4 1515.85 84.8034 9
5 -1 4 1671.95 91.0389 9
-5 -1 -4 1506.16 89.2192 3
5 -1 4 1400.36 86.2211 2
-5 -1 -4 1522.48 87.1703 1
5 1 5 9829.82 362.394 11
5 -1 5 9387.06 341.483 11
5 -1 5 10623 360.014 9
5 1 5 10306.6 356.271 9
-5 -1 -5 9011.21 351.119 3
5 -1 5 9769.76 354.02 2
-5 -1 -5 9847.22 353.266 1
5 1 6 1405.8 86.9237 9
5 -1 6 1468.7 88.744 9
5 1 6 1362.82 93.0443 11
5 -1 6 1365.56 77.3306 11
5 -1 6 1343.16 83.1492 4
-5 -1 -6 1396.86 84.2412 1
-5 -1 -6 1498.89 87.2491 3
5 -1 6 1402.2 84.1467 2
5 1 7 531.594 56.2335 11
5 -1 7 523.627 43.6181 11
5 1 7 532.499 51.589 9
5 -1 7 535.798 50.8337 9
-5 -1 -7 554.258 47.3435 1
5 -1 7 458.313 44.1226 2
5 1 8 1804.64 118.33 11
5 -1 8 1934.77 97.8359 11
5 1 8 1864.98 112.518 9
5 -1 8 2066.15 112.416 9
-5 -1 -8 2025.08 99.9917 1
5 -1 8 2036.86 101.213 2
-5 -1 -9 45.4719 10.5108 18
5 -1 9 54.0532 15.1504 11
5 -1 9 46.0047 10.3129 13
5 -1 9 68.0982 19.8703 9
5 1 9 33.1603 17.2532 9
-5 -1 -10 204.81 21.3539 18
-5 -1 -10 223.433 22.454 21
5 -1 10 213.608 27.654 11
5 -1 10 185.545 32.2916 9
5 1 10 210.165 37.0064 9
5 -1 10 231.777 21.3288 13
-5 -1 -11 975.075 52.2505 21
-5 -1 -11 892.279 50.9851 18
5 1 11 915.575 83.4471 11
5 1 11 756.854 73.6973 9
5 -1 11 984.544 76.136 9
5 -1 11 884.594 48.7098 13
-5 -1 -12 19.1676 10.7301 18
-5 -1 -12 30.4932 12.7714 21
5 -1 12 17.2463 13.9929 9
5 1 12 12.0787 16.3294 9
5 -1 12 23.7048 10.7586 13
5 1 12 8.79473 15.2111 11
-5 -1 -13 9184.63 318.015 18
-5 -1 -13 9209.96 316.038 21
5 -1 13 9350.66 363.974 9
5 1 13 9560.4 383.602 11
-5 1 -14 15.0783 8.96946 18
-5 -1 -14 2.84421 11.3998 21
5 1 14 21.959 18.5937 9
5 1 14 4.56906 15.7953 11
-5 -1 -15 8560.63 222.645 21
5 1 15 9284.01 307.498 9
5 1 15 8199.87 295.543 11
-5 -1 -15 8404.82 351.52 12
-5 -1 -16 1452.62 135.257 12
-5 -1 -16 1448.39 73.0701 21
-5 -1 -17 27.563 12.5181 21
-5 -1 -18 4065.96 153.499 21
5 -1 19 16.1634 9.58477 20
-5 -1 -19 28.127 10.6698 21
-5 -1 -20 1270.27 54.6272 21
5 -1 20 965.484 48.6762 20
-5 -1 -21 2.94077 7.07468 21
-5 -1 -22 29.5247 6.62878 21
5 -1 22 51.8716 8.13316 14
-5 -2 24 973.919 40.8381 20
-5 -2 23 1408.59 58.5936 20
-5 -2 22 1225.72 59.0641 19
-5 -2 22 1135.81 53.8709 20
-5 -2 21 1039.45 55.9762 19
-5 -2 21 987.91 51.5005 20
-5 -2 20 2454.18 103.489 19
-5 -2 20 2200.69 94.9121 20
-5 -2 19 30.3575 12.8211 19
-5 -2 19 15.3863 11.5337 20
-5 -2 18 444.499 34.4851 20
-5 -2 18 496.057 40.2995 19
-5 -2 18 473.669 35.3032 14
-5 -2 17 1248.66 64.9214 20
-5 -2 17 1289.95 70.4306 19
-5 -2 17 1283.14 64.9234 14
-5 2 16 1521 121.161 10
-5 -2 16 1508.43 73.8068 20
-5 -2 16 1603.63 79.5413 19
-5 -2 16 1507.01 72.6284 14
5 -2 -15 560.869 36.2447 17
-5 2 15 647.874 75.2213 10
-5 -2 15 605.84 40.769 20
-5 -2 15 611.783 43.5492 19
-5 -2 15 618.967 40.5106 14
5 -2 -14 813.085 45.8463 17
-5 2 14 937.925 90.1592 10
-5 -2 14 817.207 48.8882 20
-5 -2 14 871.144 52.2078 19
-5 -2 14 845.563 48.0747 14
5 -2 -13 630.554 38.6805 17
-5 -2 13 590.383 40.9936 19
-5 -2 13 649.824 39.1595 14
5 -2 -12 1724.16 73.4184 17
-5 -2 12 1720.03 72.264 14
-5 2 12 1572.46 116.86 10
-5 -2 12 1535.04 72.4701 20
-5 -2 12 1537.91 74.2135 19
-5 -2 11 -1.17379 6.87986 19
-5 -2 11 4.2206 7.62894 20
5 -2 -11 3.09744 7.24867 17
-5 -2 11 3.15999 7.72378 3
-5 -2 11 3.69275 6.48154 14
-5 2 11 4.28868 13.8663 10
5 -2 -10 1210.28 57.7212 17
-5 -2 10 1208.64 88.3968 3
-5 -2 10 1296.08 58.4069 20
-5 -2 10 1270.24 60.095 19
-5 2 10 1225.71 97.3945 10
5 -2 -10 1167.47 89.6629 4
-5 2 9 2220.16 135.009 10
5 -2 -9 2258.4 131.312 4
-5 -2 9 2168.42 127.856 1
-5 -2 9 1942.71 122.811 3
5 -2 -9 2062.28 127.401 2
-5 2 8 4455.78 207.31 10
5 -2 -8 3901.89 195.233 4
-5 -2 8 4195.53 197.71 3
-5 -2 8 3924.49 194.144 1
5 -2 -8 4188.79 202.432 2
-5 2 7 3106.18 157.654 10
5 -2 -7 2580.67 145.368 4
-5 -2 7 2998.22 152.722 3
-5 -2 7 2760.43 148.227 1
5 -2 -6 9181.93 366.829 12
5 -2 -6 9721.58 366.106 4
-5 -2 6 8873.78 358.835 1
-5 -2 6 9678.43 364.788 3
5 -2 -6 9298.5 363.63 2
-5 -2 5 2938.42 153.857 1
5 -2 -5 2613.73 150.879 2
5 -2 -4 28598.2 1041.08 4
-5 -2 4 31967 1048.31 1
-5 -2 4 31081.5 1047.22 3
5 -2 -4 31792.2 1049.91 2
5 -2 -3 105.86 25.8684 12
5 -2 -3 72.6407 23.6045 4
5 -2 -3 41.5277 20.7963 2
-5 -2 3 54.7188 21.7908 3
-5 -2 3 44.1054 18.6292 1
5 -2 -2 24292.6 828.703 4
-5 -2 2 21939.7 821.267 1
-5 -2 2 23630.3 827.081 3
5 -2 -2 23451.2 826.346 2
5 2 -1 25199.9 762.996 11
5 -2 -1 22407.7 793.639 4
-5 -2 1 21822.8 792.205 3
-5 -2 1 22853.7 794.552 1
5 -2 -1 23091.5 798.362 2
5 2 0 107.806 17.4183 9
5 2 0 74.9934 18.1454 11
5 -2 0 55.1045 23.0437 4
-5 -2 0 92.1282 25.213 3
5 -2 0 125.166 30.6264 2
-5 -2 0 72.948 24.1486 1
5 2 1 16813.4 578.319 11
5 -2 1 16660.9 607.064 4
-5 -2 -1 15520.4 602.077 3
5 2 2 13469.5 434.593 9
5 2 2 13042.5 447.131 11
5 -2 2 11722.2 463.859 4
-5 -2 -2 11810.3 465.708 3
-5 -2 -2 11734.7 464.298 1
5 2 3 12025.3 406.897 9
5 2 3 11449.8 417.151 11
5 -2 3 10706.5 429.874 4
-5 -2 -3 11102.9 432.221 3
-5 -2 -3 11518.9 435.458 1
5 -2 3 11093.2 435.035 2
5 2 4 2812.22 134.544 9
5 2 4 2447.86 136.143 11
-5 -2 -4 2374.95 113.583 12
5 -2 4 2303.66 141.35 4
-5 -2 -4 2547.25 146.964 3
-5 -2 -4 2679.72 149.841 1
5 -2 4 2636.83 149.787 2
5 2 5 6484.5 253.966 9
-5 -2 -5 5616.7 260.487 3
-5 -2 -5 5941.57 264.218 1
5 -2 5 5760.63 263.772 2
5 2 5 6015.08 262.361 11
-5 -2 -5 6421.59 244.309 12
5 -2 5 5507.45 258.652 4
5 2 6 13.5553 13.1088 9
5 -2 6 23.7502 8.14781 16
-5 -2 -6 3.93283 11.7869 1
-5 -2 -6 55.9192 23.4159 3
-5 -2 -6 49.8682 19.9559 12
5 -2 6 9.64274 7.52177 13
5 2 6 24.7463 18.8674 11
5 -2 6 27.2079 17.7818 4
5 -2 7 9255.68 315.64 16
5 2 7 9987.64 377.311 9
5 -2 7 9446.36 315.238 13
5 2 7 9720.19 390.692 11
-5 -2 -7 10399.1 398.636 12
-5 -2 -7 10202.9 379.259 1
5 -2 7 9767.63 376.826 2
-5 -2 -8 8041.64 314.898 1
5 -2 8 7832.05 313.717 2
-5 -2 -8 8353.4 268.109 21
5 -2 8 7805.81 263.985 13
5 -2 8 7269.19 262.25 16
5 2 8 7757.64 338.271 11
-5 -2 -8 8160.36 357.432 12
5 2 8 8353.67 327.303 9
-5 -2 -9 3527.78 135.215 21
5 -2 9 3546.33 132.034 13
5 2 9 3333.33 194.235 11
-5 -2 -9 3542.06 216.85 12
5 2 9 3423.43 183.082 9
5 -2 9 3543.04 130.787 16
-5 -2 -10 12723 409.095 21
5 2 10 12047.7 488.116 11
-5 -2 -10 12105.3 524.362 12
5 2 10 11752.4 469.521 9
5 -2 10 12255.7 401.123 16
-5 -2 -11 661.248 43.447 21
5 2 11 615.889 76.522 11
-5 -2 -11 702.492 93.6449 12
5 2 11 619.058 70.117 9
5 -2 11 610.722 37.3533 16
-5 -2 -12 9206.9 313.857 21
5 2 12 8344.83 385.2 11
-5 -2 -12 9027.44 425.678 12
5 2 12 9040.05 378.389 9
5 -2 12 9316.23 304.262 16
-5 -2 -13 2825.84 117.598 21
-5 -2 -13 3101.62 205.722 12
5 2 13 2614.94 164.352 9
5 -2 13 2803.77 108.349 16
-5 -2 -14 8025.71 277.259 21
-5 -2 -14 7492.03 373.108 12
-5 -2 -15 1872.71 89.1481 17
-5 -2 -16 4523.33 170.126 17
-5 -2 -17 920.055 50.0159 17
-5 -2 -18 62.2852 11.7246 17
5 -2 19 1782.54 74.1531 20
-5 -2 -20 670.802 36.1756 21
5 -2 20 809.996 37.2911 20
-5 -2 -21 190.707 13.8792 21
5 -2 21 213.649 14.0629 14
-5 -3 21 6.9491 5.15123 14
-5 -3 20 33.9553 8.31901 14
5 -3 -19 1938.1 77.0356 17
-5 -3 19 2061.33 79.2389 14
5 -3 -18 589.466 33.8998 17
-5 -3 18 566.429 36.1071 20
-5 -3 18 590.808 34.0539 14
5 -3 -17 951.83 48.0797 17
-5 -3 17 973.124 50.8895 20
-5 -3 17 865.293 45.9216 14
5 -3 -16 118.682 17.1589 17
-5 -3 16 123.123 17.8408 20
-5 -3 16 97.303 14.9052 14
5 -3 -15 587.74 38.7855 17
5 -3 -15 507.965 76.1004 12
-5 -3 15 629.787 40.1273 20
-5 -3 15 595.918 35.8477 14
5 -3 -14 4742.08 172.352 17
-5 -3 14 4928.64 173.191 20
-5 -3 14 4526.93 164.526 14
5 -3 -13 1644.27 76.1566 17
-5 3 13 1693.69 126.997 10
5 -3 -13 1385.54 126.59 12
-5 -3 13 1665.44 74.9047 20
-5 -3 13 1580.94 68.6561 14
5 -3 -12 3004.71 118.108 17
-5 -3 12 2740.72 106.955 14
-5 3 12 3052.78 178.106 10
-5 -3 12 3099.89 115.679 20
-5 -3 11 6895.95 316.996 3
5 -3 -11 7389.05 326.98 4
5 -3 -11 7839.43 258.251 5
5 -3 -11 8218.48 267.381 17
-5 -3 11 7761.88 261.227 20
-5 -3 11 7478.51 256.027 6
5 -3 -11 7816.53 258.431 7
5 -3 -11 7665.36 349.392 12
-5 3 11 7528.92 336.04 10
-5 -3 11 7512.22 256.782 8
-5 -3 10 706.397 77.4821 3
5 -3 -10 752.456 81.6343 4
5 -3 -10 798.994 43.6909 5
5 -3 -10 711.009 44.6371 17
-5 -3 10 775.911 42.3851 20
5 -3 -10 793.673 43.161 7
-5 -3 10 800.588 42.4435 6
5 -3 -10 666.126 80.3225 12
-5 3 10 683.268 78.0755 10
-5 -3 10 730.462 41.5666 8
-5 -3 9 6284.72 295.603 3
5 -3 -9 6296.59 301.718 4
5 -3 -9 6533.79 225.065 5
-5 -3 9 6620.05 220.917 20
5 -3 -9 6501.07 226.164 17
-5 -3 9 6600.31 223.407 6
5 -3 -9 6458.58 224.034 7
5 -3 -9 6071.31 298.331 12
-5 3 9 6259.95 294.645 10
-5 -3 9 6452.08 223.557 8
-5 -3 8 1513.37 60.7829 5
5 -3 -8 1404.95 115.789 4
5 -3 -8 1400.46 66.3281 5
-5 -3 8 1293.09 110.321 3
-5 -3 8 1385.33 60.4514 20
5 -3 -8 1373.25 64.4802 17
-5 -3 8 1357.89 64.313 8
5 -3 -8 1376.43 64.669 7
-5 -3 8 1436.55 64.9271 6
-5 3 8 1416.12 112.234 10
5 -3 -8 1371.73 113.603 12
5 -3 -8 1245.15 110.321 2
-5 -3 8 1396.57 113.657 1
-5 -3 7 173.404 39.62 1
-5 -3 7 124.809 33.8645 3
5 -3 -7 93.1687 32.4997 2
5 -3 -7 118.428 16.2808 17
-5 -3 7 131.795 16.5806 6
5 -3 -7 124.986 16.1926 7
-5 3 7 148.342 35.6028 10
-5 -3 7 131.505 16.507 8
5 -3 -7 119.979 33.699 12
-5 -3 7 159.882 15.298 5
5 -3 -7 116.998 16.5814 5
5 -3 -7 136.331 36.4675 4
-5 -3 6 1596.18 125.938 3
-5 -3 6 1518.23 121.182 1
5 -3 -6 1604.99 125.748 2
-5 -3 6 1742.45 75.1804 8
5 -3 -6 1660.85 74.063 7
-5 -3 6 1703.68 74.3865 6
-5 3 6 1523.25 117.103 10
-5 -3 6 1853.36 69.9669 5
5 -3 -6 1399.48 119.628 4
5 -3 -6 1731.9 76.3998 5
-5 -3 5 131.725 16.8242 8
5 -3 -5 119.86 15.819 7
-5 -3 5 141.765 17.102 6
5 -3 -5 121.685 15.2003 17
-5 -3 5 165.343 15.4068 5
5 -3 -5 126.453 16.9112 5
5 -3 -5 126.045 35.9661 2
-5 -3 5 116.65 34.7485 1
5 -3 -4 249.419 20.2091 17
-5 -3 4 180.56 41.4413 3
5 -3 -4 279.454 49.9765 2
-5 -3 4 184.968 40.7981 1
-5 -3 4 218.607 18.5013 5
-5 -3 3 3376.66 130.522 8
5 -3 -3 3308.51 129.682 7
-5 -3 3 3448.15 130.334 6
5 -3 -3 3502.13 124.519 17
-5 -3 3 3772.21 204.476 3
-5 -3 3 3331.5 194.287 1
5 -3 -3 3232.47 195.088 2
-5 -3 3 3739.73 126.265 5
5 -3 -3 3448.91 132.36 5
5 -3 -3 3514.22 201.213 4
-5 -3 2 4618.41 167.631 8
-5 -3 2 4330.41 165.923 6
5 -3 -2 4410.77 166.328 7
5 -3 -2 4656.93 159.904 17
-5 -3 2 4461.15 239.951 3
5 -3 -2 4457.05 241.516 2
-5 -3 2 4376.82 237.477 1
-5 -3 2 5214.96 162.58 5
5 -3 -2 4715.24 170.133 5
5 -3 -2 4672.19 244.11 4
-5 -3 1 508.014 35.4738 8
5 -3 -1 642.76 33.569 17
5 -3 -1 636.447 39.3949 16
5 -3 -1 538.243 36.0774 7
-5 -3 1 529.291 35.826 6
-5 -3 1 520.696 70.316 3
-5 -3 1 584.955 73.8653 1
5 -3 -1 646.907 78.5838 2
-5 -3 1 694.068 34.4405 5
5 -3 -1 547.713 72.526 4
5 -3 -1 573.174 38.2716 5
-5 -3 0 2065.71 91.1965 8
5 -3 0 2387.29 84.2324 17
5 -3 0 2221.28 92.109 16
-5 -3 0 2192.49 91.6172 6
5 -3 0 2169.31 91.4744 7
5 -3 0 2254.78 86.6045 13
5 -3 0 2160.64 93.0224 5
5 -3 0 2162.21 153.459 4
-5 -3 0 2000.4 148.658 3
-5 -3 0 1846.07 143.664 1
5 -3 0 2048.62 150.983 2
-5 -3 -1 45.747 24.2523 3
-5 -3 -1 45.5307 11.8072 8
-5 -3 -1 50.1808 10.5819 17
5 -3 1 65.9423 13.4849 17
5 -3 1 74.3908 13.4822 7
5 -3 1 48.6408 10.1654 13
5 -3 1 35.9086 11.1154 5
-5 -3 -1 51.5868 12.0786 6
5 -3 1 11.4631 18.5903 4
-5 -3 -1 44.7567 9.89292 5
-5 -3 -2 436.891 32.5642 8
5 -3 2 491.805 27.271 17
-5 -3 -2 439.413 30.3864 17
5 -3 2 395.014 30.8834 7
-5 -3 -2 459.057 32.7132 6
5 -3 2 413.534 28.0209 13
-5 -3 -2 323.089 57.1612 3
-5 -3 -2 470.818 67.8692 1
5 -3 2 527.988 72.6194 2
-5 -3 -2 498.423 28.1827 5
5 -3 2 428.854 32.8849 5
5 -3 2 417.207 65.5521 4
-5 -3 -3 205.053 22.2652 8
5 -3 3 234.719 22.1613 16
-5 -3 -3 199.865 21.5279 6
5 -3 3 184.31 20.7187 7
5 -3 3 201.804 18.9526 13
-5 -3 -3 257.057 19.0456 5
5 -3 3 235.915 23.4041 5
5 -3 3 163.192 42.0422 4
-5 -3 -3 186.668 44.7427 1
-5 -3 -3 196.682 46.278 3
5 -3 3 222.962 48.0092 2
-5 -3 -4 454.689 65.7585 3
-5 -3 -4 381.762 60.4304 1
5 -3 4 379.052 61.7561 2
-5 -3 -4 448.271 32.7328 8
5 -3 4 429.489 31.6103 16
-5 -3 -4 417.305 31.0816 6
5 -3 4 416.531 31.1067 7
5 -3 4 425.025 28.6422 13
5 3 4 427.096 54.8651 11
-5 -3 -4 439.48 26.2757 5
5 -3 4 458.526 67.0464 4
5 -3 4 403.893 32.366 5
-5 -3 -5 2566.55 86.0437 5
5 -3 5 1927.82 146.412 4
5 -3 5 2108.11 91.8255 5
-5 -3 -5 2209.02 154.225 3
5 -3 5 1946.99 89.6222 16
5 -3 5 2237.02 92.0557 7
5 -3 5 2131.26 87.7218 13
5 3 5 1981.4 134.698 11
5 -3 5 2031.12 149.714 2
-5 -3 -5 2029.63 147.296 1
5 -3 6 1379.44 63.7322 13
5 -3 6 1413.2 66.7926 16
5 3 6 1374.16 110.644 11
5 -3 6 1624.32 124.446 2
-5 -3 -6 1492.13 120.844 1
5 -3 7 288.448 24.1607 13
5 -3 7 230.866 23.5353 16
5 3 7 270.195 50.0363 11
-5 -3 -7 260.475 48.5466 1
5 -3 7 177.859 40.9654 2
5 -3 8 375.052 30.3674 16
5 3 8 352.627 56.5066 11
-5 -3 -8 357.849 27.0104 21
5 -3 8 365.344 28.0806 13
-5 -3 -9 2522.05 112.012 17
5 -3 9 2524.87 100.729 16
5 3 9 2347.08 160.404 11
-5 -3 -9 2311.59 97.2166 21
5 -3 9 2480.53 99.1235 13
5 -3 10 778.039 44.1908 13
-5 -3 -10 722.37 43.2121 21
5 -3 10 788.777 44.7837 16
-5 -3 -10 785.403 52.5121 17
-5 -3 -11 527.006 35.3609 21
5 -3 11 570.947 36.6416 16
-5 -3 -11 516.745 41.7753 17
-5 -3 -12 754.671 43.3757 21
5 -3 12 663.648 40.557 16
-5 -3 -12 690.689 48.5951 17
-5 -3 -13 327.549 26.9499 21
5 -3 13 360.717 26.7948 16
-5 -3 -13 291.657 30.4384 17
-5 -3 -14 565.821 36.0447 21
-5 -3 -14 604.944 41.3159 17
-5 -3 -15 75.9661 12.8831 21
-5 -3 -15 106.595 16.9269 17
-5 -3 -16 405.636 26.1517 21
-5 -3 -16 362.476 28.1225 17
-5 -3 -17 427.231 25.1723 21
5 -3 17 400.717 27.701 20
5 -3 18 91.0751 9.85211 14
5 -3 18 110.687 12.3926 20
-5 -3 -18 95.462 11.3905 17
5 -3 19 31.1928 6.39575 20
-5 -3 -19 13.6957 3.37654 17
5 -4 -19 582.929 24.2487 17
-5 -4 18 1.20991 1.47925 20
5 -4 -18 15.5626 9.85579 17
-5 -4 17 668.714 30.9918 20
5 -4 -17 842.246 38.8122 17
-5 -4 16 58.8075 8.80262 20
5 -4 -16 56.4638 17.3842 17
-5 -4 15 51.2143 8.67277 20
5 -4 -15 28.0655 17.0887 17
-5 -4 14 186.457 15.4805 20
5 -4 -14 193.766 23.0823 17
5 -4 -13 727.565 41.5428 17
5 -4 -12 1316.05 61.2192 17
5 -4 -12 1225.32 64.2266 16
5 -4 -11 819.997 41.0722 7
-5 -4 11 730.14 38.2286 6
-5 -4 11 779.652 40.7549 8
5 -4 -11 786.01 39.4927 5
5 -4 -11 816.83 52.4588 16
5 -4 -11 770.211 44.5397 17
5 -4 -10 117.42 15.6489 7
-5 -4 10 105.706 14.1998 6
-5 -4 10 123.873 16.2599 8
5 -4 -10 135.663 16.4333 5
5 -4 -10 145.539 22.5528 16
5 -4 -10 149.746 19.2322 17
5 -4 -9 460.392 32.1393 7
-5 -4 9 470.904 31.898 6
-5 -4 9 492.029 33.2627 8
5 -4 -9 436.261 63.6751 4
5 -4 -9 513.328 33.2267 5
-5 -4 9 366.24 57.1851 3
5 -4 -9 570.936 43.8397 16
-5 -4 8 3588.16 136.732 6
5 -4 -8 3528.49 137.131 7
-5 -4 8 3780.3 139.208 8
5 -4 -8 3197.38 200.542 4
5 -4 -8 3715.13 138.356 5
-5 -4 8 3436.04 204.984 3
5 -4 -8 4079.22 152.731 16
5 -4 -7 2133.6 91.7013 7
-5 -4 7 2177.84 92.1284 6
-5 -4 7 2224.83 93.1944 8
-5 -4 7 2062.1 151.274 3
5 -4 -7 1870.11 145.916 4
5 -4 -7 2145.01 91.9584 5
5 -4 -7 2201.34 90.9935 17
5 -4 -7 2476.5 103.31 16
5 -4 -6 2557.49 108.613 7
-5 -4 6 2549.34 107.784 6
-5 -4 6 2680.27 109.403 8
5 -4 -6 2508.06 174.089 4
-5 -4 6 3174.27 107.116 5
-5 -4 6 2271.29 165.502 3
5 -4 -6 2558.7 108.521 5
5 -4 -6 2570.88 104.998 17
5 -4 -6 3021.35 118.057 16
-5 -4 5 2083.19 79.7191 5
5 -4 -5 1679.79 140.111 4
5 -4 -5 1632.6 81.2022 5
-5 -4 5 1727.26 139.838 3
5 -4 -5 1944.76 87.9392 16
5 -4 -5 1917.42 80.3806 17
5 -4 -4 1014.43 55.1165 16
5 -4 -4 884.191 47.5488 17
-5 -4 4 849.471 50.61 8
-5 -4 4 774.205 48.7745 6
-5 -4 4 1102.03 49.4421 5
5 -4 -4 734.644 91.9864 2
-5 -4 4 741.498 91.8614 1
5 -4 -3 395.997 32.2498 16
5 -4 -3 414.095 30.8157 17
-5 -4 3 325.054 29.1969 8
5 -4 -3 363.638 31.0027 7
-5 -4 3 333.413 29.5219 6
5 -4 -3 352.66 30.672 5
5 -4 -3 329.432 62.4749 4
-5 -4 3 425.65 29.1395 5
-5 -4 3 300.007 58.9037 3
5 -4 -3 290.841 58.3302 2
-5 -4 3 281.883 57.7224 1
5 -4 -2 306.159 28.2575 16
5 -4 -2 340.748 27.8 17
-5 -4 2 283.661 27.9308 8
-5 -4 2 287.601 27.6532 6
5 -4 -2 277.431 27.6282 7
-5 -4 2 329.855 25.4008 5
5 -4 -2 286.241 28.4819 5
5 -4 -2 270.243 56.9044 4
-5 -4 2 271.738 55.8176 1
-5 -4 2 313.415 60.5726 3
5 -4 -2 223.049 53.9699 2
5 -4 -1 1787.21 70.7026 17
5 -4 -1 1655.12 79.313 16
-5 -4 1 1670.01 80.885 8
5 -4 -1 1738.61 81.6508 7
-5 -4 1 1611.44 79.2357 6
-5 -4 1 1904.1 74.7065 5
5 -4 -1 1408.98 136.38 4
5 -4 -1 1779.07 82.6621 5
-5 -4 1 1377.8 134.038 3
5 -4 -1 1524.73 141.735 2
-5 -4 1 1415.59 136.002 1
5 -4 0 28.9125 15.1444 17
5 -4 0 31.8721 12.1642 16
-5 -4 0 31.1729 12.3227 8
-5 -4 0 18.8856 11.662 6
5 -4 0 18.8911 11.2526 7
5 -4 0 22.1355 11.7076 5
5 -4 0 28.3825 24.535 4
-5 -4 0 17.305 8.93119 5
-5 -4 0 13.9779 22.6069 3
5 -4 0 21.6122 26.4195 2
-5 -4 -1 724.013 46.9337 6
5 -4 1 853.864 49.949 7
-5 -4 -1 807.328 49.0681 8
5 -4 1 595.034 85.6023 4
5 -4 1 710.303 46.9595 5
-5 -4 -1 648.225 91.0662 3
5 -4 1 716.962 36.903 17
5 -4 1 724.113 45.6011 16
5 -4 2 987.92 56.5708 7
-5 -4 -2 935.944 55.7893 6
-5 -4 -2 982.225 57.0429 8
-5 -4 -2 1186.75 51.5212 5
-5 -4 -2 1049.38 111.092 3
5 -4 2 984.561 107.934 4
5 -4 2 985.498 56.9778 5
-5 -4 -2 949.162 50.0375 17
5 -4 2 1022.77 56.1241 16
5 -4 3 1174.25 62.6279 7
-5 -4 -3 1163.41 62.3906 6
-5 -4 -3 1302.34 65.2456 8
-5 -4 -3 1202.34 118.404 3
5 -4 3 1148.07 116.41 4
5 -4 3 1175.76 63.1169 5
5 -4 3 1289.56 63.7626 16
-5 -4 -3 1193.87 59.7474 17
-5 -4 -4 174.029 20.9645 17
5 -4 4 171.677 20.8746 16
-5 -4 -4 149.061 20.1918 8
-5 -4 -4 138.723 19.1119 6
5 -4 4 134.917 19.0319 7
5 -4 4 143.197 19.7487 5
5 -4 4 83.5962 32.6899 4
-5 -4 -4 75.6659 30.1575 3
5 -4 5 2124.23 89.8567 7
-5 -4 -5 1989.94 87.988 6
-5 -4 -5 2064.67 93.4406 17
5 -4 5 2055.83 89.3139 5
-5 -4 -5 2132.84 90.0335 8
5 -4 6 77.749 13.4712 5
5 -4 6 55.5184 12.2912 7
-5 -4 -6 61.7083 12.6376 6
-5 -4 -6 84.0034 17.9931 17
-5 -4 -7 158.801 24.2604 17
5 -4 8 1472.12 67.9789 16
-5 -4 -8 1730.48 84.2769 17
5 -4 9 1.03235 9.10013 20
-5 -4 -9 5.11922 11.9811 17
5 -4 9 15.7353 8.98084 16
5 -4 10 3168.87 123.464 20
5 -4 10 3482.62 122.3 16
5 -4 11 739.359 40.381 20
5 -4 11 798.281 39.2095 16
5 -4 12 628.814 34.8948 20
-5 -4 -12 703.925 41.5087 17
5 -4 13 2144.22 81.6214 20
-5 -4 -13 2246.41 88.3737 17
5 -4 14 445.642 23.6417 20
-5 -4 -14 443.153 27.5858 17
5 -4 15 78.1365 7.59634 20
-5 -4 -15 160.811 13.6922 17
-5 -4 -16 11.2066 4.44309 17
5 -5 -14 77.9899 9.21005 17
5 -5 -11 124.279 16.4329 17
5 -5 -10 -0.28387 1.25074 5
5 -5 -10 66.3814 15.7728 17
5 -5 -9 188.419 13.244 5
5 -5 -9 194.832 18.4168 17
5 -5 -8 83.6606 10.3754 5
5 -5 -8 113.409 16.1156 17
5 -5 -7 1315.52 55.2396 5
-5 -5 7 1358.3 55.0007 6
5 -5 -7 1332.5 53.5186 17
5 -5 -6 70.5277 11.2652 5
-5 -5 6 84.2105 11.7858 6
5 -5 -6 86.0385 15.7212 17
5 -5 -5 1409.15 55.0867 17
-5 -5 4 18.9252 8.83866 6
5 -5 -4 21.6237 10.5107 7
5 -5 -4 37.6296 12.6839 17
5 -5 -4 14.2123 8.13977 16
-5 -5 4 38.0282 11.1858 8
5 -5 -3 1845.96 78.1741 7
-5 -5 3 1662.57 71.7839 6
5 -5 -3 1495.77 61.0686 17
5 -5 -3 1670.43 69.966 16
5 -5 -3 1834.27 76.3708 5
-5 -5 3 1908.92 76.9276 8
5 -5 -2 614.065 38.828 7
-5 -5 2 458.272 32.9662 6
5 -5 -2 460.88 30.3072 16
5 -5 -2 545.288 36.2939 5
-5 -5 2 548.469 36.8673 8
5 -5 -1 865.668 50.5521 7
-5 -5 1 932.226 49.316 6
5 -5 -1 856.46 44.0248 16
5 -5 -1 990.511 51.9168 5
-5 -5 1 930.041 51.2773 8
-5 -5 0 79.9303 14.9962 6
5 -5 0 100.212 16.3184 7
5 -5 0 76.9233 12.2165 16
5 -5 0 91.5273 15.9307 5
-5 -5 0 103.904 16.8217 8
-5 -5 -1 29.0109 11.92 6
5 -5 1 20.4418 9.25416 16
5 -5 1 26.4168 9.78549 5
-5 -5 -1 42.1317 12.5968 8
5 -5 2 456.188 30.4222 5
5 -5 2 451.562 27.9625 16
-5 -5 -2 447.841 30.3998 6
5 -5 3 333.046 23.8271 5
5 -5 3 374.079 24.0086 16
-5 -5 -3 354.168 24.8623 6
5 -5 4 4.79991 6.33291 5
5 -5 4 -1.31424 5.85317 16
5 -5 5 29.8463 7.42746 5
5 -5 5 26.6581 7.84487 16
5 -5 6 121.782 12.1864 16
5 -5 7 119.517 10.9752 16
-5 -5 -7 0.73253 4.41466 17
-5 -5 -8 10.2861 8.00004 17
-5 -5 -9 133.469 12.8498 17
-6 0 26 45.3453 7.73699 19
-6 0 25 -0.75674 6.47356 19
-6 0 25 4.91973 5.34441 14
-6 0 24 2885.73 110.817 19
-6 0 24 2927.52 107.254 14
-6 0 23 2.36267 8.54291 19
-6 0 23 10.8189 8.41574 14
-6 0 22 1326.19 66.5442 19
-6 0 22 1247.63 61.4903 14
-6 0 21 1.23146 9.51767 14
6 0 -20 3162.02 232.209 12
-6 0 20 4983.48 171.3 14
6 0 -19 7.07168 19.3234 12
-6 0 19 -1.30155 9.4096 14
-6 0 18 1.11619 8.29689 20
-6 0 18 4.54244 17.5536 10
-6 0 18 -7.72803 11.0177 14
-6 0 17 3.30522 8.51578 20
6 0 -17 20.376 23.476 12
-6 0 17 -4.4564 14.4086 10
-6 0 17 5.00449 8.51327 14
-6 0 16 257.089 23.2227 20
6 0 -16 296.164 58.4785 12
-6 0 16 300.927 26.2044 14
-6 0 15 3.05765 6.93471 20
6 0 -15 24.0695 19.455 12
-6 0 15 2.87299 7.85051 9
-6 0 15 -3.78655 12.2425 10
-6 0 15 -3.39189 7.04511 14
-6 0 14 18.1611 8.01626 20
-6 0 14 11.6354 7.7643 14
-6 0 14 20.5954 15.1285 10
6 0 -14 -5.50622 17.8062 12
-6 0 13 16.5555 8.15971 14
-6 0 13 -3.12084 12.0607 10
6 0 -13 -4.95824 14.8421 12
6 0 -12 1500 114.025 12
-6 0 12 1911.54 106.209 10
-6 0 11 -2.54356 11.2084 10
6 0 -11 -7.67933 14.0775 12
-6 0 10 4961.66 197.884 10
6 0 -10 4566.73 212.635 12
-6 0 9 -2.12709 8.62305 10
6 0 -9 32.1206 13.8214 12
6 0 -8 29092.3 990.865 12
-6 0 8 31451.5 975.943 10
-6 0 7 3.28129 6.65009 10
6 0 -7 2.36144 9.57125 12
-6 0 6 4292.28 162.866 10
6 0 -6 4153.16 173.99 12
-6 0 5 10.6476 7.09187 10
6 0 -5 2.02996 8.22939 12
6 0 -4 25516.1 849.061 12
6 0 -4 27034.6 847.494 11
6 0 -3 5.25991 9.34014 11
6 0 -3 3.65616 8.65302 12
6 0 -2 38114.4 1206.73 11
6 0 -1 11.94 10.2194 9
6 0 -1 14.9903 12.5533 11
6 0 0 899.946 57.4524 9
6 0 0 913.487 55.955 11
6 0 1 8.65771 9.70026 9
6 0 1 8.85789 8.93008 11
6 0 2 9879.67 348.846 9
6 0 2 10263.7 352.697 11
6 0 3 -3.85298 7.80886 9
6 0 4 8419.27 305.591 9
6 0 5 38.743 14.4717 9
6 0 5 -4.63718 8.50115 11
6 0 6 42072.5 1372.55 9
6 0 6 43857.8 1374.42 11
6 0 7 19.0528 13.3092 9
-6 0 -7 3.42003 8.10105 1
6 0 7 29.5729 14.3248 11
6 0 8 68.7851 13.8266 2
6 0 8 86.4372 22.1026 11
6 0 9 -3.05934 11.8252 11
-6 0 -9 25.4553 9.11536 15
6 0 10 11007.5 380.583 11
6 0 10 10787.7 383.215 9
-6 0 -11 4.70152 8.2514 18
-6 0 -11 1.19548 8.13424 21
6 0 11 -3.62528 11.7213 9
6 0 11 13.5629 15.5037 11
-6 0 -12 16360.8 540.191 21
-6 0 -12 16812.2 542.153 18
6 0 12 17609.3 602.388 9
6 0 12 16380.7 591.828 11
-6 0 -13 -1.38201 9.55408 18
-6 0 -13 5.27449 8.37358 21
6 0 13 12.1214 13.9658 9
6 0 13 7.28357 13.3513 11
-6 0 -14 3040.18 120.245 18
-6 0 -14 2714.49 115.422 21
6 0 14 2779.74 160.213 9
-6 0 -15 2.84904 9.8477 18
-6 0 -15 2.70939 8.76024 21
-6 0 -16 978.262 48.3149 21
-6 0 -16 1.38081 48.5691 18
-6 0 -18 565.73 37.2654 21
-6 0 -19 -0.99333 9.24457 21
-6 0 -20 635.007 34.5519 21
-6 0 -21 -2.15835 6.00763 21
-6 -1 26 198.917 12.4585 14
-6 1 25 108.924 12.1447 19
-6 -1 25 113.835 12.9932 19
-6 -1 25 98.3268 11.5667 14
-6 1 24 2978.96 108.876 19
-6 -1 24 2898.97 102.772 20
-6 -1 24 2795.9 108.609 19
-6 -1 24 2797.2 106.201 14
-6 -1 23 1001.72 52.3719 19
-6 -1 23 960.995 47.5577 20
-6 -1 23 997.785 50.4476 14
-6 -1 22 1893.73 78.5825 20
-6 -1 22 1781.79 82.5485 19
-6 -1 22 1744.44 78.8945 14
-6 -1 21 2608.74 114.282 19
-6 -1 21 2842.61 110.257 20
-6 -1 21 2751.36 111.948 14
6 -1 -20 98.5878 38.2525 12
-6 -1 20 66.396 14.2281 20
-6 -1 20 67.9893 16.6062 19
-6 -1 20 41.2195 13.421 14
-6 -1 19 3875.23 151.618 19
-6 -1 19 3765.11 144.731 20
-6 -1 19 3591.72 144.432 14
-6 -1 18 4176.24 159.657 19
-6 -1 18 4047.03 153.488 20
6 -1 -18 3970.34 253.342 12
-6 1 18 3987.47 209.904 9
-6 -1 18 3919.67 153.216 14
-6 -1 17 1359.5 70.8862 19
-6 -1 17 1326.6 66.2527 20
6 -1 -17 1272.35 133.266 12
-6 1 17 1455.66 110.19 10
-6 1 17 1402.03 109.666 9
-6 -1 17 1318.78 67.2127 14
6 -1 -16 7971.52 381.74 12
-6 1 16 7731.21 325.11 10
-6 -1 16 7683 261.272 20
-6 -1 16 7397.01 264.553 19
-6 -1 16 7451.79 261.173 14
-6 1 15 448.29 58.4136 10
6 -1 -15 635.424 85.5899 12
-6 -1 15 523.966 35.9029 20
-6 -1 15 580.087 37.9144 14
-6 -1 14 1702.81 76.2337 20
6 -1 -14 1734.17 142.544 12
-6 1 14 1786.86 117.014 10
-6 -1 14 1784.7 113.247 10
-6 -1 14 1717.87 76.5987 14
-6 -1 13 1789.25 77.7146 20
6 -1 -13 1809.54 138.184 12
-6 1 13 1862.64 117.854 10
-6 -1 13 1851.74 112.555 10
-6 -1 13 1743.23 76.8197 14
-6 -1 12 11709.3 374.502 20
6 -1 -12 12189.6 467.672 12
-6 1 12 12174.9 436.672 10
-6 -1 12 12805 430.818 10
-6 -1 11 7730.39 285.488 10
6 -1 -11 6840.59 305.59 12
-6 1 11 6275.2 275.117 10
6 -1 -11 7402.73 273.437 4
-6 -1 11 6657.15 264.029 3
-6 -1 10 11110.8 387.472 3
-6 -1 10 9788.88 381.534 1
-6 1 10 9981.45 390.97 10
6 -1 -10 10189.2 415.922 12
-6 -1 9 3884.25 168.428 3
6 -1 -9 3541.74 165.003 2
-6 -1 9 3514.17 163.416 1
6 -1 -9 3658.45 182.751 12
-6 1 9 3518.07 168.277 10
-6 -1 8 1891.47 100.743 3
6 -1 -8 1583.67 97.0899 2
-6 -1 8 1779.66 98.0463 1
-6 -1 8 1759.61 99.3012 10
6 -1 -8 1680.96 106.042 12
-6 1 8 1664.68 98.7942 10
-6 -1 7 39.0181 14.3031 1
6 -1 -7 2.40869 10.628 2
-6 -1 7 45.0307 15.8954 3
-6 1 7 14.9566 13.2902 10
-6 -1 7 8.84484 11.792 10
6 -1 -7 26.4343 15.6554 12
6 -1 -6 2080.15 109.827 2
-6 -1 6 2094.38 110.985 1
-6 -1 6 2118.68 95.4164 10
6 1 -6 2193.62 98.2779 11
6 -1 -6 1958.36 112.972 12
6 -1 -5 2819.44 141.814 2
-6 -1 5 3037.02 143.469 1
-6 -1 5 3120.22 109.755 10
6 -1 -5 2908.04 144.326 12
6 1 -5 2970.56 125.722 11
6 -1 -4 7294.55 269.574 2
-6 -1 4 7010.75 267.575 1
6 -1 -4 6284.01 258.887 12
6 1 -4 6306.9 237.796 11
6 -1 -3 19847.4 668.841 2
-6 -1 3 22240.9 678.981 1
6 1 -3 20390.2 625.842 9
6 -1 -3 18489.4 658.638 12
6 1 -3 17794 630.41 11
6 -1 -2 818.177 66.4368 2
-6 -1 2 809.092 69.427 1
6 1 -2 707.125 43.365 9
6 1 -2 723.824 49.7617 11
6 -1 -1 8389.94 334.344 2
6 1 -1 8978.67 302.242 9
6 1 -1 8516.6 313.053 11
6 -1 0 2453.86 128.008 2
-6 -1 0 2632.65 138.856 1
6 1 0 2191.63 102.084 9
6 1 0 2441.29 113.02 11
6 -1 0 2523.78 114.061 11
6 1 1 1512.88 80.7649 9
6 1 1 1615.16 88.803 11
-6 -1 -2 26.4567 13.9464 1
6 -1 2 21.8326 12.9525 2
6 1 2 44.0454 13.303 9
6 1 2 26.9024 12.5916 11
6 -1 2 41.3049 14.5301 11
6 -1 3 59.4102 18.0751 2
-6 -1 -3 56.1082 18.4619 1
6 1 3 -2.07725 8.79399 9
6 1 3 -2.46357 9.03212 11
6 -1 3 -2.18081 8.83932 11
-6 -1 -4 2432.67 125.229 3
6 -1 4 2235.36 119.146 2
-6 -1 -4 2145.75 118.495 1
6 1 4 2068.72 110.957 9
6 1 4 2208.39 120.284 11
6 -1 4 2357.56 113.721 11
-6 -1 -5 533.934 51.598 3
6 -1 5 539.268 51.3988 2
-6 -1 -5 494.572 48.7391 1
6 1 5 447.056 47.3968 9
6 -1 5 547.396 52.4034 9
6 1 5 544.422 54.3088 11
6 -1 5 557.419 48.2744 11
-6 -1 -6 1861.24 104.652 1
6 -1 6 1660.98 100.517 2
6 -1 6 1752.48 105.222 9
6 1 6 1821.78 105.693 9
6 1 6 1864.91 113.555 11
6 -1 6 1650.87 93.8347 11
-6 -1 -7 634.815 56.1744 1
6 -1 7 665.363 56.5049 2
6 1 7 675.927 66.5364 11
6 -1 7 595.496 51.2317 11
6 1 7 615.228 59.3454 9
6 -1 7 809.434 66.3314 9
-6 -1 -8 2491.23 100.631 18
-6 1 -8 2403.4 97.0542 15
-6 -1 -8 2575.3 123.02 1
6 -1 8 2373.38 121.039 2
6 -1 8 2324.76 95.2504 13
6 1 8 2369.98 141.062 11
6 -1 8 2710.03 124.306 11
6 1 8 2598.05 139.312 9
6 -1 8 2695.45 137.9 9
-6 -1 -9 500.958 35.0683 18
6 -1 9 491.913 32.3964 13
-6 -1 -9 461.975 31.0263 15
6 -1 9 455.484 44.1374 11
6 -1 9 456.657 51.7586 9
-6 -1 -10 9821.65 337.255 18
6 1 10 10493.4 404.805 11
6 1 10 9935.15 390.006 9
6 -1 10 9580.31 380.595 9
6 -1 10 10290.4 333.856 13
-6 -1 -11 107.166 18.3481 18
-6 -1 -11 142.407 19.9812 21
6 1 11 92.1353 30.0581 11
6 -1 11 99.1399 26.7781 9
6 1 11 108.733 30.54 9
6 -1 11 118.349 17.1075 13
-6 -1 -12 2637.6 110.218 21
-6 -1 -12 2574.85 110.556 18
6 1 12 2645.47 157.002 11
6 1 12 2601.09 153.088 9
6 -1 12 2567.22 146.561 9
6 -1 12 2657.42 107.483 13
-6 -1 -13 3397.23 133.293 21
-6 -1 -13 3197.15 133.391 18
6 -1 13 3183.31 172.479 9
6 1 13 3419.02 184.525 11
-6 -1 -14 1028.78 57.2375 21
-6 1 -14 967.942 52.765 18
-6 -1 -14 938.653 57.6076 18
6 1 14 1049.06 91.9198 11
-6 1 -15 1.22083 8.70216 18
-6 -1 -15 14.2334 10.8647 21
-6 -1 -15 20.5819 22.1826 12
-6 1 -16 2.34244 14.4151 18
-6 -1 -16 52.2885 13.6935 21
-6 -1 -16 53.9331 29.719 12
-6 -1 -17 1.29843 9.65161 21
-6 -1 -18 2343.12 97.4302 21
-6 -1 -19 114.574 15.9001 21
6 -1 19 54.0293 12.3239 20
-6 -1 -20 1575.99 57.8057 21
6 -1 20 982.958 49.3271 20
-6 -1 -21 121.646 13.2572 21
6 -1 22 79.2392 7.61465 14
-6 -2 24 4.496 5.07274 20
-6 -2 23 0.70406 6.26361 20
-6 -2 22 58.8952 13.4458 19
-6 -2 22 81.0442 13.5283 20
-6 -2 21 23.7485 9.80058 20
-6 -2 20 223.688 23.1976 20
-6 -2 19 12.4695 9.78028 20
-6 -2 19 36.5172 12.0114 14
-6 -2 18 53.9012 13.9671 20
-6 -2 18 30.5023 11.7897 14
-6 -2 17 299.386 28.3506 20
-6 -2 17 276.997 26.6462 14
-6 -2 16 2163.63 94.4077 14
-6 2 16 2375.96 156.38 10
-6 -2 16 2172.57 95.474 20
-6 -2 15 17.4853 10.6879 14
6 -2 -15 7.27583 8.13859 17
-6 -2 15 7.91235 10.5716 20
-6 2 15 5.3265 21.5902 10
-6 2 14 4856 242.698 10
-6 -2 14 4530.88 165.123 14
6 -2 -14 4397.64 161.514 17
-6 -2 13 209.299 21.21 14
6 -2 -13 169.138 19.1617 17
-6 2 13 213.983 44.6473 10
6 -2 -12 3639.27 133.246 17
-6 -2 12 3579.67 131.753 14
-6 2 12 3491.11 193.971 10
-6 -2 12 3658.22 134.925 20
-6 -2 11 2664.68 100.532 20
6 -2 -11 2465.58 98.2029 17
-6 -2 11 2314.31 137.599 3
-6 -2 11 2429.92 96.2218 14
-6 2 11 2492.37 154.68 10
6 -2 -11 2434.66 143.557 4
-6 -2 10 986.702 48.1012 20
-6 -2 10 921.056 50.1 19
6 -2 -10 924.91 47.2448 17
-6 -2 10 920.467 80.6264 3
-6 -2 10 907.726 44.8093 14
-6 2 10 1045.18 91.2533 10
6 -2 -10 993.137 84.6289 4
6 -2 -9 2872.91 111.625 17
-6 -2 9 2928.91 163.029 3
-6 -2 9 2888.3 161.866 1
6 -2 -9 2845.46 163.698 2
-6 -2 9 3047.03 111.59 20
-6 -2 9 3144.65 118.299 19
-6 2 9 3321.65 175.952 10
6 -2 -9 3050.8 165.666 4
-6 2 8 3629.44 179.804 10
6 -2 -8 3152.68 169.349 4
-6 -2 8 3236.24 169.899 3
-6 -2 8 3081.73 166.606 1
6 -2 -8 2670.95 167.548 2
6 -2 -7 23564.8 774.869 4
-6 -2 7 24510.1 779.166 3
-6 -2 7 21416.6 766.408 1
6 -2 -7 19828 769.903 2
6 -2 -6 10554.6 399.909 4
-6 -2 6 10295.6 396.903 3
-6 -2 6 9895.34 391.832 1
6 -2 -6 9994.38 394.288 2
-6 -2 5 27538.6 959.308 1
6 -2 -5 29683.1 967.728 2
6 -2 -4 60116.9 1893.41 4
-6 -2 4 55605.6 1881.23 1
-6 -2 4 58458.1 1886.55 3
6 -2 -4 60715 1890.09 2
6 2 -3 19763.1 638.631 11
6 -2 -3 19453.6 689.488 4
-6 -2 3 19017.2 684.977 1
-6 -2 3 18694.9 683.653 3
6 -2 -3 19932.3 690.774 2
6 -2 -2 37723.8 1276.34 4
-6 -2 2 36811 1272.51 1
-6 -2 2 35524.8 1267.85 3
6 -2 -2 39015.4 1279.56 2
6 -2 -1 7240.58 313.824 4
-6 -2 1 6509.91 307.127 1
-6 -2 1 7230.21 313.583 3
6 -2 -1 7247.9 314.458 2
6 2 0 1717.83 94.728 11
6 -2 0 1516.1 114.513 4
-6 -2 0 1527.6 113.57 1
-6 -2 0 1531.82 114.718 3
6 -2 0 1812.28 121.718 2
6 2 1 916.166 59.0327 9
6 2 1 923.842 67.866 11
6 -2 1 853.56 81.631 4
-6 -2 -1 847.775 83.3656 3
6 2 2 8999.97 319.327 9
6 2 2 9112.38 334.565 11
6 -2 2 8019.95 352.912 4
-6 -2 -2 9099.59 362.02 1
-6 -2 -2 7646.46 351.071 3
6 -2 2 9196.49 364.268 2
6 2 3 3121.23 158.042 11
6 -2 3 2729.76 167.677 4
-6 -2 -3 2945.99 172.071 3
-6 -2 -3 3172.92 175.867 1
6 -2 3 3257.04 177.473 2
6 2 4 8266.74 301.531 9
-6 -2 -4 7339.93 321.506 3
-6 -2 -4 7587.2 322.889 1
6 -2 4 7786.53 327.066 2
6 2 4 7085.78 305.444 11
6 -2 4 7310.19 321.833 4
6 2 5 7273.86 278.03 9
6 -2 5 6270.64 223.71 16
-6 -2 -5 6464.19 289.507 3
-6 -2 -5 6663.23 291.32 1
6 -2 5 7117.88 298.225 2
6 -2 5 6421.57 222.261 13
6 2 5 7138.76 291.936 11
6 -2 5 6760.79 291.764 4
6 -2 6 1742.63 77.7499 16
6 2 6 1973.72 118.961 9
6 -2 6 1858.55 77.5853 13
6 2 6 1884.52 127.977 11
-6 -2 -6 2280.78 138.924 12
-6 -2 -6 1925.98 127.991 1
6 -2 6 1805.06 125.202 2
6 2 7 223.333 38.9365 9
-6 -2 -7 143.457 39.4579 12
6 2 7 164.984 38.2022 11
6 -2 7 183.968 36.1311 2
-6 -2 -7 195.851 37.0822 1
6 -2 7 192.614 19.9788 16
6 -2 8 5051.83 240.059 2
-6 -2 -8 5702.99 199.455 21
6 2 8 5237.19 264.742 11
-6 -2 -8 5042.81 284.847 12
6 2 8 5382.47 251.63 9
6 -2 8 5829.84 196.079 16
-6 -2 -9 4341.34 161.471 21
6 2 9 4353.26 230.186 11
-6 -2 -9 4076.49 251.922 12
6 2 9 4459.83 218.011 9
6 -2 9 4240.23 155.398 16
-6 -2 -10 7066.48 241.091 21
6 -2 10 6500.28 231.548 16
6 2 10 6898.25 315.728 11
-6 -2 -10 7383.02 358.068 12
6 2 10 6799.3 301.594 9
-6 -2 -11 22070 684.15 21
6 -2 11 19737 676.589 13
6 -2 11 21960.3 673.141 16
6 2 11 21112.5 771.992 11
-6 -2 -11 22040.1 818.498 12
6 2 11 20192.6 749.796 9
-6 -2 -12 932.396 55.3592 21
6 -2 12 980.413 54.4415 13
6 2 12 1034.29 99.3576 11
6 -2 12 1019.72 50.242 16
6 2 12 877.732 87.0534 9
6 -2 13 2517.97 98.0659 16
-6 -2 -13 2432.26 106.536 21
-6 -2 -15 54.4271 15.5465 17
-6 -2 -16 99.5421 16.9845 17
-6 -2 -17 129.533 16.7819 17
-6 -2 -18 105.391 13.7383 17
6 -2 19 36.7571 9.28071 20
-6 -2 -20 105.373 11.4303 21
6 -2 20 130.46 12.0221 20
6 -2 21 295.366 15.478 14
-6 -3 21 59.8083 8.13999 14
-6 -3 20 21.305 7.00644 14
6 -3 -19 320.405 23.2023 17
-6 -3 19 284.9 23.206 20
-6 -3 19 284.326 21.2122 14
6 -3 -18 202.45 21.0425 17
-6 -3 18 233.485 22.0128 20
-6 -3 18 206.084 18.518 14
6 -3 -17 283.247 23.7755 17
-6 -3 17 282.69 24.9369 20
-6 -3 17 260.714 21.79 14
6 -3 -16 300.103 25.4171 17
-6 -3 16 326.464 27.5117 20
-6 -3 16 294.929 23.8846 14
6 -3 -15 159.271 42.8762 12
-6 -3 15 147.538 19.3538 20
-6 -3 15 144.146 16.7911 14
6 -3 -14 1496.06 71.5719 17
-6 -3 14 1709.23 74.4776 20
-6 -3 14 1567.25 67.6635 14
6 -3 -13 200.066 22.5518 17
-6 -3 13 229.772 22.859 20
-6 -3 13 197.656 18.8052 14
-6 -3 12 6513.98 223.615 20
-6 3 12 6195.55 297.467 10
6 -3 -12 6647.54 227.117 17
-6 -3 11 3770.33 204.366 3
6 -3 -11 3708.23 209.037 4
6 -3 -11 4117.98 145.498 5
6 -3 -11 3941.14 148.03 17
-6 -3 11 3981.19 144.682 20
6 -3 -11 4015.84 144.682 7
-6 -3 11 3742.57 141.441 6
6 -3 -11 3518.54 214.614 12
-6 3 11 3717.36 210.853 10
-6 -3 11 3945.28 143.224 8
6 -3 -10 14623 567.398 4
6 -3 -10 14882.3 475.327 5
-6 -3 10 14001.5 556.607 3
-6 -3 10 14744 470.918 20
6 -3 -10 14545.2 475.858 17
6 -3 -10 14462 473.944 7
-6 -3 10 14542.3 472.623 6
-6 3 10 14627.1 562.411 10
6 -3 -10 13496.7 564.031 12
-6 -3 10 14920.2 473.886 8
6 -3 -9 336.625 28.5291 5
6 -3 -9 310.43 54.9306 4
-6 -3 9 386.522 26.6243 20
6 -3 -9 402.975 30.2644 17
-6 -3 9 332.588 56.3684 1
-6 -3 9 320.035 55.41 3
6 -3 -9 379.926 29.0723 7
-6 -3 9 341.56 27.7606 6
-6 3 9 411.585 60.6944 10
6 -3 -9 367.845 59.6576 12
-6 -3 9 391.813 29.6819 8
6 -3 -8 4231.03 232.039 4
6 -3 -8 4523.48 160.178 5
-6 -3 8 4383.29 151.344 20
6 -3 -8 4265.53 156.016 17
-6 -3 8 4387.25 158.644 8
-6 -3 8 4388.93 158.137 6
6 -3 -8 4246.7 157.43 7
6 -3 -8 4498.3 235.649 12
-6 3 8 4066.41 221.172 10
-6 -3 8 4043.25 227.829 3
-6 -3 8 3912.46 224.606 1
6 -3 -8 3701.01 221.465 2
6 -3 -7 28.3849 11.1611 17
6 -3 -7 25.8507 9.90958 7
-6 3 7 14.7919 19.0564 10
-6 -3 7 6.89811 7.70196 8
-6 -3 7 -10.9732 18.9665 3
6 -3 -7 5.59835 13.6863 2
-6 -3 7 5.41466 17.5094 1
6 -3 -7 9.56452 8.27101 5
6 -3 -7 16.5906 21.373 4
-6 -3 7 13.5089 8.59718 6
-6 -3 6 4573.87 170.076 6
6 -3 -6 4288.17 168.867 7
-6 -3 6 4573.84 170.771 8
6 -3 -6 4764.79 173.664 5
6 -3 -6 4500.01 244.405 4
-6 -3 6 4734.97 246.641 3
-6 -3 6 3766.72 229.441 1
6 -3 -6 4325.4 243.273 2
6 -3 -5 1318.89 67.0189 5
6 -3 -5 1260.73 63.9307 7
6 -3 -5 1411.44 62.9855 13
-6 -3 5 1164.99 109.594 1
6 -3 -5 1202.22 112.817 2
-6 -3 4 533.008 72.1356 3
-6 -3 4 634.371 78.4762 1
6 -3 -4 663.387 81.4903 2
6 -3 -4 609.356 35.0731 17
-6 -3 4 534.561 37.051 8
-6 -3 4 548.148 37.2088 6
6 -3 -4 664.146 37.3728 13
-6 -3 4 771.008 36.5235 5
6 -3 -4 576.104 76.3096 4
-6 -3 3 -5.77215 18.6627 3
6 -3 -3 6.06162 19.5986 2
-6 -3 3 5.84065 15.9602 1
-6 -3 3 7.2075 8.5607 8
6 -3 -3 36.975 14.0893 17
6 -3 -3 1.20297 7.05155 7
6 -3 -3 2.9074 8.03353 13
6 -3 -3 6.50161 9.26654 5
-6 -3 3 12.9807 8.89053 6
-6 -3 3 7.08159 7.06724 5
6 -3 -3 -5.99235 16.3747 4
-6 -3 2 9051.12 311.464 8
6 -3 -2 9324.33 300.795 17
6 -3 -2 8746.84 310.181 7
-6 -3 2 8914 310.41 6
6 -3 -2 9107.66 305.464 13
-6 -3 2 8438.4 399.829 3
-6 -3 2 8366.9 395.73 1
6 -3 -2 8961.89 406.807 2
-6 -3 2 10169.5 304.393 5
6 -3 -2 9675.46 315.737 5
6 -3 -2 8619.33 400.888 4
-6 -3 1 1356.15 66.8764 8
6 -3 -1 1471.15 59.6346 17
-6 -3 1 1351.66 66.3037 6
6 -3 -1 1238.04 64.7512 7
6 -3 -1 1374.71 61.9717 13
-6 -3 1 1222.63 115.401 3
-6 -3 1 1206.55 116.618 1
6 -3 -1 1219.76 119.308 2
-6 -3 1 1510.03 60.4965 5
6 -3 -1 1357.21 68.7967 5
6 -3 -1 1204.51 116.749 4
-6 -3 0 817.3 50.3296 8
6 -3 0 1035.44 45.1012 17
6 -3 0 839.196 49.1718 16
-6 -3 0 928.333 51.889 6
6 -3 0 910.382 51.2551 7
6 -3 0 956.014 47.2602 13
6 -3 0 952.729 53.8912 5
6 -3 0 817.716 95.9103 4
-6 -3 0 954.988 102.345 3
6 -3 0 976.475 103.54 2
-6 -3 -1 12.7833 19.1325 3
-6 -3 -1 11.941 8.73195 8
6 -3 1 10.7704 9.24976 16
6 -3 1 8.60214 11.3211 17
6 -3 1 3.81862 7.77822 7
6 -3 1 -0.94949 7.05871 13
6 -3 1 1.37985 8.59871 5
-6 -3 -1 12.9836 8.83465 6
6 -3 1 -6.35825 17.3743 4
-6 -3 -1 6.11442 6.73609 5
-6 -3 -2 109.633 16.8455 8
6 -3 2 109.846 16.5923 16
6 -3 2 113.736 15.2621 17
6 -3 2 120.9 17.4079 7
6 -3 2 128.106 15.5596 13
-6 -3 -2 95.8203 15.7533 6
-6 -3 -2 155.291 15.8904 5
6 -3 2 106.979 17.3011 5
6 -3 2 88.6978 33.9364 4
-6 -3 -2 140.014 40.5698 3
6 -3 2 89.7218 33.4184 2
-6 -3 -2 137.698 39.1642 1
-6 -3 -3 18.7967 18.7559 3
6 -3 3 6.36015 13.4634 2
-6 -3 -3 18.3621 21.1565 1
-6 -3 -3 3.90404 7.62945 8
6 -3 3 3.53685 8.27875 16
6 -3 3 11.386 8.47019 7
6 -3 3 4.92103 7.01602 13
-6 -3 -3 16.5834 9.48443 6
6 -3 3 1.3513 8.74034 5
6 -3 3 6.28938 17.187 4
-6 -3 -4 3874.51 223.403 3
-6 -3 -4 3771.43 220.152 1
6 -3 4 3562.72 218.214 2
-6 -3 -4 3688.31 144.083 8
6 -3 4 3642.89 141.715 16
6 -3 4 3626.4 142.665 7
-6 -3 -4 3597.18 142.563 6
6 -3 4 3991.71 140.313 13
6 3 4 3891.69 195.423 11
6 -3 4 3804.42 222.969 4
6 -3 4 4241.13 148.304 5
6 -3 5 2039.21 89.1314 16
6 -3 5 1995.18 150.176 4
6 -3 5 1955.23 89.2332 5
6 -3 5 2274.39 88.0214 13
6 3 5 2153.44 139.109 11
-6 -3 -5 1958.47 149.231 3
-6 -3 -5 2055.1 149.246 1
6 -3 5 2199.9 155.837 2
6 -3 6 1313.64 61.5917 13
6 -3 6 1267.44 63.4447 16
6 3 6 1348.21 108.667 11
6 -3 6 1253.26 112.607 2
-6 -3 -6 1236.07 110.819 1
6 -3 7 2561.16 101.547 13
6 -3 7 2598.72 104.418 16
6 3 7 2300.29 156.468 11
6 -3 7 2307.29 157.776 2
6 -3 8 325.872 28.2825 16
6 3 8 304.69 54.0087 11
-6 -3 -8 316.629 26.487 21
6 -3 8 350.916 27.7827 13
-6 -3 -9 -3.72446 12.2576 17
6 -3 9 16.3113 11.9996 16
6 -3 9 21.7019 10.4483 13
-6 -3 -9 1.10484 9.83248 21
6 -3 10 3590.51 132.128 13
6 -3 10 3307.02 130.039 16
-6 -3 -10 3394.73 143.559 17
-6 -3 -10 3443.77 130.409 21
6 -3 11 3143.56 121.874 16
-6 -3 -11 3193.51 134.261 17
-6 -3 -11 3232.69 123.354 21
-6 -3 -12 1916.11 89.8459 17
6 -3 12 1906.35 79.1022 16
-6 -3 -12 1766.16 79.3031 21
-6 -3 -13 232.663 25.8648 17
-6 -3 -13 195.125 20.5641 21
-6 -3 -14 1264.6 63.9118 17
-6 -3 -14 1213.52 57.0288 21
-6 -3 -15 112.612 17.0387 17
-6 -3 -15 114.6 14.2802 21
-6 -3 -16 111.416 14.9658 17
-6 -3 -16 119.269 13.153 21
-6 -3 -17 227.368 16.2086 21
6 -3 17 224.815 18.2569 20
6 -3 18 205.529 12.9872 14
-6 -3 -18 244.67 15.268 17
6 -3 18 209.29 15.2356 20
6 -4 -18 23.1989 10.8285 17
6 -4 -17 221.854 19.1103 17
-6 -4 17 -0.37625 1.89584 20
6 -4 -16 276.532 23.1972 17
-6 -4 16 168.642 13.2519 20
6 -4 -15 225.754 24.3997 17
-6 -4 15 167.352 13.5784 20
6 -4 -14 323.147 29.0507 17
-6 -4 14 256.239 17.8824 20
6 -4 -13 116.725 20.2115 16
6 -4 -13 129.499 23.3766 17
-6 -4 12 164.473 15.0591 6
-6 -4 12 171.342 16.2507 8
6 -4 -12 208.871 26.7879 17
-6 -4 11 69.7174 11.2342 6
6 -4 -11 71.3158 11.8725 7
-6 -4 11 63.0182 11.853 8
6 -4 -11 74.3882 11.8753 5
6 -4 -11 50.6354 21.5689 17
-6 -4 10 89.9375 13.6375 6
6 -4 -10 103.866 14.9474 7
-6 -4 10 96.6815 14.4509 8
6 -4 -10 109.872 15.3654 5
6 -4 -10 105.437 23.1644 17
6 -4 -9 97.6467 15.1676 7
-6 -4 9 93.6117 14.7091 6
-6 -4 9 78.6107 14.0489 8
6 -4 -9 66.4801 13.5186 5
6 -4 -9 86.3917 21.5556 16
6 -4 -8 270.484 32.0317 16
-6 -4 8 291.374 26.0344 8
-6 -4 8 287.282 25.1945 6
6 -4 -8 201.305 22.0694 7
6 -4 -8 247.64 24.1499 5
6 -4 -8 297.821 54.3291 4
-6 -4 8 287.324 53.4605 3
6 -4 -7 896.111 51.1606 7
-6 -4 7 969.446 52.1881 6
-6 -4 7 954.505 52.4589 8
-6 -4 7 856.775 93.7726 3
6 -4 -7 939.693 100.438 4
6 -4 -7 936.219 51.8652 5
6 -4 -7 924.587 51.1323 17
6 -4 -7 994.637 60.3248 16
6 -4 -6 -3.22048 10.7783 16
6 -4 -6 8.44286 19.5222 17
-6 -4 6 -6.47492 10.3777 8
-6 -4 6 2.5258 8.73088 6
6 -4 -6 -2.61526 9.45426 7
-6 -4 6 -12.2052 19.7309 3
6 -4 -6 1.30884 9.04845 5
6 -4 -6 -6.3746 15.5801 4
-6 -4 5 159.477 43.908 3
6 -4 -5 223.874 51.5343 4
6 -4 -5 248.059 27.9894 17
6 -4 -5 210.354 25.1793 16
-6 -4 4 38.7515 13.1261 6
6 -4 -4 26.7198 11.9236 7
-6 -4 4 24.27 11.2012 8
6 -4 -4 35.814 13.3011 5
6 -4 -4 10.2791 10.6479 16
6 -4 -4 49.2662 20.5515 17
6 -4 -3 1240.73 67.1829 7
-6 -4 3 1189.61 65.0162 6
-6 -4 3 1262.49 66.7314 8
6 -4 -3 1001.17 116.637 4
6 -4 -3 1277.09 68.3427 5
-6 -4 3 1045.86 115.213 3
6 -4 -3 1395.69 59.9711 17
6 -4 -3 1294.79 66.6699 16
6 -4 -2 904.174 56.1062 7
-6 -4 2 924.253 55.6646 6
-6 -4 2 870.076 55.1617 8
-6 -4 2 778.519 100.023 3
6 -4 -2 753.185 101.38 4
6 -4 -2 1006.07 58.2489 5
6 -4 -2 943.25 54.6711 16
6 -4 -2 995.57 47.3311 17
6 -4 -1 6475.24 237.842 7
-6 -4 1 6613.74 238.065 6
-6 -4 1 6356.24 237.847 8
6 -4 -1 6075.87 341.224 4
6 -4 -1 6757.13 240.094 5
-6 -4 1 5897.81 332.566 3
6 -4 -1 6678.62 219.361 17
6 -4 -1 6760.29 234.349 16
6 -4 0 564.467 43.6262 7
-6 -4 0 633.476 45.7771 6
-6 -4 0 706.816 47.8175 8
-6 -4 0 601.406 90.2711 3
6 -4 0 749.658 100.843 4
6 -4 0 659.975 46.915 5
6 -4 0 675.833 36.0801 17
6 -4 0 712.63 45.1127 16
-6 -4 -1 322.04 65.7695 3
6 -4 1 350.514 24.7581 17
6 -4 1 318.623 31.0689 7
-6 -4 -1 392.667 34.1638 6
6 -4 1 305.225 28.9259 16
6 -4 1 390.148 34.1658 5
6 -4 1 267.095 61.3514 4
-6 -4 -1 364.488 33.3703 8
6 -4 2 830.951 50.6589 7
-6 -4 -2 844.066 51.8397 6
-6 -4 -2 780.303 43.9948 17
6 -4 2 778.97 47.5451 16
6 -4 2 604.2 88.6721 4
6 -4 2 806.128 50.2132 5
-6 -4 -2 638.026 91.0639 3
-6 -4 -2 803.544 50.4273 8
6 -4 3 698.595 45.0092 7
-6 -4 -3 723.614 45.6559 6
-6 -4 -3 687.255 43.0729 17
6 -4 3 591.226 84.9662 4
-6 -4 -3 590.272 84.0043 3
6 -4 3 687.074 45.0554 5
-6 -4 -3 703.42 45.6985 8
-6 -4 -4 242.055 45.2554 6
6 -4 4 800.426 45.5895 7
-6 -4 -4 919.366 50.9821 17
6 -4 4 379.405 66.5827 4
6 -4 4 776.601 45.3707 5
-6 -4 -4 810.12 46.4793 8
6 -4 5 1328.89 65.2909 7
-6 -4 -5 1433.81 66.2135 6
6 -4 5 1363.55 65.7421 5
-6 -4 -5 1444.45 67.1924 8
6 -4 5 1245.71 64.5019 16
-6 -4 -5 1470.2 75.3567 17
-6 -4 -6 1.87705 11.4701 17
6 -4 6 5.51469 9.14281 16
6 -4 6 7.25344 7.90956 5
-6 -4 -7 21.6559 15.6036 17
6 -4 7 19.714 9.67607 16
-6 -4 -8 48.1718 17.8329 17
6 -4 8 45.2129 11.4235 16
6 -4 9 229.877 20.3933 16
-6 -4 -9 209.065 27.3644 17
6 -4 10 302.485 24.1617 20
6 -4 10 331.582 23.3082 16
-6 -4 -10 387.892 33.6643 17
6 -4 11 176.827 17.2621 20
6 -4 11 176.128 16.2908 16
6 -4 12 49.5965 9.66602 20
-6 -4 -12 60.9059 13.2288 17
6 -4 13 8.82517 5.49477 20
-6 -4 -13 -5.60694 8.97158 17
6 -4 14 19.6081 4.44735 20
-6 -4 -14 44.3155 8.77078 17
-6 -4 -15 671.937 29.8949 17
6 -5 -14 -6.57663 6.44929 17
6 -5 -11 585.384 28.4833 17
6 -5 -10 0.56122 1.28352 5
6 -5 -10 188.846 16.9968 17
6 -5 -9 438.537 22.7185 5
6 -5 -9 472.906 26.0752 17
6 -5 -8 39.2437 7.78435 5
6 -5 -8 51.9698 13.6637 17
6 -5 -7 31.4605 8.41489 5
-6 -5 7 49.4084 9.71151 6
6 -5 -7 42.3423 13.4823 17
-6 -5 6 187.002 16.9139 6
6 -5 -6 161.86 16.3192 17
-6 -5 6 205.301 19.4189 8
6 -5 -6 199.648 18.38 5
6 -5 -5 -8.06266 11.7016 17
6 -5 -5 10.1079 9.24365 16
-6 -5 4 9.01111 8.825 6
6 -5 -4 9.90098 9.5671 7
6 -5 -4 2.06031 9.0798 16
6 -5 -4 10.693 10.0608 5
-6 -5 4 1.12289 8.78832 8
6 -5 -3 19.1765 11.2344 7
-6 -5 3 25.8461 10.4645 6
6 -5 -3 -1.9907 9.1094 16
6 -5 -3 13.1489 10.7849 5
-6 -5 3 10.0451 10.0683 8
-6 -5 2 1328.92 62.6287 6
6 -5 -2 1207.14 64.1366 7
6 -5 -2 1187.38 56.3306 16
6 -5 -2 1175.82 63.207 5
-6 -5 2 1161.38 62.6464 8
-6 -5 1 1437.34 69.7021 6
6 -5 -1 1490.44 72.8828 7
6 -5 -1 1470.29 64.3838 16
6 -5 -1 1486.72 72.0719 5
-6 -5 1 1500.16 73.7691 8
-6 -5 0 24.6379 11.1802 6
6 -5 0 20.151 10.568 7
6 -5 0 20.8815 9.26206 16
6 -5 0 8.65393 10.2638 5
-6 -5 0 25.7854 12.2015 8
-6 -5 -1 409.694 30.9079 6
6 -5 1 497.892 33.028 7
6 -5 1 460.988 28.6066 16
6 -5 1 472.008 32.0618 5
-6 -5 -1 426.644 33.3967 8
-6 -5 -2 410.691 28.3908 6
6 -5 2 444.542 26.6321 16
6 -5 2 415.711 28.1373 5
-6 -5 -2 358.607 29.1195 8
6 -5 3 76.3638 11.9815 5
6 -5 3 101.071 12.3948 16
-6 -5 -3 102.305 13.3346 6
6 -5 4 573.282 29.5827 5
6 -5 4 573.869 29.8811 16
-6 -5 -4 570.45 29.2714 6
6 -5 5 0.46311 4.90126 5
6 -5 5 2.26086 5.65376 16
6 -5 6 80.357 10.2377 16
6 -5 7 3.10064 4.93227 16
-7 0 26 75.6625 9.27529 19
-7 0 25 -3.05034 6.78432 19
-7 0 25 0.54402 5.19236 14
-7 0 24 495.744 32.1358 19
-7 0 23 4.59143 8.87151 19
-7 0 23 -0.97116 7.41148 14
-7 0 22 793.31 47.3414 19
-7 0 22 759.037 44.1008 14
-7 0 21 2.86872 9.43916 19
-7 0 21 -1.21323 8.77111 14
-7 0 20 1396.99 68.5361 14
-7 0 19 -3.3125 8.09588 20
-7 0 19 1.30063 9.66792 14
-7 0 18 2694.01 108.507 20
7 0 -18 2723.43 191.417 12
-7 0 18 2973.87 165.905 10
-7 0 18 2770.78 112.648 14
-7 0 17 10.0393 8.40306 20
7 0 -17 6.82524 18.6501 12
-7 0 17 -4.37896 14.1579 10
-7 0 17 -3.81923 8.662 14
-7 0 16 367.581 27.9994 20
7 0 -16 366.029 64.8574 12
-7 0 16 347.674 49.7181 10
-7 0 16 364.202 29.5635 14
-7 0 15 9.40495 7.44799 20
7 0 -15 6.12163 16.7282 12
-7 0 15 -3.74809 12.1193 10
-7 0 15 4.66786 9.02067 14
7 0 -14 538.569 73.1117 12
-7 0 14 646.494 61.5104 10
-7 0 14 512.16 32.9829 20
-7 0 14 537.756 34.9026 14
-7 0 13 -2.75015 6.90567 20
7 0 -13 20.1628 17.4226 12
-7 0 13 -3.15794 10.915 10
-7 0 13 1.00598 7.37598 14
-7 0 12 1567.93 96.9374 10
7 0 -12 1575.02 115.585 12
7 0 -11 3.93171 9.6092 12
-7 0 11 -2.63538 9.66142 10
-7 0 10 22490.3 726.751 10
7 0 -10 20958.5 745.963 12
7 0 -9 27.301 16.1662 12
-7 0 9 11.5009 11.6008 10
7 0 -8 14363.2 530.973 12
-7 0 8 16194.7 519.178 10
7 0 -7 58.7275 17.9308 12
-7 0 7 7.02471 8.04407 10
-7 0 6 654.768 46.7265 10
7 0 -6 874.04 62.5153 12
7 0 -5 17.6087 11.413 11
7 0 -5 9.37034 10.7126 12
-7 0 5 1.46686 6.4654 10
7 0 -4 13248.3 459.305 12
7 0 -4 13414.1 459.128 11
7 0 -3 6.38954 9.01812 11
7 0 -2 3041.87 136.28 11
7 0 -1 10.281 10.6635 11
7 0 -1 6.35766 10.9902 9
7 0 0 8415.1 307.742 11
7 0 0 8763.16 311.613 9
7 0 1 14.6112 10.8218 11
7 0 1 -4.3055 9.84315 9
7 0 2 17906.3 588.176 11
7 0 2 17076.9 586.452 9
7 0 3 -4.61282 9.34884 9
7 0 4 98.6105 21.9318 9
7 0 5 5.43421 10.5005 11
7 0 5 2.64986 9.71521 9
7 0 6 4468.98 193.595 11
7 0 6 4230.68 190.128 9
-7 0 -6 4282.86 177.41 1
7 0 7 3.08934 9.98891 11
7 0 7 -9.25051 10.6583 9
-7 0 -7 -2.10134 7.2639 1
-7 0 -8 1360.68 63.744 15
7 0 8 1423.43 96.0663 9
7 0 8 1564.81 99.088 11
7 0 9 0.88253 6.19532 13
7 0 9 3.43904 11.1189 11
-7 0 -9 -1.07916 7.10173 15
7 0 10 927.277 77.4005 11
7 0 10 838.807 44.1443 13
-7 0 -10 861.028 48.2102 15
-7 0 -11 3.79392 8.60558 18
7 0 11 7.94572 14.5653 9
7 0 11 3.74102 12.096 11
-7 0 -12 5060.65 195.325 21
-7 0 -12 5724.14 198.884 18
7 0 12 5595.54 251.481 9
7 0 12 5464.01 243.136 11
-7 0 -13 1.37434 8.72691 21
-7 0 -13 2.87479 10.3918 18
7 0 13 -4.32592 12.9489 9
7 0 13 11.2095 13.6982 11
-7 0 -14 4195.52 162.891 18
-7 0 -14 4293 161.316 21
7 0 14 4102.62 210.711 9
-7 0 -15 -1.41505 10.3758 18
-7 0 -15 -5.38639 10.665 21
-7 0 -16 2271 78.2038 21
-7 0 -16 236.55 79.085 18
-7 0 -17 1.19518 9.57733 21
-7 0 -18 2744.47 107.245 21
-7 0 -19 0.85478 6.60641 21
-7 0 -20 1120.64 47.6472 21
-7 -1 26 644.452 27.1677 14
-7 -1 25 118.671 13.309 19
-7 1 25 106.723 11.4383 19
-7 -1 25 116.819 12.3016 14
-7 1 24 2514.51 94.4883 19
-7 -1 24 2443.53 89.9159 20
-7 -1 24 2406.18 96.0608 19
-7 -1 24 2477.56 93.7609 14
-7 1 23 852.015 45.1162 19
-7 -1 23 809.55 41.9765 20
-7 -1 23 860.341 47.3483 19
-7 -1 23 812.811 44.4777 14
-7 -1 22 366.632 28.0005 20
-7 -1 22 428.805 33.2897 19
-7 -1 22 406.348 30.933 14
-7 -1 21 733.211 43.0374 20
-7 -1 21 744.447 47.3121 19
-7 -1 21 687.802 43.1425 14
-7 -1 20 1229.23 66.2018 19
-7 -1 20 1186.19 60.765 20
-7 -1 20 1219.83 62.5418 14
7 -1 -19 3880.49 237.942 12
-7 -1 19 3731.59 144.521 19
-7 -1 19 3522.93 137.203 20
-7 -1 19 3394.15 136.99 14
-7 -1 18 10787.1 366.473 19
-7 -1 18 10624.7 358.732 20
7 -1 -18 9967.26 474.954 12
-7 1 18 11365.2 436.016 10
-7 -1 18 10805.8 361.691 14
7 -1 -17 1405.17 138.107 12
-7 -1 17 1441.09 73.3623 19
-7 -1 17 1409.15 68.5361 20
-7 -1 17 1357.36 69.1446 14
7 -1 -16 29.388 23.7627 12
-7 -1 16 34.024 11.6442 20
-7 -1 16 21.8686 12.8635 19
-7 -1 16 11.8473 9.12279 14
7 -1 -15 4746.06 263.184 12
-7 -1 15 4321.28 165.213 19
-7 -1 15 4463.4 163.262 20
-7 -1 15 4393.6 163.392 14
-7 -1 14 338.313 28.5798 19
-7 -1 14 285.676 25.7202 20
7 -1 -14 267.212 56.3359 12
-7 -1 14 348.159 46.1916 10
-7 -1 14 317.313 27.0198 14
-7 -1 13 3471.92 137.891 19
-7 -1 13 3683.77 138.17 20
-7 -1 13 3985.95 139.798 14
7 -1 -13 3717.22 216.85 12
-7 -1 13 3680.07 179.932 10
7 -1 -12 8205.02 301.355 4
-7 -1 12 7179.5 255.142 19
-7 -1 12 7227.23 254.554 20
7 -1 -12 8312.68 343.983 12
-7 -1 12 8995.78 314.133 10
-7 -1 12 7550.67 290.891 3
-7 -1 11 7798.9 269.065 20
-7 -1 11 8433.78 314.485 3
7 -1 -11 7653.46 338.756 12
-7 -1 10 709.117 61.6539 3
7 -1 -10 640.588 58.8017 2
-7 -1 10 753.934 62.716 1
-7 -1 10 742.016 63.7794 10
7 -1 -10 606.436 67.063 12
-7 -1 9 4392.8 186.878 3
7 -1 -9 3879.41 182.1 2
-7 -1 9 4237.59 184.514 1
-7 -1 9 3659.3 176.438 10
7 -1 -9 3742.27 190.457 12
-7 -1 8 8661.97 279.881 3
-7 -1 8 8051.35 273.014 1
7 -1 -7 1862.51 109.764 2
-7 -1 7 2026.89 110.241 1
7 -1 -7 1947.55 112.783 12
7 -1 -6 16.3856 12.6673 2
-7 -1 6 6.29293 10.8793 1
-7 -1 6 13.3506 7.7122 10
7 1 -6 8.04084 10.1326 11
7 -1 -6 3.26633 12.6256 12
7 -1 -5 10804.3 401.112 2
-7 -1 5 10862.6 400.192 1
7 -1 -5 10084.6 386.921 12
7 1 -5 10147.7 362.695 11
7 -1 -4 2195.31 126.871 12
7 1 -4 2431.92 114.139 11
-7 -1 3 8397.7 344.018 1
7 1 -3 7754.37 286.399 11
-7 -1 2 6220.93 278.086 1
7 1 -2 5737.49 208.788 9
7 1 -1 1.67912 7.94931 9
7 1 -1 6.55513 9.99264 11
7 -1 0 1662.53 108.789 2
-7 -1 0 1453.18 113.869 1
7 1 0 1609.36 83.8553 9
7 1 0 1698.03 93.9518 11
7 -1 0 1861.83 97.4981 11
7 1 1 3793.39 159.248 9
7 1 1 3774.1 168.472 11
7 -1 1 4123.81 172.518 11
7 -1 2 29454.2 964.988 2
-7 -1 -2 29943.4 976.069 1
7 1 2 29411.9 939.924 9
7 1 2 27308.8 949.215 11
7 -1 2 29381.3 948.724 11
7 -1 3 5703.95 243.249 2
-7 -1 -3 6242.33 251.942 1
7 1 3 5559.66 228.964 9
7 1 3 5581 236.207 11
7 -1 3 6208.53 237.873 11
-7 -1 -4 2810.28 148.193 3
7 -1 4 2767.01 143.458 2
-7 -1 -4 2725.3 142.484 1
7 1 4 2697.06 134.544 9
7 1 4 2674.52 139.741 11
7 -1 4 2829.98 136.816 11
-7 -1 -5 1687.3 107.359 3
7 -1 5 1699.28 107.177 2
-7 -1 -5 1831.48 108.597 1
7 1 5 1789.9 105.586 9
7 -1 5 2060.29 116.625 9
7 1 5 1588 105.914 11
7 -1 5 1808.55 102.389 11
7 -1 6 4122.7 187.989 2
-7 -1 -6 4170.63 187.47 1
7 1 6 3986.82 193.545 11
7 -1 6 3700.64 175.417 11
7 1 6 4250.33 190.433 9
7 -1 6 4080.05 192.142 9
-7 1 -7 2983.61 113.923 15
-7 -1 -7 3290.04 154.45 1
7 -1 7 3082.36 150.836 2
7 -1 7 2608.58 110.292 13
7 1 7 3044.2 163.327 11
7 -1 7 3312.06 148.254 11
7 1 7 3280.11 161.846 9
7 -1 7 3209.67 160.151 9
7 -1 8 19025.1 605.068 13
-7 -1 -8 18815.4 602.996 15
-7 1 -8 18696.1 606.555 15
7 -1 8 19260 643.952 11
7 1 8 19437.1 668.483 9
7 -1 8 19432.5 666.365 9
-7 -1 -9 19.4858 10.6501 18
7 -1 9 4.43836 8.24923 13
7 -1 9 5.34418 9.237 11
7 -1 9 -7.56967 15.3405 9
7 1 9 -3.94138 14.45 9
-7 -1 -9 10.3032 8.72442 15
-7 -1 -10 12173.5 410.362 18
7 1 10 12615.3 478.771 11
7 1 10 12236.3 469.706 9
7 -1 10 11661.6 460.922 9
7 -1 10 12648.6 406.311 13
-7 -1 -11 229.114 25.5869 21
-7 -1 -11 215.891 24.9228 18
7 1 11 218.065 42.4916 11
7 -1 11 198.506 38.9773 9
7 1 11 316.226 48.1514 9
7 -1 11 233.802 24.0345 13
-7 -1 -12 75.9871 16.5314 18
-7 -1 -12 55.6011 15.5407 21
7 -1 12 88.0368 26.709 9
7 1 12 54.0172 24.6971 9
7 -1 12 85.5288 15.5182 13
7 1 12 68.7339 26.9432 11
-7 -1 -13 210.287 24.9987 21
-7 -1 -13 212.624 25.4788 18
-7 1 -13 205.802 22.3617 18
7 -1 13 189.661 38.4996 9
7 1 13 181.953 39.0205 9
7 1 13 219.376 42.2635 11
-7 -1 -14 164.639 21.845 21
-7 -1 -14 129.37 22.4118 18
-7 -1 -15 1001.49 50.7678 21
-7 -1 -15 870.532 98.7336 12
-7 -1 -16 314.776 26.9664 21
-7 1 -16 1.14504 28.0086 18
-7 -1 -17 1863.33 64.6316 21
-7 1 -17 34.7631 58.6706 18
-7 -1 -18 948.309 49.3779 21
-7 -1 -19 603.556 32.8527 21
7 -1 19 380.754 26.1074 20
-7 -1 -20 2251.05 83.7249 21
-7 -1 -21 467.073 23.7461 21
7 -1 21 565.445 25.5244 14
-7 -2 24 14.1531 5.41779 20
-7 -2 23 154.875 15.0248 20
-7 -2 22 11.1499 8.77567 20
-7 -2 21 6.01932 8.75694 20
-7 -2 20 366.593 29.098 20
-7 -2 19 1044.52 62.1245 19
-7 -2 19 1142.66 58.067 20
-7 -2 19 1158.65 58.1344 14
-7 -2 18 77.9705 15.5643 14
-7 -2 18 91.068 18.909 19
-7 -2 18 73.102 15.4729 20
7 -2 -18 104.06 40.6951 12
-7 -2 17 56.6329 14.4312 14
-7 -2 17 42.3019 12.9356 20
-7 -2 17 70.193 16.6581 19
-7 -2 16 8581.13 288.45 14
7 -2 -16 8078.06 397.853 12
-7 -2 16 7873.84 293.309 19
-7 -2 16 8562.72 289.389 20
-7 -2 15 1114.62 57.914 14
7 -2 -15 1063.5 52.5527 17
-7 2 15 1241.43 109.603 10
-7 -2 15 1077.84 61.6737 19
-7 -2 15 1183.9 60.123 20
-7 -2 14 194.443 23.8625 19
-7 -2 14 247.983 24.003 14
7 -2 -14 184.071 19.7947 17
7 -2 -14 263.703 56.4076 12
-7 2 14 252.271 49.21 10
7 -2 -13 10545.1 346.222 17
-7 -2 13 10857.9 348.62 14
7 -2 -13 9928.07 448.285 12
-7 2 13 10977.4 436.439 10
-7 -2 13 10051.8 352.914 19
7 -2 -12 174.353 36.2019 4
-7 -2 12 144.865 19.6616 19
-7 -2 12 149.975 18.7798 20
7 -2 -12 187.267 19.8221 17
-7 -2 12 168.052 34.3279 3
-7 -2 12 151.796 17.7779 14
7 -2 -12 142.461 40.6814 12
-7 2 12 192.39 42.9055 10
-7 -2 11 3263.69 177.407 3
-7 -2 11 3235.67 129.811 19
-7 -2 11 3564.48 127.182 20
7 -2 -11 3575.19 126.033 17
-7 -2 11 3174.16 122.505 14
-7 2 11 3266.49 187.651 10
7 -2 -11 2879.03 187.041 12
7 -2 -11 3234.01 180.897 4
7 -2 -10 17.9435 17.343 4
-7 -2 10 19.3677 7.40933 6
-7 -2 10 8.68749 15.0229 3
-7 -2 10 4.42466 12.102 1
-7 -2 10 16.3245 8.831 19
-7 -2 10 17.2912 8.2343 20
7 -2 -10 10.3537 6.92153 17
7 -2 -10 20.6961 7.39535 7
-7 -2 10 23.8896 7.75038 14
7 -2 -10 5.25116 20.2992 12
-7 2 10 32.9296 19.0734 10
-7 -2 10 23.3376 7.92109 8
7 -2 -9 261.66 44.6015 4
7 -2 -9 242.154 20.6298 17
-7 -2 9 219.232 22.7969 19
-7 -2 9 235.693 19.9748 20
7 -2 -9 218.57 40.685 2
-7 -2 9 228.605 41.8761 3
-7 -2 9 254.058 43.08 1
7 -2 -9 230.146 46.7061 12
-7 2 9 211.088 42.0445 10
-7 -2 8 1979.28 126.765 3
-7 -2 8 1531.38 113.698 1
7 -2 -8 1661.86 118.247 2
7 -2 -8 1695.68 70.1247 17
7 -2 -8 1648.79 122.19 12
-7 2 8 1854.77 122.75 10
7 -2 -8 1653.61 117.914 4
-7 -2 7 106.911 29.2097 3
7 -2 -7 69.8684 27.3309 2
-7 -2 7 76.7637 25.66 1
7 -2 -7 97.6781 12.5079 17
7 -2 -7 43.6651 21.4981 4
7 -2 -6 600.743 68.2934 4
-7 -2 6 621.624 67.987 3
-7 -2 6 621.479 69.2154 1
7 -2 -6 676.43 73.7062 2
-7 -2 5 9232 376.143 1
7 -2 -5 9040.89 379.427 2
7 -2 -4 6570.35 291.572 4
-7 -2 4 5544.32 273.791 1
-7 -2 4 6012.25 277.679 3
7 -2 -4 6143.56 287.052 2
7 2 -3 11177.2 406.677 11
7 -2 -3 12796.8 485.867 4
-7 -2 3 11128.3 463.555 1
-7 -2 3 12510 474.958 3
7 -2 -3 12501.9 481.206 2
7 2 -2 9963.84 363.056 11
7 -2 -2 10625.5 431.331 4
-7 -2 2 9696.02 418.924 1
-7 -2 2 10196.7 422.443 3
7 -2 -2 10468 429.318 2
7 2 -1 1077.16 74.6204 11
7 -2 -1 1128.89 103.692 4
-7 -2 1 982.33 97.9387 1
-7 -2 1 1067.3 101.125 3
7 -2 -1 1089.36 101.829 2
7 2 0 1732.69 99.8749 11
7 -2 0 1611.71 126.081 4
-7 -2 0 1511.81 123.913 3
7 -2 0 1619.17 126.025 2
7 2 1 1762.54 103.348 11
7 -2 1 1612.58 125.389 4
-7 -2 -1 1715.23 131.746 3
7 2 2 8562.09 300.333 9
-7 -2 -2 7890.14 346.867 1
-7 -2 -2 7397.88 344.646 3
7 -2 2 8132.88 349.419 2
7 2 2 7975.99 314.128 11
7 -2 2 7193.95 337.363 4
7 2 3 4939.51 193.609 9
7 -2 3 3842.28 151.26 16
-7 -2 -3 4311.75 224.296 3
-7 -2 -3 4564.9 225.624 1
7 -2 3 4343.94 223.78 2
7 -2 3 4448.84 152.652 13
7 2 3 4042.72 197.402 11
7 -2 3 4259.86 221.635 4
7 2 4 5708.55 235.391 9
-7 -2 -4 5520.93 264.127 3
-7 -2 -4 5706.79 264.363 1
7 -2 4 5785.17 268.03 2
7 -2 4 5288.94 191.139 16
7 2 4 5620.93 249.397 11
7 -2 4 5280.61 259.569 4
7 2 5 8595.55 326.066 9
-7 -2 -5 7571.67 342.212 3
-7 -2 -5 8649.96 351.86 1
7 -2 5 8311.21 350.658 2
7 -2 5 7908.47 271.457 16
7 2 5 8147.06 338.157 11
7 -2 5 7571.56 340.138 4
7 -2 6 686.29 40.7617 16
7 2 6 691.203 73.9604 11
-7 -2 -6 622.806 71.2577 1
7 -2 6 668.219 73.9139 2
7 2 6 718.015 68.3835 9
7 -2 7 1503.84 68.1009 16
7 2 7 1601.93 110.066 9
7 2 7 1480.3 116.552 11
-7 -2 -7 1309.81 105.139 1
7 -2 7 1339.08 105.998 2
7 -2 8 1261.91 63.655 13
7 -2 8 1368.71 63.6459 16
7 2 8 1259.74 101.254 9
-7 -2 -9 379.932 32.2135 21
7 -2 9 356.656 30.2062 13
7 -2 9 338.408 27.5083 16
7 2 9 376.357 58.5843 11
7 2 9 325.961 51.748 9
-7 -2 -10 1755.2 82.4695 21
7 -2 10 1692.7 78.9747 13
7 -2 10 1706.77 74.5882 16
7 2 10 1678.09 129.883 11
7 2 10 1740.67 123.241 9
-7 -2 -11 1424.75 70.8248 21
7 -2 11 1357.98 67.7576 13
7 -2 11 1348.32 62.3238 16
7 2 11 1241.99 110.669 11
7 2 11 1268.31 105.829 9
7 -2 12 5738.17 199.375 16
-7 -2 -12 5824.73 210.252 21
7 -2 12 5751.45 206.737 13
-7 -2 -13 274.891 28.0571 21
-7 -2 -15 -7.08062 10.2402 17
-7 -2 -16 365.528 29.2668 17
-7 -2 -17 -2.75455 6.82557 17
-7 -2 -18 300.593 20.2402 17
7 -2 19 83.1504 11.1884 20
7 -2 20 21.1859 4.89494 20
7 -2 20 61.4998 7.1643 14
-7 -3 21 308.096 17.5948 14
-7 -3 20 172.015 14.5408 14
-7 -3 19 158.837 17.2194 20
7 -3 -18 86.4336 15.4758 17
-7 -3 18 88.9061 14.2165 20
-7 -3 18 46.2296 9.84653 14
7 -3 -17 1553.53 65.9346 17
-7 -3 17 1631.51 69.7953 20
-7 -3 17 1398.83 63.66 14
7 -3 -16 722.276 42.2194 17
-7 -3 16 797.073 44.1308 20
-7 -3 16 676.54 38.5213 14
7 -3 -15 228.734 23.058 17
7 -3 -15 143.846 40.8941 12
-7 -3 15 208.351 21.8404 20
-7 -3 15 184.839 18.3554 14
7 -3 -14 1060.27 53.8709 17
7 -3 -14 958.895 102.516 12
-7 -3 14 1018.79 53.2777 20
-7 -3 14 982.709 48.7136 14
-7 -3 13 44.9389 10.2571 14
7 -3 -13 61.5358 29.1783 12
-7 -3 13 53.485 13.0186 20
7 -3 -12 3054.71 114.351 5
7 -3 -12 3042.14 118.085 17
-7 -3 12 3087.87 116.01 20
7 -3 -12 3014.21 113.979 7
-7 -3 12 2842.54 111.024 6
7 -3 -12 2839.89 187.408 12
-7 3 12 2803.88 177.921 10
-7 -3 12 2843.69 111.574 8
7 -3 -11 892.286 93.5152 4
-7 -3 11 829.771 87.3832 3
7 -3 -11 906.073 49.4035 5
-7 -3 11 843.344 47.0502 20
7 -3 -11 1009.68 52.3949 17
7 -3 -11 955.544 50.1364 7
-7 -3 11 896.896 48.0199 6
7 -3 -11 852.705 96.0934 12
-7 3 11 918.938 94.3169 10
-7 -3 11 941.516 49.2816 8
7 -3 -10 103.211 35.9263 4
7 -3 -10 129.816 18.1648 5
-7 -3 10 117.811 16.0577 20
7 -3 -10 154.139 20.1343 17
-7 -3 10 133.598 37.4479 3
-7 -3 10 125.991 17.3257 6
7 -3 -10 114.106 17.2413 7
7 -3 -10 89.2554 33.5336 12
-7 3 10 146.64 39.9987 10
-7 -3 10 115.064 16.9693 8
7 -3 -9 551.375 37.7039 5
7 -3 -9 477.78 69.9367 4
-7 -3 9 524.399 32.3968 20
7 -3 -9 593.819 36.7429 17
-7 -3 9 438.179 66.316 3
-7 -3 9 423.904 65.5438 1
7 -3 -9 548.948 36.6338 7
-7 -3 9 591.429 37.6308 6
-7 3 9 501.082 69.4956 10
7 -3 -9 613.585 79.4191 12
-7 -3 9 551.847 37.0249 8
7 -3 -8 3169.82 125.756 5
7 -3 -8 3245.82 197.958 4
-7 -3 8 3301.45 116.73 20
7 -3 -8 3175.01 120.306 17
-7 -3 8 3244.72 124.663 8
-7 -3 8 3200.12 123.702 6
7 -3 -8 3044.39 122.462 7
-7 3 8 3104.92 186.835 10
-7 -3 8 2944.06 190.635 3
-7 -3 8 2854.02 187.41 1
7 -3 -8 3056.56 194.97 2
7 -3 -7 56.5734 15.6169 17
-7 3 7 88.8525 31.97 10
-7 -3 7 58.6979 12.8552 8
7 -3 -7 47.3392 11.9604 7
-7 -3 7 52.914 26.924 3
7 -3 -7 24.372 22.3872 2
-7 -3 7 35.3717 22.8305 1
-7 -3 7 59.7506 13.2278 6
7 -3 -7 44.4176 13.6286 5
7 -3 -7 12.0353 20.853 4
7 -3 -6 1976.03 79.9838 17
-7 -3 6 1946.45 85.0995 6
7 -3 -6 1908.77 85.231 7
-7 -3 6 1891.23 144.94 3
-7 -3 6 1810.11 143.686 1
7 -3 -6 1901.79 149.128 2
7 -3 -6 1996.25 88.8883 5
7 -3 -6 1916.28 148.596 4
-7 -3 6 1938.2 85.3444 8
7 -3 -5 928.271 49.0512 13
-7 -3 5 902.555 99.7799 1
7 -3 -5 960.791 105.348 2
-7 -3 4 4367.03 251.378 3
-7 -3 4 4475.19 255.756 1
7 -3 -4 4133.43 252.795 2
7 -3 -4 4640.39 157.617 17
-7 -3 4 4279.94 166.797 8
7 -3 -4 4170.74 167.06 7
-7 -3 4 4386.14 166.817 6
7 -3 -4 4756.79 163.82 13
7 -3 -4 4838.72 173.576 5
7 -3 -4 4560.04 261.1 4
-7 -3 3 797.265 97.1402 3
-7 -3 3 802.497 97.8402 1
7 -3 -3 716.033 97.3634 2
-7 -3 3 829.436 50.7847 8
7 -3 -3 954.644 45.0705 17
-7 -3 3 802.026 49.8368 6
7 -3 -3 864.305 51.7497 7
7 -3 -3 938.326 48.2278 13
7 -3 -3 865.881 53.8727 5
7 -3 -3 881.587 103.776 4
-7 -3 2 449.248 36.0053 8
7 -3 -2 553.835 31.6542 17
-7 -3 2 450.488 35.588 6
7 -3 -2 430.642 35.4894 7
7 -3 -2 434.668 31.2149 13
7 -3 -2 421.265 36.7948 5
7 -3 -2 490.157 78.8234 4
-7 -3 2 546.731 80.7755 3
-7 -3 2 426.44 72.6044 1
7 -3 -2 526.157 83.3678 2
-7 -3 1 44.4736 27.2021 1
-7 -3 1 66.1739 35.9617 3
7 -3 -1 68.101 33.3626 2
-7 -3 1 59.5505 15.0951 8
7 -3 -1 39.9731 12.0648 16
7 -3 -1 68.4361 15.7025 17
7 -3 -1 17.4763 10.299 7
7 -3 -1 51.4316 12.0284 13
-7 -3 1 35.9904 12.6247 6
7 -3 -1 40.2141 14.2293 5
7 -3 -1 14.9344 20.4421 4
-7 -3 0 229.241 25.6302 8
7 -3 0 217.908 23.1111 16
7 -3 0 219.377 21.1427 17
7 -3 0 174.907 22.1625 7
-7 -3 0 192.094 23.3253 6
7 -3 0 262.512 22.8491 13
7 -3 0 188.578 24.8116 5
7 -3 0 228.31 53.6358 4
-7 -3 0 185.923 49.3661 3
-7 -3 -1 14.6818 21.9796 3
-7 -3 -1 28.934 23.3925 1
-7 -3 -1 22.7121 10.8011 8
7 -3 1 8.77273 9.07477 16
7 -3 1 2.10811 12.718 17
7 -3 1 16.8677 10.0289 7
7 -3 1 20.7834 9.34563 13
-7 -3 -1 22.282 11.4921 6
7 -3 1 26.2721 12.6789 5
7 -3 1 14.356 19.6205 4
-7 -3 -2 122.678 18.6737 8
7 -3 2 95.7641 16.1414 16
7 -3 2 111.236 15.3061 17
7 -3 2 96.0961 17.1031 7
7 -3 2 105.157 15.3126 13
-7 -3 -2 127.857 42.6542 3
7 -3 2 134.248 42.4303 2
-7 -3 -2 187.491 48.8607 1
7 -3 2 121.734 19.1114 5
-7 -3 -2 95.9737 17.1168 6
7 -3 2 146.154 44.3177 4
-7 -3 -3 1398.3 70.611 8
7 -3 3 1380.72 67.293 16
-7 -3 -3 1310.96 68.5369 6
7 -3 3 1406.27 69.4891 7
7 -3 3 1469.95 65.4777 13
-7 -3 -3 1502.58 133.658 3
-7 -3 -3 1450.39 130.305 1
7 -3 3 1540.76 135.037 2
7 -3 3 1417.61 71.5934 5
7 -3 3 1450.04 131.409 4
-7 -3 -4 2566.36 107.221 8
7 -3 4 2454.29 104.562 16
-7 -3 -4 2556.8 106.519 6
7 -3 4 2481.31 105.649 7
7 -3 4 2619.38 102.737 13
7 -3 4 2611.5 108.494 5
7 -3 4 2456.86 175.361 4
-7 -3 -4 2526.82 177.743 3
-7 -3 -4 2719.38 181.016 1
7 -3 4 2723.95 184.467 2
7 -3 5 6349.88 226.975 16
7 -3 5 6208.63 313.267 4
7 -3 5 6606.44 224.258 13
7 3 5 6851.79 296.491 11
-7 -3 -5 6216.48 311.228 1
7 -3 5 6301.48 317.083 2
7 -3 6 1449.79 66.8847 13
7 3 6 1451.11 114.852 11
7 -3 6 1311.67 119.115 2
-7 -3 -6 1379.98 119.297 1
7 -3 6 1406.74 68.3806 16
7 -3 7 7.35897 10.6057 16
7 3 7 5.18429 14.1718 11
7 -3 7 17.3204 10.567 13
-7 -3 -7 18.4843 10.0396 21
7 -3 8 10539 347.352 13
-7 -3 -8 10106.1 344.876 21
7 -3 8 10725.1 348.626 16
7 -3 9 1400.1 66.9546 13
-7 -3 -9 1374.77 66.0168 21
7 -3 9 1493.59 68.3432 16
7 -3 10 690.334 41.733 13
-7 -3 -10 641.984 40.0127 21
7 -3 10 676.438 40.8312 16
-7 -3 -10 693.375 49.7461 17
-7 -3 -11 3161.21 122.327 21
7 -3 11 3212.39 121.101 16
-7 -3 -11 3231.99 134.528 17
-7 -3 -12 1066.27 54.0588 21
7 -3 12 1106.49 52.6663 16
-7 -3 -12 1116.09 62.1237 17
-7 -3 -13 13.3267 9.3074 21
-7 -3 -13 -1.35805 9.95869 17
-7 -3 -14 2399.17 92.0472 21
-7 -3 -14 2350.19 98.5181 17
-7 -3 -15 108.067 12.75 21
-7 -3 -15 89.9768 14.5734 17
-7 -3 -16 1157.14 47.9741 21
-7 -3 -16 1208.59 52.9849 17
7 -3 17 642.102 27.2721 14
7 -3 17 657.942 31.3531 20
7 -3 18 17.9158 4.73425 20
7 -4 -18 171.228 13.4596 17
7 -4 -17 531.541 28.0612 17
7 -4 -16 65.1501 15.3928 17
7 -4 -15 212.951 22.3626 17
7 -4 -15 89.3261 12.6978 16
7 -4 -14 451.159 32.2774 17
7 -4 -14 419.253 36.3031 16
7 -4 -13 106.997 22.2283 17
-7 -4 12 5.07156 5.48019 6
7 -4 -12 4.30442 5.94803 7
-7 -4 12 10.7541 6.44006 8
7 -4 -12 0.67696 5.55167 5
7 -4 -11 2021.53 83.6888 7
-7 -4 11 2015.49 82.1362 6
-7 -4 11 2073.31 83.8875 8
7 -4 -11 2152.18 83.7033 5
7 -4 -11 2266.23 89.022 17
7 -4 -10 695.219 41.0425 7
-7 -4 10 751.931 41.6263 6
-7 -4 10 783.391 42.7983 8
7 -4 -10 780.253 42.4496 5
7 -4 -10 749.222 44.7812 17
7 -4 -9 1212.46 61.1474 7
-7 -4 9 1218.61 60.8031 6
-7 -4 9 1323.77 63.0266 8
7 -4 -9 1275.16 61.8229 5
7 -4 -9 1328.95 62.8276 17
7 -4 -8 1368.62 66.3987 7
-7 -4 8 1334.35 65.4736 6
-7 -4 8 1410.83 66.8678 8
-7 -4 8 1187.09 112.146 3
7 -4 -8 1190.63 114.188 4
7 -4 -8 1373.61 66.7368 5
7 -4 -8 1583.08 81.0646 16
7 -4 -7 2546.74 106.099 7
-7 -4 7 2489.1 104.37 6
-7 -4 7 2506.61 105.352 8
7 -4 -7 2373.34 174.2 4
7 -4 -7 2539.37 106.274 5
-7 -4 7 2104.77 162.633 3
7 -4 -7 2818.85 117.36 16
7 -4 -6 67.1628 15.1904 7
-7 -4 6 32.7018 26.5968 3
7 -4 -6 71.6787 15.7348 5
7 -4 -6 92.4337 34.8233 4
7 -4 -6 67.8574 18.0102 16
7 -4 -6 102.462 22.1013 17
7 -4 -5 2334.03 186.187 4
7 -4 -5 2589.98 99.6277 17
7 -4 -5 2561.51 111.078 16
7 -4 -4 244.761 27.2359 16
7 -4 -4 325.639 28.621 17
-7 -4 4 273.314 28.5544 8
-7 -4 4 274.877 28.4562 6
7 -4 -4 274.491 29.9373 7
7 -4 -4 289.414 31.0282 5
-7 -4 4 211.305 55.9741 3
7 -4 -3 70.4995 16.4304 16
7 -4 -3 89.2575 20.0612 17
-7 -4 3 70.4105 17.1693 8
7 -4 -3 71.6878 17.9439 7
7 -4 -3 67.0273 17.5936 5
-7 -4 3 48.7609 15.3724 6
7 -4 -3 62.9029 34.7846 4
-7 -4 3 40.5771 31.4262 3
7 -4 -2 297.625 28.8854 16
7 -4 -2 294.574 26.1598 17
-7 -4 2 279.993 31.9885 8
7 -4 -2 265.023 30.5848 7
-7 -4 2 247.797 29.4627 6
7 -4 -2 302.109 33.4408 5
7 -4 -2 323.443 71.0572 4
-7 -4 2 361.853 74.2086 3
-7 -4 1 1211.95 69.2302 6
7 -4 -1 1190.55 68.9925 7
-7 -4 1 1149.75 69.7125 8
-7 -4 1 1147.79 132.505 3
7 -4 -1 1163.14 135.659 4
7 -4 -1 1178.45 69.1766 5
7 -4 -1 1096.6 51.9881 17
7 -4 -1 1175.87 62.1313 16
7 -4 0 640.374 35.0083 17
-7 -4 0 621.83 47.7193 6
7 -4 0 683.941 49.1307 7
-7 -4 0 700.851 50.1214 8
-7 -4 0 681.128 101.112 3
7 -4 0 641.359 99.8774 4
7 -4 0 699.068 49.5543 5
7 -4 1 3337.82 135.824 7
-7 -4 -1 3317.4 137.602 6
-7 -4 -1 3047.75 222.838 3
7 -4 1 2898.41 217.037 4
7 -4 1 3336.6 135.971 5
-7 -4 -1 3149.85 136.216 8
-7 -4 -2 362.912 33.3331 8
-7 -4 -2 383.408 29.6478 17
7 -4 2 382.187 33.3189 7
-7 -4 -2 349.501 32.9418 6
7 -4 2 365.851 32.9945 5
7 -4 2 294.078 63.4908 4
-7 -4 -2 378.356 70.8677 3
-7 -4 -3 4455.02 153.91 17
7 -4 3 4107.78 148.704 16
7 -4 3 4181.26 151.412 7
-7 -4 -3 1976.06 154.564 6
7 -4 3 4257.43 140.97 13
7 -4 3 3310.56 221.859 4
7 -4 3 4286.6 152.181 5
-7 -4 -3 2195.9 194.95 3
-7 -4 -3 4219.3 154.415 8
-7 -4 -4 1111.01 60.9567 17
7 -4 4 1010.58 52.1472 16
7 -4 4 958.787 51.8707 7
7 -4 4 952.175 45.858 13
7 -4 4 976.978 52.6281 5
-7 -4 -4 961.292 52.2572 8
-7 -4 -5 144.415 23.9167 17
7 -4 5 142.675 18.6994 16
7 -4 5 159.348 19.0908 7
-7 -4 -5 138.291 17.7581 6
7 -4 5 165.867 16.9649 13
7 -4 5 135.734 17.8968 5
-7 -4 -5 143.975 18.6171 8
7 -4 6 440.316 30.698 16
-7 -4 -6 392.466 39.9743 17
7 -4 6 415.966 27.4079 13
7 -4 7 1008.31 50.1809 16
-7 -4 -7 973.475 65.7097 17
-7 -4 -8 63.8589 19.1874 17
7 -4 8 74.0732 13.2195 16
7 -4 9 538.091 31.837 16
-7 -4 -9 558.162 42.673 17
7 -4 10 3.88953 7.30251 20
-7 -4 -10 5.32251 10.0241 17
7 -4 10 2.12429 6.7034 16
7 -4 11 1001.7 46.4016 20
7 -4 11 1183.85 48.0549 16
7 -4 12 3.06099 5.14176 20
7 -4 13 -0.34755 1.75119 20
-7 -4 -13 62.8123 10.0303 17
-7 -4 -14 -3.68727 5.46193 17
7 -5 -13 31.6259 7.45914 17
7 -5 -11 -8.10087 10.8675 17
7 -5 -10 -0.26199 1.23999 5
7 -5 -10 -6.6774 11.1952 17
7 -5 -9 78.5242 8.80095 5
7 -5 -9 75.3345 12.7698 17
7 -5 -8 68.3946 9.80939 5
7 -5 -8 53.8253 12.4095 17
-7 -5 7 28.078 8.21957 6
7 -5 -7 13.1147 11.2155 17
7 -5 -7 22.9925 9.09862 16
7 -5 -7 29.5331 8.92574 5
-7 -5 7 42.696 10.3252 8
7 -5 -6 185.751 18.8586 5
7 -5 -6 214.24 20.1735 7
-7 -5 6 139.122 15.3873 6
7 -5 -6 134.279 19.0837 16
7 -5 -6 109.205 13.7143 17
7 -5 -5 3.46696 10.5686 16
-7 -5 4 39.4054 11.9692 6
7 -5 -4 38.7204 13.5091 7
7 -5 -4 32.5786 13.0521 16
7 -5 -4 35.5685 12.7823 5
-7 -5 4 39.7048 12.3705 8
7 -5 -3 215.633 26.5219 7
-7 -5 3 164.992 21.1438 6
7 -5 -3 186.442 19.9196 16
7 -5 -3 254.949 27.3261 5
-7 -5 3 182.499 22.724 8
-7 -5 2 253.486 27.0111 6
7 -5 -2 245.821 28.1528 7
7 -5 -2 300.348 23.8515 16
7 -5 -2 269.92 29.2959 5
-7 -5 2 264.414 27.7909 8
7 -5 -1 103.615 18.9998 7
-7 -5 1 113.639 18.696 6
7 -5 -1 125.431 15.2393 16
7 -5 -1 107.416 18.9118 5
-7 -5 1 97.3164 18.7975 8
-7 -5 0 152.483 19.3824 6
7 -5 0 149.472 16.1064 16
7 -5 0 149.662 19.827 5
-7 -5 0 143.4 20.3262 8
-7 -5 -1 -1.06423 8.42828 6
7 -5 1 2.04722 8.29734 7
7 -5 1 1.46061 7.08356 16
7 -5 1 2.98615 7.97632 5
-7 -5 -1 -1.1582 9.38833 8
-7 -5 -2 171.563 17.4056 6
7 -5 2 172.324 15.961 16
7 -5 2 173.078 17.08 5
-7 -5 -2 138.925 17.1888 8
7 -5 3 265.05 18.9771 5
7 -5 3 274.629 19.0728 16
-7 -5 -3 256.894 18.9101 6
7 -5 4 101.616 10.5894 5
-7 -5 -4 143.56 12.1424 6
7 -5 4 124.931 12.2032 16
7 -5 5 387.287 21.7594 16
7 -5 6 2.19773 5.06773 16
-8 0 26 1.49935 4.3618 19
-8 0 25 3.70098 7.12284 19
-8 0 25 2.63914 4.82767 14
-8 0 24 186.109 18.7089 19
-8 0 24 183.723 17.3566 14
-8 0 23 6.53652 8.833 19
-8 0 22 3688.85 182.492 19
-8 0 22 5721.5 176.725 14
-8 0 21 4.11998 9.64134 19
-8 0 21 3.56858 8.2237 14
-8 0 20 285.748 23.9072 20
-8 0 20 250.88 24.9116 14
-8 0 19 1.10513 7.75802 20
-8 0 19 7.46233 10.6346 19
-8 0 19 -2.60344 10.6709 14
-8 0 18 9706.46 316.762 20
8 0 -18 9491.52 426.099 12
-8 0 18 9083.61 380.746 10
-8 0 18 9282.69 319.61 14
-8 0 17 -5.68542 8.56576 20
8 0 -17 13.3214 21.5351 12
-8 0 17 4.30153 17.434 10
-8 0 17 3.91481 8.87874 14
-8 0 16 3027.27 119 20
8 0 -16 3304.39 205.391 12
-8 0 16 2973.96 122.058 14
-8 0 15 3.22713 7.31996 20
8 0 -15 -6.10395 19.7353 12
-8 0 15 -3.72911 13.6716 10
-8 0 15 18.1186 10.6448 14
8 0 -14 17825.9 664.935 12
-8 0 14 18046.3 620.22 10
-8 0 14 17392.3 561.626 20
-8 0 14 17600.6 564.785 14
-8 0 13 0.95357 6.38563 20
8 0 -13 -4.96607 14.8663 12
-8 0 13 3.20884 11.7654 10
-8 0 13 26.2347 9.59844 14
8 0 -12 19497.2 718.457 12
-8 0 12 19796.9 639.316 20
-8 0 12 20263.6 641.769 14
8 0 -11 3.88128 13.4151 12
-8 0 11 -2.69402 10.4106 10
8 0 -10 1152.15 88.3117 12
-8 0 10 1324.68 81.6526 10
8 0 -9 12.7954 14.0961 12
-8 0 9 4.47664 10.5961 10
8 0 -8 14856.6 525.105 12
-8 0 8 14873.6 502.45 10
8 0 -7 -5.88352 13.4514 12
-8 0 7 -3.77422 8.9324 10
-8 0 6 6475.24 241.295 10
8 0 -6 6862.97 264.249 12
8 0 -5 2.62177 10.1321 11
8 0 -5 -2.66566 10.8044 12
-8 0 5 9.72075 8.63059 10
8 0 -4 755.095 60.2476 11
8 0 -3 2.56119 9.38974 11
8 0 -2 89.2596 20.8513 11
8 0 -1 7.49646 11.8287 11
8 0 0 24330.6 812.505 11
8 0 0 25001.9 817.115 9
8 0 1 16.8707 10.6275 11
8 0 1 10.6142 11.2409 9
8 0 2 14840.4 519.648 11
8 0 2 15367.8 524.37 9
8 0 3 5.53437 11.2165 9
8 0 4 13850.5 490.53 9
8 0 5 -3.03643 10.4954 11
8 0 5 -3.10671 10.0448 9
-8 0 -6 2106.48 88.1879 15
-8 0 -6 2403.58 118.184 1
8 0 6 2340.89 128.912 11
8 0 6 2412.25 130.263 9
-8 0 -7 25.2228 12.7093 1
-8 0 -7 -1.00286 6.60119 15
8 0 7 6.85408 12.5645 11
8 0 7 10.6493 13.7183 9
8 0 8 2946.65 114.848 13
-8 0 -8 3254.5 122.052 15
8 0 8 3506.25 172.64 9
8 0 8 3397.89 167.436 11
8 0 9 1.87448 6.27316 13
8 0 9 3.72358 12.8701 11
-8 0 -9 -2.37087 8.92985 15
8 0 10 1017.76 83.3496 11
8 0 10 831.614 45.0266 13
-8 0 -10 936.955 51.2045 15
-8 0 -11 -1.34791 9.17139 18
8 0 11 -4.36085 15.0729 9
8 0 11 -3.84041 11.4958 11
-8 0 -12 61.0146 15.367 18
-8 0 -12 63.4255 15.1688 21
8 0 12 103.697 29.7477 9
8 0 12 91.3213 25.5589 11
-8 0 -13 -7.05837 10.4935 21
-8 0 -13 1.47408 10.1901 18
8 0 13 4.6035 14.8839 9
-8 0 -14 309.221 28.694 21
-8 0 -14 282.147 28.6791 18
-8 0 -15 -2.74375 8.8715 18
-8 0 -15 -3.9268 10.2425 21
-8 0 -16 8172.57 175.974 21
-8 0 -16 278.04 172.53 18
-8 0 -17 -2.17124 9.2867 21
-8 0 -18 10.8605 8.28298 21
-8 0 -19 0.67557 6.70691 21
-8 -1 26 839.521 32.7793 14
-8 1 25 242.232 16.6618 19
-8 -1 25 293.462 18.6616 14
-8 -1 24 576.411 30.2104 20
-8 -1 24 639.27 36.1043 19
-8 1 24 573.939 31.8141 19
-8 1 23 131.685 16.0576 19
-8 -1 23 139.176 15.5758 20
-8 -1 23 126.877 17.5247 19
-8 -1 23 131.325 16.1611 14
-8 -1 22 12.7836 8.24178 20
-8 1 22 1.07969 8.02922 19
-8 -1 22 11.7918 10.0016 19
-8 -1 22 7.64132 8.33413 14
-8 -1 21 142.554 18.2363 20
-8 -1 21 164.098 21.7245 19
-8 -1 21 127.712 17.8946 14
-8 -1 20 763.694 44.8967 20
-8 -1 20 780.441 49.4598 19
-8 -1 20 731.296 45.3791 14
8 -1 -19 696.317 94.2958 12
-8 -1 19 843.408 47.8188 20
-8 -1 19 730.154 49.7454 19
-8 -1 19 809.069 49.1702 14
8 -1 -18 22.2028 23.9513 12
-8 -1 18 29.4982 12.9668 20
-8 -1 18 48.6546 15.3797 19
-8 -1 18 32.9667 13.2589 14
8 -1 -17 2631.09 197.304 12
-8 1 17 3083.13 173.102 10
-8 -1 17 2831.35 121.174 19
-8 -1 17 2933.88 117.295 20
-8 -1 17 2918.81 118.512 14
8 -1 -16 3056.28 209.206 12
-8 -1 16 2919.03 126.882 19
-8 -1 16 3219.43 125.442 20
-8 -1 16 3293.66 127.73 14
-8 -1 15 12.3973 10.4144 20
-8 -1 15 22.3298 10.8136 19
8 -1 -15 20.358 21.9535 12
-8 1 15 17.0963 19.5576 10
-8 -1 15 58.2509 13.8116 14
-8 -1 14 45.4217 12.7296 20
-8 -1 14 77.9147 15.038 19
8 -1 -14 31.3431 23.025 12
-8 -1 14 67.1661 22.4918 10
-8 1 14 20.5906 18.2002 10
-8 -1 14 37.8672 11.4568 14
-8 -1 13 92.4458 14.8039 20
-8 -1 13 85.8424 14.8494 19
-8 -1 13 81.7158 14.3745 14
8 -1 -13 73.3647 29.3709 12
-8 -1 13 80.9644 23.4609 10
-8 1 13 71.9182 25.0277 10
-8 -1 12 1108.2 56.7191 19
-8 -1 12 1185.2 56.1471 20
8 -1 -12 1092.24 100.945 12
-8 1 12 1171.39 89.2168 10
-8 -1 12 1215.02 86.0263 10
-8 -1 12 1163.79 85.4551 3
-8 -1 11 1149.72 54.6469 20
-8 -1 11 1055.37 54.5451 19
-8 -1 11 1326.89 91.2689 3
-8 -1 11 1374.07 88.836 10
8 -1 -11 1181.48 99.9704 12
-8 1 11 1232.11 88.599 10
-8 -1 10 491.953 54.8711 3
8 -1 -10 631.733 61.3093 2
-8 -1 10 544.517 57.3068 1
-8 -1 10 661.673 57.8868 10
-8 1 10 582.695 57.5578 10
8 -1 -10 521.048 63.7443 12
-8 -1 9 65.3921 20.6449 1
8 -1 -9 30.8192 16.7887 2
-8 -1 9 52.46 20.5374 3
-8 1 9 50.1546 20.3111 10
-8 -1 9 32.3147 14.7738 10
8 -1 -9 39.9957 20.1935 12
-8 -1 8 17.4448 14.1428 1
8 -1 -8 7.146 13.1011 2
-8 -1 8 2.20875 7.14558 10
-8 1 8 17.8522 14.0841 10
8 -1 -8 15.4057 14.8854 12
-8 -1 7 3.69238 11.0533 1
8 -1 -7 -3.87581 11.6023 2
-8 1 7 20.1805 14.0925 10
-8 -1 7 10.1563 8.12619 10
8 -1 -7 11.2199 15.1586 12
8 -1 -6 584.855 66.1996 2
-8 -1 6 648.761 67.5107 1
-8 -1 6 594.739 30.542 10
8 1 -6 637.973 53.3336 11
8 -1 -6 696.109 65.528 12
-8 -1 5 45876.3 1433.16 1
8 -1 -5 42185.4 1394.65 12
8 1 -5 41951.2 1366.6 11
-8 -1 4 47867.3 1581.22 1
8 1 -4 47049.8 1503.09 11
-8 -1 3 13252.2 655.801 1
8 1 -3 20600 612.457 11
8 1 -2 5872.7 206.041 9
8 1 -2 5512.26 210.05 11
-8 -1 1 87.0766 37.3717 1
8 1 -1 140.46 22.9927 9
8 1 -1 95.7245 21.3438 11
8 -1 -1 85.0369 22.9371 11
8 1 0 11287.2 390.499 9
8 1 0 10911.5 401.048 11
8 -1 0 11133 405.235 11
-8 -1 -1 15994.5 569.271 1
8 1 1 14559.6 507.714 9
8 1 1 14434.5 520.279 11
8 -1 1 15219.5 525.566 11
8 -1 2 17859.8 634.654 2
-8 -1 -2 19595.9 652.458 1
8 1 2 16687.6 603.539 9
8 1 2 18207.2 620.68 11
8 -1 2 18500.9 621.285 11
8 -1 3 17831.1 623.561 2
-8 -1 -3 18496.5 630.691 1
8 1 3 17640.8 603.29 9
8 1 3 16088.2 611.685 11
8 -1 3 18428.9 613.577 11
-8 -1 -4 440.376 55.3281 3
8 -1 4 462.52 53.9322 2
-8 -1 -4 421.247 50.9784 1
8 1 4 448.525 51.7806 11
8 -1 4 577.869 54.6993 11
8 1 4 432.749 48.4433 9
-8 -1 -5 5416.27 243.012 3
8 -1 5 5163.15 238.898 2
-8 -1 -5 5295.15 238.976 1
8 -1 5 5336.23 189.121 13
8 -1 5 5658.47 234.03 11
8 1 5 5871.86 246.829 11
8 1 5 5944.1 241.925 9
8 -1 5 5447.09 245.061 9
-8 -1 -6 1209.69 58.8701 18
-8 -1 -6 1010.63 49.5067 15
-8 1 -6 1001.96 51.9012 15
8 -1 6 1012.78 82.1147 2
-8 -1 -6 1103.87 84.4694 1
8 -1 6 1017.94 51.7785 13
8 1 6 954.613 83.5956 11
8 -1 6 1246.08 83.5394 11
8 1 6 1160.53 87.5402 9
8 -1 6 1013.79 85.2352 9
-8 -1 -7 1876.84 82.081 18
-8 -1 -7 1721.17 74.1623 15
-8 1 -7 1724.21 77.1269 15
-8 -1 -7 1666.73 109.328 1
8 -1 7 1678.95 108.995 2
8 -1 7 1811.83 77.1962 13
8 1 7 1696.14 119.688 11
8 -1 7 1708.61 104.912 11
8 1 7 1871.14 119.825 9
8 -1 7 1832.92 119.943 9
8 -1 8 6867.16 231.663 13
-8 -1 -8 6558.62 228.613 15
-8 1 -8 6589.18 232.833 15
8 -1 8 6419.53 267.952 11
8 1 8 7126.06 293.902 9
8 -1 8 6846.95 290.977 9
8 -1 9 1066.62 55.8192 13
-8 1 -9 1083.55 58.1423 15
-8 -1 -9 1077.91 54.993 15
8 1 9 1132.99 93.2932 9
8 -1 9 1074.38 90.5386 9
-8 -1 -10 2590.41 111.73 18
8 1 10 2821.11 165.705 11
8 1 10 2627.35 157.213 9
8 -1 10 2728.33 158.267 9
8 -1 10 2744.67 110.676 13
-8 -1 -11 250.985 27.0426 21
-8 -1 -11 242.21 26.5621 18
8 1 11 319.683 51.4192 11
8 -1 11 249.191 44.1882 9
8 1 11 207.057 41.5241 9
8 -1 11 271.572 26.2584 13
-8 -1 -12 3557.87 144.762 21
-8 -1 -12 3590.58 146.405 18
8 1 12 3640.92 198.497 11
8 1 12 3748.27 197.918 9
8 -1 12 3648.91 196.31 9
8 -1 12 3967.44 144.606 13
-8 -1 -13 2393.46 106.037 21
-8 -1 -13 2419.04 109.02 18
-8 1 -13 2625.8 104.414 18
-8 -1 -14 7329.09 179.307 21
-8 1 -14 1181.7 177.946 18
-8 1 -15 158453 867.409 18
-8 -1 -15 1521.32 87.7805 21
-8 -1 -16 224.775 22.7175 21
-8 1 -16 1.07654 22.1887 18
-8 -1 -17 98.4709 15.9406 21
-8 1 -17 119.538 15.4079 18
-8 -1 -18 260.513 22.1456 21
-8 -1 -19 703.31 35.6213 21
-8 -1 -20 369.416 20.8406 21
-8 -2 23 64.7498 9.85767 20
-8 -2 22 770.697 39.8942 20
-8 -2 21 1813.61 76.2419 20
-8 -2 20 744.952 47.3064 19
-8 -2 20 638.229 39.5826 20
-8 -2 20 669.081 40.0951 14
-8 -2 19 686.67 46.5398 19
-8 -2 19 656.108 41.0566 20
-8 -2 19 651.38 40.8181 14
-8 -2 18 2341.49 95.1023 14
-8 -2 18 2085.56 98.8451 19
-8 -2 18 2177.56 94.3782 20
8 -2 -18 2196.87 174.83 12
-8 -2 17 52.3501 13.142 14
-8 -2 17 60.2578 16.481 19
-8 -2 17 46.8129 13.475 20
8 -2 -17 22.7615 26.2677 12
-8 -2 16 2149.53 90.1138 14
8 -2 -16 1891.56 161.925 12
-8 -2 16 1965.64 93.5157 19
-8 -2 16 1984.15 88.9927 20
-8 -2 15 2022.95 86.6517 14
-8 -2 15 2015.48 91.5819 19
-8 -2 15 1894.11 86.3263 20
-8 2 15 2113.51 148.273 10
8 -2 -15 1924.62 161.284 12
8 -2 -15 1809.04 78.4265 17
-8 -2 14 3958.99 145.295 14
-8 -2 14 3780.92 150.42 19
8 -2 -14 3595.62 230.204 12
8 -2 -14 3702.32 139.168 17
-8 -2 13 14983.3 475.165 14
-8 -2 13 13503.2 480.224 19
8 -2 -13 14897 594.095 12
-8 2 13 15932.6 572.575 10
8 -2 -13 14917.6 472.067 17
-8 -2 12 7894.71 346.265 3
-8 -2 12 8059.11 290.72 19
-8 -2 12 9141.99 288.111 20
8 -2 -12 8288.14 281.813 17
-8 -2 12 8407.9 283.55 14
8 -2 -12 7723.26 378.482 12
-8 2 12 9472.15 376.161 10
8 -2 -12 8922.5 364.327 4
8 -2 -11 1908.68 133.164 4
-8 -2 11 1778.21 127.034 3
-8 -2 11 1860.99 83.753 19
-8 -2 11 1780.8 77.2022 20
8 -2 -11 1855.08 76.4082 17
8 -2 -11 1710.39 75.087 7
-8 -2 11 1852.8 76.6805 6
-8 -2 11 1784.36 75.4473 14
-8 2 11 1949.93 136.227 10
8 -2 -11 1648.86 136.276 12
-8 -2 11 1782.95 76.0676 8
8 -2 -10 1083.9 96.6073 4
-8 -2 10 1139.95 98.1739 3
-8 -2 10 1024.54 94.0664 1
-8 -2 10 1103.79 52.1683 20
8 -2 -10 1097.47 51.4466 17
-8 -2 10 1071.88 52.1164 6
8 -2 -10 990.238 50.4604 7
-8 -2 10 1047.97 49.7691 14
-8 2 10 999.497 94.5956 10
8 -2 -10 1044.35 101.43 12
-8 -2 10 1005.88 51.3598 8
8 -2 -9 122.39 32.2829 4
-8 -2 9 77.456 12.999 6
8 -2 -9 73.4551 26.8418 2
-8 -2 9 67.8211 26.555 3
-8 -2 9 62.5763 25.0416 1
-8 -2 9 83.0401 12.564 20
8 -2 -9 58.2612 11.3845 17
8 -2 -9 61.7893 11.6801 7
-8 -2 9 63.2753 10.6858 14
8 -2 -9 83.2257 30.5543 12
-8 2 9 60.8581 25.6671 10
-8 -2 9 60.0693 11.6552 8
8 -2 -8 4518.94 224.608 4
-8 -2 8 4223.3 145.356 20
8 -2 -8 4298.36 145.779 17
-8 -2 8 3412.45 204.415 1
-8 -2 8 4440.59 220.829 3
8 -2 -8 3866.62 212.47 2
-8 -2 8 4064.52 148.901 6
8 -2 -8 4044.13 148.329 7
8 -2 -8 4497.52 222.699 12
-8 2 8 4261.13 213.646 10
-8 -2 8 3858.84 147.826 8
-8 -2 7 357.384 27.8658 8
8 -2 -7 402.775 25.5194 17
-8 -2 7 498.747 64.147 1
-8 -2 7 361.655 55.0393 3
8 -2 -7 293.986 53.8298 2
8 -2 -7 384.007 28.446 7
-8 -2 7 396.159 28.6037 6
8 -2 -7 460.711 60.3631 12
8 -2 -7 412.497 62.1067 4
8 -2 -6 268.129 20.1713 17
-8 -2 6 321.358 53.7608 1
8 -2 -6 286.944 54.0789 2
-8 -2 6 280.241 24.4469 6
8 -2 -6 278.771 25.3271 7
8 -2 -6 331.718 51.6834 12
-8 -2 6 269.903 24.1344 8
-8 -2 5 11994.4 470.832 1
-8 -2 5 11088.1 459.96 3
8 -2 -5 10895.4 357.405 17
8 -2 -4 4559.15 168.738 17
-8 -2 4 5281.1 185.368 6
8 -2 -4 5656.05 190.626 7
-8 -2 4 5160.34 271.828 1
-8 -2 4 5460.01 274.479 3
8 -2 -4 5937.23 298.974 2
-8 -2 4 5056.8 183.329 8
8 -2 -4 5831.6 296.381 4
-8 -2 3 4796.74 177.271 6
8 -2 -3 4679.1 178.158 7
-8 -2 3 4765.4 267.919 1
-8 -2 3 4495.33 260.709 3
8 -2 -3 5247.91 284.852 2
8 2 -3 4372.36 195.303 11
-8 -2 3 4846.35 176.372 8
-8 -2 2 10777.1 364.416 6
8 -2 -2 10122.8 361.751 7
-8 -2 2 11795.9 488.684 1
-8 -2 2 11297.3 483.082 3
8 -2 -2 11810.9 495.917 2
8 2 -2 10491.1 388.297 11
8 -2 -2 12113.6 495.997 4
-8 -2 1 4211.46 158.887 8
-8 -2 1 3818.77 241.351 1
-8 -2 1 4226.65 253.14 3
8 -2 -1 3807.99 241.111 2
-8 -2 1 4099.03 158.521 6
8 -2 -1 3893.19 154.13 7
8 2 -1 4034 183.18 11
8 -2 -1 4260.15 250.194 4
-8 -2 0 383.019 32.5107 8
8 -2 0 392.38 24.1036 17
-8 -2 0 396.444 70.6735 3
-8 -2 0 347.764 31.519 6
8 -2 0 362.995 29.9905 7
8 -2 0 403.237 27.8123 13
8 2 0 280.101 40.2988 11
8 -2 0 377.554 66.2477 4
8 -2 1 232.168 51.4661 4
8 -2 1 377.767 22.6751 17
8 -2 1 290.181 24.3524 16
-8 -2 -1 273.406 26.6405 8
8 -2 1 265.625 24.9461 7
-8 -2 -1 303.466 27.6768 6
8 2 1 311.354 42.9192 11
-8 -2 -1 371.167 62.6584 1
8 -2 1 310.764 58.407 2
-8 -2 -1 185.368 48.0613 3
-8 -2 -2 470.773 67.638 1
-8 -2 -2 501.384 70.6616 3
8 -2 2 446.212 65.497 2
8 -2 2 372.864 28.1264 16
-8 -2 -2 354.65 29.8923 8
8 2 2 410.509 43.6364 9
-8 -2 -2 375.163 30.2104 6
8 -2 2 370.865 28.6911 7
8 2 2 375.793 48.2892 11
8 -2 2 389.149 62.0706 4
-8 -2 -3 1062.23 102.781 3
-8 -2 -3 1177.29 104.65 1
8 -2 3 1054.78 100.176 2
8 -2 3 1037.05 53.1023 16
-8 -2 -3 964.343 53.3644 8
8 2 3 1165.67 80.7379 9
-8 -2 -3 1107.1 55.2973 6
8 -2 3 968.754 51.5654 7
8 2 3 1181.58 89.2206 11
8 -2 3 1122.4 102.728 4
8 2 4 496.146 53.7779 9
8 -2 4 474.561 33.5932 16
-8 -2 -4 472.186 65.2217 3
-8 -2 -4 516.521 67.8018 1
8 -2 4 403.595 61.9626 2
8 2 4 440.805 56.3221 11
8 -2 4 491.655 67.1889 4
8 2 5 430.891 52.7883 9
8 -2 5 398.766 30.3276 16
-8 -2 -5 376.803 57.7869 3
-8 -2 -5 413.349 59.7605 1
8 -2 5 369.731 57.9401 2
8 -2 5 412.564 30.3553 13
8 2 5 425.439 57.1301 11
8 -2 5 336.623 55.0713 4
8 -2 6 77.9536 14.7931 16
8 -2 6 122.986 17.5315 13
8 2 6 86.899 29.0882 11
-8 -2 -6 129.364 35.0824 1
8 -2 6 102.106 31.3664 2
8 -2 7 434.501 31.7498 16
8 2 7 447.528 58.0022 9
8 -2 7 384.594 31.0755 13
8 2 7 481.123 64.6998 11
8 -2 7 340.882 52.2402 2
8 -2 8 293.086 27.1003 13
8 -2 8 264.116 24.6425 16
8 2 8 329.852 55.839 11
8 2 8 295.367 49.1754 9
-8 -2 -9 1372.11 69.2024 21
8 -2 9 1290.65 65.5539 13
8 -2 9 1252.98 60.6529 16
8 2 9 1344.37 113.735 11
8 2 9 1074.31 97.5319 9
-8 -2 -10 358.431 31.6931 21
8 -2 10 352.617 30.9007 13
8 -2 10 341.988 26.5201 16
8 2 10 271.761 51.6115 11
8 2 10 269.006 48.7788 9
8 -2 11 983.43 49.583 16
-8 -2 -11 1008.14 57.8134 21
8 -2 11 1050.58 57.2834 13
8 -2 12 1171.91 54.9558 16
-8 -2 -12 1147.08 63.1986 21
8 -2 12 1276.15 63.9551 13
-8 2 -14 1.04753 42.7444 18
-8 -2 -15 665.409 42.6842 17
-8 -2 -16 245.769 22.8164 17
-8 -2 -17 1.51265 5.77206 17
8 -2 18 759.117 36.7536 20
8 -2 19 107.78 9.92752 20
-8 -3 21 204.919 12.7267 14
-8 -3 20 1076.6 46.9809 20
-8 -3 20 1008.28 42.9535 14
-8 -3 19 68.2915 11.5572 20
-8 -3 19 65.8561 9.81583 14
8 -3 -18 368.546 24.8464 17
-8 -3 18 325.681 25.1351 20
-8 -3 18 319.249 22.573 14
8 -3 -17 47.3735 14.1842 17
-8 -3 17 46.5875 11.8588 20
-8 -3 17 27.4854 8.62769 14
-8 -3 16 -1.076 8.91848 20
-8 -3 16 1.70475 7.14152 14
8 -3 -15 204.103 23.5819 17
-8 -3 15 164.27 19.1376 20
-8 -3 15 163.212 17.1776 14
8 -3 -14 138.67 20.8394 17
8 -3 -14 150.582 41.4415 12
-8 -3 14 117.71 17.5289 20
-8 -3 14 102.929 13.6964 14
8 -3 -13 1126.23 56.1406 17
-8 -3 13 1020.66 48.9068 14
8 -3 -13 922.935 101.21 12
-8 -3 13 1005.76 52.666 20
8 -3 -12 1218.11 59.0398 5
8 -3 -12 1298.81 61.8451 17
-8 -3 12 1236.41 58.5971 20
8 -3 -12 1232.51 59.0243 7
-8 -3 12 1133.85 56.1226 6
8 -3 -12 1082.82 109.984 12
-8 -3 12 1114.77 56.2901 8
-8 -3 11 525.403 70.5806 3
8 -3 -11 452.398 67.8697 4
8 -3 -11 453.598 33.3137 5
-8 -3 11 418.76 30.0876 20
8 -3 -11 517.009 35.8689 17
-8 -3 11 461.125 32.4654 6
8 -3 -11 394.887 31.2533 7
8 -3 -11 492.972 73.2181 12
-8 3 11 344.206 59.1568 10
-8 -3 11 462.329 32.752 8
8 -3 -10 21269 803.368 4
8 -3 -10 21572.4 699.802 5
-8 -3 10 21355.9 691.362 20
8 -3 -10 22562.9 696.086 17
-8 -3 10 21516.2 801.037 3
-8 -3 10 22191.5 698.385 6
8 -3 -10 21624.6 697.803 7
-8 3 10 22157.2 798.961 10
-8 -3 10 22218.8 699.112 8
8 -3 -9 2693.04 107.74 5
8 -3 -9 2324.46 169.412 4
-8 -3 9 2469.64 97.1078 20
8 -3 -9 2659.25 102.294 17
-8 -3 9 2297.62 167.328 3
-8 -3 9 2317.59 168.12 1
8 -3 -9 2589.85 104.99 7
-8 -3 9 2443.81 103.689 6
-8 3 9 2432.55 164.691 10
-8 -3 9 2537.97 104.892 8
8 -3 -8 7996.09 266.437 5
8 -3 -8 7293.35 356.992 4
-8 -3 8 7799.29 252.284 20
8 -3 -8 7367.75 254.993 17
-8 -3 8 7557.21 262.356 8
-8 -3 8 7664.69 262.113 6
8 -3 -8 7476.28 262.14 7
-8 3 8 7501.3 342.513 10
-8 -3 8 7353.11 353.301 3
-8 -3 8 6920.48 348.377 1
8 -3 -8 7212.63 355.414 2
8 -3 -7 175.796 20.8782 17
-8 3 7 104.721 35.2621 10
-8 -3 7 134.965 19.3198 8
-8 -3 7 150.578 20.0657 6
8 -3 -7 162.927 20.9402 7
-8 -3 7 171.496 45.7999 1
-8 -3 7 90.2285 35.4844 3
8 -3 -7 132.163 41.8654 2
8 -3 -7 117.043 19.9706 5
8 -3 -7 116.828 39.6251 4
8 -3 -6 6846.62 227.064 17
-8 -3 6 6455.15 236.241 6
8 -3 -6 6874.04 240.397 7
-8 -3 6 6294.15 328.582 3
-8 -3 6 6597.12 336.258 1
8 -3 -6 6784.31 348.745 2
8 -3 -6 7387.33 246.484 5
8 -3 -6 7007.01 349.794 4
-8 -3 6 6202.47 235.754 8
8 -3 -5 5.85058 8.8167 13
-8 -3 5 7.49311 15.8611 1
8 -3 -5 8.24767 20.1585 2
-8 -3 4 1341.21 136.969 3
-8 -3 4 1224.91 132.642 1
8 -3 -4 1421.94 148.108 2
-8 -3 4 1311.54 72.7672 8
8 -3 -4 1486.79 76.8684 7
-8 -3 4 1451.67 74.7606 6
8 -3 -4 1460.41 67.9966 13
8 -3 -4 1450.26 79.3875 5
8 -3 -4 1347.15 143.215 4
8 -3 -3 123.297 49.5043 2
-8 -3 3 151.95 49.8029 3
-8 -3 3 174.434 52.5262 1
8 -3 -3 232.743 21.7041 17
-8 -3 3 161.624 23.5276 8
8 -3 -3 189.292 26.2289 7
-8 -3 3 214.701 26.5385 6
8 -3 -3 170.297 20.5632 13
8 -3 -3 167.112 52.304 4
-8 -3 2 27.3954 24.9554 1
8 -3 -2 -9.61967 23.5137 2
-8 -3 2 8.96685 18.9828 3
-8 -3 2 13.0264 11.3765 8
8 -3 -2 24.1974 14.185 17
8 -3 -2 19.9233 12.3289 7
8 -3 -2 5.77094 8.58753 13
-8 -3 2 9.16841 11.863 6
8 -3 -2 37.5985 34.4614 4
-8 -3 1 2678.13 121.211 8
8 -3 -1 2798.11 100.968 17
8 -3 -1 2703.61 111.71 16
-8 -3 1 2793.47 122.298 6
8 -3 -1 2309.22 114.021 7
8 -3 -1 2834.71 108.222 13
8 -3 -1 2656.48 122.843 5
8 -3 -1 2431.02 204.105 4
-8 -3 1 2270.12 200.09 1
-8 -3 1 2773.55 213.374 3
8 -3 -1 2882.41 221.869 2
-8 -3 0 272.83 30.6631 8
8 -3 0 259.332 26.25 16
8 -3 0 273.768 22.5177 17
-8 -3 0 255.22 29.8256 6
8 -3 0 247.746 27.854 7
8 -3 0 279.697 24.6505 13
8 -3 0 278.69 32.5672 5
8 -3 0 242.024 62.1221 4
-8 -3 0 216.093 60.8082 3
-8 -3 -1 2537.53 197.958 3
-8 -3 -1 2428.99 192.434 1
8 -3 1 2602.41 197.869 2
8 -3 1 2781.26 95.0612 17
8 -3 1 2493.81 103.868 16
-8 -3 -1 2341.83 109.772 6
8 -3 1 2172.48 105.29 7
8 -3 1 2507.55 100.362 13
-8 -3 -1 2373.54 111.209 8
8 -3 1 2427.74 111.636 5
8 -3 1 2351.49 187.296 4
-8 -3 -2 1612.63 83.212 8
8 -3 2 1665.92 78.3699 16
-8 -3 -2 1689.85 83.2506 6
8 -3 2 1680.19 81.3093 7
8 -3 2 1793.76 76.4697 13
-8 -3 -2 1720.38 155.492 3
-8 -3 -2 1926.4 160.142 1
8 -3 2 1729.97 153.126 2
8 -3 2 1661.63 83.4045 5
8 -3 2 1786.57 154.1 4
-8 -3 -3 1718.6 83.7732 8
8 -3 3 1802.4 81.2215 16
8 -3 3 1670.9 81.3472 7
-8 -3 -3 1671.82 82.6663 6
8 -3 3 1934.41 79.9257 13
-8 -3 -3 1908.21 157.22 3
-8 -3 -3 2104.66 161.785 1
8 -3 3 1769.19 151.789 2
8 -3 3 1741.38 85.0044 5
8 -3 3 1781.27 150.986 4
-8 -3 -4 168.768 21.194 8
8 -3 4 157.415 20.2344 16
8 -3 4 117.444 18.359 7
-8 -3 -4 149.446 19.9539 6
8 -3 4 152.859 19.0519 13
-8 -3 -4 168.51 46.0842 3
8 -3 4 171.914 47.7514 2
-8 -3 -4 104.384 36.8141 1
8 -3 4 160.65 21.0839 5
8 -3 4 141.666 42.2784 4
8 -3 5 62.3748 14.7845 16
8 -3 5 18.7788 10.5775 13
8 3 5 34.0743 21.4661 11
-8 -3 -5 30.4813 22.367 1
8 -3 5 12.873 15.7564 2
8 -3 6 6986.4 243.768 16
8 3 6 7293.62 322.068 11
-8 -3 -6 6800.11 239.868 21
8 -3 6 7177.59 242.745 13
8 -3 7 808.682 46.3813 13
-8 -3 -7 740.452 44.4714 21
8 -3 7 827.726 47.2695 16
8 -3 8 22591 728.803 13
-8 -3 -8 22652.4 727.312 21
8 -3 8 23598.8 729.903 16
8 -3 9 2300.2 97.5233 13
-8 -3 -9 2289.1 95.9113 21
8 -3 9 2535.04 98.4405 16
8 -3 10 5187.49 177.678 13
-8 -3 -10 4813.17 175.084 21
8 -3 10 4740.93 173.92 16
-8 -3 -10 5064.53 190.554 17
-8 -3 -11 2754.22 111.766 21
8 -3 11 3021.19 111.478 16
-8 -3 -11 3158.51 125.226 17
-8 -3 -12 1551.16 71.6044 17
8 -3 12 1416.13 59.5772 16
-8 -3 -13 681.863 37.9762 21
-8 -3 -13 792.395 45.2866 17
-8 -3 -14 445.924 26.7134 21
-8 -3 -14 466.549 31.4386 17
-8 -3 -15 171.265 14.1442 21
-8 -3 -15 185.769 17.8962 17
-8 -3 -16 12.8605 4.46558 21
-8 -3 -16 16.5603 6.5481 17
8 -3 17 411.37 24.9521 20
-8 -3 -17 1075.31 30.8674 17
8 -4 -18 -6.23411 7.21968 17
8 -4 -17 353.171 21.7631 17
8 -4 -16 1.10634 2.34431 16
8 -4 -16 119.397 15.4064 17
8 -4 -15 815.785 40.5818 17
8 -4 -15 803.648 44.4261 16
8 -4 -14 48.7323 16.0038 16
8 -4 -14 89.3821 19.357 17
8 -4 -13 261.98 27.1774 17
-8 -4 12 14.2401 6.54305 6
8 -4 -12 10.2484 6.94843 7
-8 -4 12 21.6382 7.59973 8
8 -4 -12 16.8186 7.1834 5
8 -4 -11 263.325 21.8549 7
-8 -4 11 244.944 20.7233 6
-8 -4 11 263.68 21.8443 8
8 -4 -11 306.482 23.0767 5
-8 -4 10 89.6597 14.2387 6
8 -4 -10 95.5642 14.8755 7
-8 -4 10 90.5109 14.4572 8
8 -4 -10 88.7928 14.8965 5
8 -4 -9 134.006 17.6832 7
-8 -4 9 126.22 17.4015 6
8 -4 -9 165.84 26.7145 17
8 -4 -9 202.835 28.1737 16
-8 -4 9 116.69 17.2282 8
8 -4 -9 140.283 18.2663 5
-8 -4 8 96.152 16.3524 6
8 -4 -8 93.6293 16.7724 7
8 -4 -8 85.4592 20.5037 16
-8 -4 8 102.151 16.5706 8
8 -4 -8 98.6593 17.1891 5
8 -4 -7 4743.09 178.248 7
-8 -4 7 4370.42 172.423 6
8 -4 -7 4766.56 178.015 5
-8 -4 7 4678.7 175.164 8
-8 -4 6 942.605 108.65 3
8 -4 -6 927.196 115.801 4
8 -4 -6 1158.88 54.873 17
8 -4 -6 1118.59 62.955 16
8 -4 -5 348.654 35.5876 7
-8 -4 5 279.139 30.1656 6
8 -4 -5 322.08 30.4535 16
8 -4 -5 292.097 27.3581 17
-8 -4 5 297.393 31.6093 8
8 -4 -5 289.836 68.2278 4
-8 -4 4 97.0048 20.2338 8
8 -4 -4 100.147 21.0517 7
8 -4 -4 101.608 18.3435 16
8 -4 -4 136.254 21.7731 17
-8 -4 4 96.9559 43.1914 3
8 -4 -4 79.9975 20.6906 5
-8 -4 4 85.3921 19.5931 6
8 -4 -4 114.208 49.2328 4
8 -4 -3 746.591 56.5802 7
-8 -4 3 679.931 51.9694 6
8 -4 -3 687.847 45.6516 16
8 -4 -3 706.712 39.1218 17
-8 -4 3 655.313 51.3754 8
-8 -4 3 659.692 106.217 3
8 -4 -3 850.515 126.28 4
8 -4 -3 741.723 56.4332 5
-8 -4 2 896.898 61.2271 8
8 -4 -2 814.456 42.4588 17
8 -4 -2 838.296 60.7259 7
-8 -4 2 852.514 60.3978 6
-8 -4 2 599.793 104.228 3
8 -4 -2 1075.49 141.783 4
8 -4 -2 807.046 61.5866 5
-8 -4 1 137.47 25.7727 8
8 -4 -1 95.2375 17.5476 17
8 -4 -1 143.801 16.7879 13
8 -4 -1 143.002 24.5961 7
-8 -4 1 115.069 49.6825 3
-8 -4 1 149.631 25.5298 6
8 -4 -1 208.856 29.4171 5
8 -4 -1 126.217 51.5797 4
8 -4 0 1133.24 67.6804 7
-8 -4 0 1054.15 67.5207 6
8 -4 0 1107.06 53.3523 13
-8 -4 0 1112.46 69.6187 8
8 -4 0 1153.51 137.614 4
8 -4 0 1187.35 70.2635 5
-8 -4 0 1056.57 134.987 3
8 -4 1 3321.88 131.276 16
8 -4 1 3296.07 138.117 7
-8 -4 -1 3200.53 140.493 6
8 -4 1 3422.32 123.815 13
-8 -4 -1 3436.73 142.084 8
-8 -4 -1 2924.3 225.984 3
8 -4 1 2874.95 220.163 4
8 -4 1 3418.86 140.643 5
-8 -4 -2 102.094 19.9004 8
-8 -4 -2 72.5582 14.293 17
8 -4 2 75.1647 15.9975 16
8 -4 2 47.9643 13.8469 7
8 -4 2 67.4157 12.4154 13
8 -4 2 85.9256 17.5992 5
-8 -4 -3 770.295 49.3391 17
8 -4 3 750.213 45.6786 16
8 -4 3 683.918 45.7131 7
8 -4 3 739.683 41.552 13
8 -4 3 774.146 48.1469 5
-8 -4 -3 756.177 47.9072 8
8 -4 4 342.736 26.9391 16
-8 -4 -4 296.253 31.5583 17
8 -4 4 309.44 26.1582 7
8 -4 4 272.783 22.0554 13
8 -4 4 295.943 26.1738 5
-8 -4 -4 279.209 25.5859 8
8 -4 5 177.14 19.3223 16
8 -4 5 147.399 17.4679 7
-8 -4 -5 150.867 17.379 6
8 -4 5 147.988 16.0997 13
8 -4 5 148.818 17.761 5
-8 -4 -5 147.098 17.4132 8
8 -4 6 104.067 13.4274 13
8 -4 6 92.4431 14.1107 16
-8 -4 -7 18.1925 14.8235 17
8 -4 7 6.29226 7.8493 16
8 -4 8 256.615 20.9465 16
-8 -4 -8 256.162 29.9588 17
-8 -4 -9 481.914 36.3098 17
8 -4 9 399.243 25.8556 16
8 -4 10 141.258 13.7229 16
-8 -4 -10 177.018 19.333 17
-8 -4 -11 12.5078 8.70647 17
8 -4 11 1.41279 2.82024 20
8 -5 -10 191.922 14.3231 17
8 -5 -9 20.8898 5.25996 5
8 -5 -9 -4.36228 9.50338 17
8 -5 -8 3.38747 5.20907 5
8 -5 -8 -0.86 3.78957 16
-8 -5 8 10.1897 6.34947 6
8 -5 -7 34.6632 10.5518 17
8 -5 -7 5.51918 9.7167 16
8 -5 -7 96.235 12.7991 5
-8 -5 7 84.0435 12.0641 8
-8 -5 7 99.0667 12.0108 6
8 -5 -7 103.213 13.1064 7
8 -5 -6 4.0234 8.86382 5
8 -5 -6 -8.00308 11.4361 16
8 -5 -5 264.521 24.9929 16
-8 -5 5 260.161 23.9215 8
-8 -5 5 231.429 21.789 6
8 -5 -4 26.8534 10.7713 16
8 -5 -4 35.1681 13.6325 5
-8 -5 4 25.5019 10.9167 8
-8 -5 4 31.6042 10.9523 6
8 -5 -4 30.2058 13.063 7
8 -5 -3 20.846 9.26942 16
8 -5 -3 3.28263 11.1697 5
-8 -5 3 7.66933 10.4387 8
-8 -5 3 7.10814 10.7116 6
8 -5 -3 -3.37102 10.3011 7
8 -5 -2 145.382 15.8212 16
8 -5 -2 82.7156 18.8331 5
-8 -5 2 52.9415 17.021 8
-8 -5 2 119.865 19.1795 6
8 -5 -2 85.4959 18.3999 7
8 -5 -1 -0.76437 7.47306 16
8 -5 -1 5.37228 10.3805 5
-8 -5 1 -17.9327 11.6935 8
-8 -5 1 8.29903 10.2818 6
8 -5 -1 1.35216 10.3193 7
8 -5 0 184.885 16.4451 16
8 -5 0 165.487 19.3307 5
-8 -5 0 116.112 18.8193 8
8 -5 0 188.031 20.4209 7
-8 -5 0 137.858 18.592 6
8 -5 1 125.808 13.3312 16
8 -5 1 114.391 14.6618 5
-8 -5 -1 125.237 17.1698 8
8 -5 1 112.884 14.5868 7
-8 -5 -1 115.9 15.8336 6
8 -5 2 338.825 20.6367 16
8 -5 2 295.269 20.5542 5
-8 -5 -2 296.14 20.8085 6
-8 -5 -3 161.313 13.2079 6
8 -5 3 151.89 12.7508 5
8 -5 3 153.955 13.3231 16
8 -5 4 6.84743 4.29449 5
8 -5 4 0.48026 5.60005 16
-9 0 25 4.11797 6.49661 19
-9 0 25 -0.49267 4.4242 14
-9 0 24 772.876 40.8086 19
-9 0 24 754.987 37.7708 14
-9 0 23 -1.03028 7.65856 19
-9 0 23 -2.70004 7.85461 14
-9 0 22 -1.16761 8.91062 19
-9 0 21 5.16202 9.19735 19
-9 0 21 6.9846 9.33008 14
-9 0 20 4638.61 148.902 20
-9 0 20 4301.26 152.432 14
-9 0 19 5.48714 8.04714 20
-9 0 19 1.43788 10.5432 19
-9 0 19 2.61188 8.8861 14
-9 0 18 3597.52 143.531 19
-9 0 18 3604.3 136.985 20
-9 0 18 3763.19 142.902 14
-9 0 17 -4.63466 8.25606 20
-9 0 17 2.86336 9.74096 19
-9 0 17 4.19836 15.3913 10
-9 0 17 2.67358 8.79706 14
-9 0 16 1207.59 62.6915 19
-9 0 16 1192.44 58.8196 20
9 0 -16 1197.62 114.481 12
-9 0 16 1214.67 94.1511 10
-9 0 16 1146.37 60.721 14
-9 0 15 1.11686 7.22202 20
-9 0 15 -1.29689 7.76402 19
9 0 -15 5.87395 16.0506 12
-9 0 15 3.71465 13.6181 10
-9 0 15 1.25594 8.26507 14
-9 0 14 44.757 11.0954 20
-9 0 14 23.985 9.99018 19
9 0 -14 5.34785 13.1089 12
-9 0 14 38.2451 17.5468 10
-9 0 14 54.5044 12.5797 14
-9 0 13 2.00686 7.04467 20
-9 0 13 3.27876 6.40585 19
9 0 -13 29.1062 21.374 12
-9 0 13 -3.24008 11.8786 10
-9 0 13 8.81222 7.49528 14
9 0 -12 2212.67 144.597 12
-9 0 12 2389.41 95.2299 20
-9 0 12 2493.02 97.6127 14
-9 0 11 14.7391 7.34054 20
-9 0 11 -2.83987 6.22967 14
-9 0 11 -2.7907 10.7843 10
9 0 -11 8.12421 13.1334 12
-9 0 10 1308.54 83.1375 10
9 0 -10 1192.59 92.6215 12
-9 0 9 4.65937 9.00366 10
9 0 -9 3.59245 13.1707 12
9 0 -8 9324.92 357.788 12
-9 0 8 9191.41 331.942 10
-9 0 7 -2.01974 9.87288 10
9 0 -7 -3.21401 12.4203 12
-9 0 6 46453.5 1462.59 10
9 0 -6 46169.4 1492.13 12
-9 0 5 1.78587 8.73046 10
9 0 -5 12.3801 13.1024 11
9 0 -4 32562.3 1068.64 11
9 0 -3 3.0472 13.4264 11
9 0 -2 14002.4 497.431 11
9 0 -1 9.05772 12.784 11
9 0 0 38.0909 16.9632 9
9 0 0 53.3742 19.2227 11
9 0 1 9.51768 12.8818 9
9 0 1 61.8394 19.3942 11
9 0 2 1034.19 78.626 9
9 0 2 916.13 71.6831 11
9 0 3 3.3499 14.7601 9
9 0 4 4486.67 208.916 9
9 0 4 4536.94 203.545 11
-9 0 -5 10.7684 7.56931 15
9 0 5 3.36258 11.6245 11
9 0 5 3.67324 10.9975 9
-9 0 -6 9030.74 303.741 15
-9 0 -6 9627.11 348.665 1
9 0 6 9055.24 356.79 11
9 0 6 8884.21 361.232 9
9 0 7 13.8573 10.7104 2
-9 0 -7 -2.25055 8.25134 15
9 0 7 8.21227 17.3823 9
9 0 7 7.41735 12.819 11
9 0 8 5944.72 265.649 9
-9 0 -8 5618.64 203.813 15
9 0 8 5946.58 256.797 11
9 0 9 6.89679 7.4237 13
9 0 9 3.91978 13.5492 11
-9 0 -9 3.88458 8.81156 15
9 0 10 2315.13 94.5332 13
9 0 10 2414.7 140.787 11
-9 0 -10 2217.25 101.458 15
-9 0 -10 2624.16 104.781 18
-9 0 -11 8.48026 9.46121 18
9 0 11 -4.77614 13.0516 9
9 0 11 7.68524 13.2823 11
-9 0 -12 1878.49 86.4108 18
-9 0 -12 1751.11 84.1538 21
9 0 12 1777.67 128.187 9
-9 0 -13 -1.4139 10.7902 21
-9 0 -13 1.45353 10.3571 18
-9 0 -14 70.9795 15.7223 18
-9 0 -14 63.9349 14.8818 21
-9 0 -15 5.12684 9.78133 18
-9 0 -15 -3.68665 10.4041 21
-9 0 -16 584.654 37.3634 21
-9 0 -16 632.136 39.1968 18
-9 0 -17 -1.86097 7.19164 21
-9 0 -18 238.365 18.8069 21
-9 0 -19 0.92188 5.10076 21
-9 -1 25 173.018 13.7943 14
-9 -1 24 22.7467 7.90728 14
-9 -1 24 29.9588 9.48113 19
-9 -1 23 511.024 29.8098 20
-9 -1 23 530.044 34.6794 19
-9 1 23 440.146 28.3198 19
-9 -1 22 448.683 30.1747 14
-9 -1 22 416.508 27.7955 20
-9 -1 22 466.04 33.3729 19
-9 -1 21 197.163 21.6261 14
-9 -1 21 177.064 19.2187 20
-9 -1 21 162.755 21.3663 19
-9 -1 20 100.963 16.5097 14
-9 -1 20 97.4886 18.1291 19
-9 -1 20 112.07 16.5317 20
9 -1 -19 50.2886 31.6779 12
-9 -1 19 40.022 13.1016 14
-9 -1 19 38.0961 12.7154 20
-9 -1 19 43.3202 13.8206 19
9 -1 -18 -7.38183 18.0415 12
-9 -1 18 -6.89559 11.554 14
-9 -1 18 7.65377 10.4572 20
-9 -1 18 1.56871 11.178 19
-9 -1 17 82.0986 16.9224 14
-9 1 17 101.441 15.839 14
-9 -1 17 115.272 17.8723 20
-9 -1 17 90.5187 18.0315 19
9 -1 -17 147.971 46.1962 12
-9 1 17 77.1854 27.8995 10
-9 1 16 1488.37 110.65 10
-9 1 16 1328.75 64.5096 14
-9 -1 16 1377.03 68.8147 14
-9 -1 16 1389.26 67.9481 20
-9 -1 16 1409.81 71.3991 19
9 -1 -15 2851.04 200.748 12
-9 1 15 3354.29 178.842 10
-9 -1 15 3316.8 127.885 14
-9 1 15 3132.53 122.294 14
-9 -1 15 3225.72 125.709 20
-9 -1 15 3100.41 127.733 19
-9 -1 14 237.071 24.0696 14
-9 1 14 244.236 22.4381 14
-9 -1 14 253.067 24.429 20
-9 -1 14 212.916 23.4575 19
9 -1 -14 254.041 53.1313 12
-9 1 14 224.154 41.6532 10
9 -1 -13 11.9274 14.5828 4
-9 1 13 21.1176 8.70178 14
-9 -1 13 22.3237 9.95825 14
-9 -1 13 20.3259 9.45439 19
-9 -1 13 10.4214 8.6197 20
9 -1 -13 -5.82711 20.146 12
-9 1 13 8.55087 16.5283 10
-9 -1 12 22.7218 15.3974 3
-9 1 12 37.8588 9.40527 14
-9 -1 12 51.7416 12.0088 19
-9 -1 12 43.3548 10.9108 20
9 -1 -12 32.0997 21.7178 12
-9 1 12 44.8951 20.4828 10
-9 -1 11 11.7358 11.7266 3
-9 1 11 26.9254 8.44807 14
-9 -1 11 15.9444 8.01977 19
-9 -1 11 21.0961 8.70338 20
9 -1 -11 19.804 20.076 12
-9 1 11 35.7253 18.0112 10
-9 -1 10 4343.8 156.15 14
-9 1 10 4567.07 205.839 10
9 -1 -10 4217.24 220.391 12
-9 -1 10 4591.1 216.286 3
9 -1 -10 4565.59 215.864 2
-9 -1 10 4040.42 207.708 1
-9 -1 10 4408.02 159.452 19
-9 -1 10 4499.24 157.316 20
-9 -1 9 84.8329 25.3263 1
9 -1 -9 127.533 30.7077 2
-9 -1 9 115.587 30.8122 3
9 -1 -9 111.187 30.3891 12
-9 1 9 76.3046 23.1035 10
-9 -1 9 84.8474 12.6406 20
9 -1 -8 10807.5 424.06 2
-9 -1 8 11049.2 421.96 1
9 -1 -8 10398.7 418.111 12
-9 1 8 10503 396.515 10
9 -1 -7 2582.58 156.317 2
-9 -1 7 2374.3 148.31 1
9 -1 -7 2237.89 138.816 12
-9 1 7 2201.52 124.53 10
-9 -1 6 21595.9 757.379 1
9 -1 -6 20279.9 726.494 12
9 1 -6 20540.4 699.927 11
-9 -1 5 508.695 74.2173 1
9 1 -5 776.64 62.9242 11
-9 -1 4 16287.5 719.179 1
9 1 -4 20725.3 660.426 11
-9 -1 3 1124.86 124.734 1
9 1 -3 1629.68 96.6259 11
9 1 -2 421.199 43.13 9
-9 -1 2 345.896 67.6037 1
9 1 -2 314.203 40.4057 11
9 1 -1 160.726 26.6948 9
-9 -1 1 153.934 45.0208 1
9 1 -1 149.378 28.3387 11
9 -1 -1 126.901 28.0401 11
9 1 0 4300.53 182.651 9
9 -1 0 4137.94 192.886 11
9 1 0 3880.84 185.741 11
9 1 1 1470.23 89.6383 9
9 -1 1 1332.4 103.394 2
-9 -1 -1 1702.46 123.569 1
9 1 1 1297.74 91.0669 11
9 -1 1 1445.55 98.4538 11
9 1 2 147.603 27.4142 9
9 1 2 114.37 28.1936 11
9 -1 2 131.579 29.3104 11
-9 -1 -2 165.414 37.2899 1
9 -1 2 139.382 32.3503 2
9 -1 3 152.599 17.7748 13
9 1 3 125.608 26.8204 9
9 1 3 122.879 29.6105 11
9 -1 3 118.188 27.8642 11
-9 -1 -3 171.111 34.8569 1
9 -1 3 149.48 33.3968 2
-9 -1 -4 48.1661 20.2318 1
9 -1 4 4.08227 12.2329 2
-9 -1 -4 8.70484 15.0545 3
-9 -1 -4 28.1714 10.9687 18
-9 1 -4 25.6638 8.88233 15
-9 -1 -4 14.5517 7.19407 15
9 -1 4 16.4728 7.97772 13
9 1 4 -3.92481 14.3999 11
9 -1 4 27.7886 16.9887 11
9 1 4 63.246 21.1444 9
9 -1 5 1673.8 116.955 2
-9 -1 -5 1618.39 113.685 1
-9 1 -5 1705.04 76.2199 15
-9 -1 -5 2049.46 83.9772 18
-9 -1 -5 1711.08 73.4239 15
9 -1 5 1781.66 77.2648 13
9 1 5 1727.5 120.128 11
9 -1 5 1813.4 112.068 11
9 1 5 1840.11 115.425 9
9 -1 6 8545.63 355.274 2
-9 -1 -6 8568.94 355.495 1
-9 -1 -6 8457.55 293.793 15
-9 1 -6 8883.78 298.868 15
-9 -1 -6 9577.52 304.396 18
9 -1 6 9091.51 298.784 13
9 1 6 8937.23 368.825 11
9 -1 6 8420.07 342.558 11
9 1 6 9088.33 359.002 9
9 -1 7 175.917 34.3021 2
-9 -1 -7 223.436 23.6975 18
9 -1 7 219.617 22.1819 13
-9 1 -7 199.207 22.1431 15
-9 -1 -7 221.118 21.4368 15
9 1 7 229.991 45.2526 11
9 -1 7 161.114 31.6219 11
9 1 7 242.683 43.2556 9
-9 -1 -8 12186.7 408.094 18
9 -1 8 12328.8 404.734 13
-9 -1 -8 12330.9 402.632 15
-9 1 -8 12366.7 407.011 15
9 -1 8 11902 448.076 11
9 1 8 12311.5 473.013 9
9 -1 9 3974.83 144.914 13
-9 1 -9 3515.75 143.999 15
-9 -1 -9 3619.47 140.821 15
9 1 9 3836.97 206.334 11
9 1 9 4115.21 205.389 9
-9 -1 -10 2199.28 100.765 18
9 1 10 2488.85 157.165 11
9 1 10 2269.62 147.164 9
9 -1 10 2491.69 101.836 13
-9 -1 -11 3263.56 131.932 21
-9 -1 -11 3195.97 132.219 18
9 1 11 3273.91 187.19 11
9 1 11 2957.59 178.076 9
9 -1 11 3454.67 131.002 13
-9 -1 -12 4402.6 171.635 21
-9 -1 -12 4475.82 173.821 18
9 -1 12 4764.06 171.656 13
-9 -1 -13 773.46 44.5913 21
-9 -1 -13 729.272 46.0384 18
-9 1 -14 17.6871 31.3918 18
-9 -1 -14 479.118 33.2186 21
-9 -1 -15 -1.19427 9.79002 21
-9 1 -15 1.10367 7.50925 18
-9 -1 -16 933.383 49.1473 21
-9 1 -16 937.997 48.083 18
-9 -1 -17 344.447 25.6281 21
-9 1 -17 352.171 24.5594 18
-9 -1 -18 67.7709 10.5259 21
9 -1 18 10.5992 6.10984 20
-9 -1 -19 183.616 14.2081 21
-9 -2 23 815.333 37.8228 20
-9 -2 22 481.339 28.9765 20
-9 -2 21 1237.2 57.2375 20
-9 -2 20 698.912 40.3326 20
-9 -2 20 693.163 40.534 14
-9 -2 19 1167.01 56.7905 20
-9 -2 19 1046.61 55.2312 14
-9 -2 18 596.402 43.8494 19
-9 -2 18 504.884 36.5633 20
-9 -2 18 618.044 39.2052 14
-9 -2 17 148.781 19.6661 14
-9 -2 17 135.82 21.3552 19
-9 -2 17 133.013 18.7999 20
9 -2 -17 198.923 52.2359 12
-9 -2 16 680.713 43.6485 14
-9 -2 16 648.416 46.8884 19
-9 -2 16 798.06 46.2851 20
9 -2 -16 590.217 88.9657 12
-9 -2 15 2687.3 105.811 14
9 -2 -15 2220.18 180.888 12
-9 -2 15 2393.16 109.624 19
-9 -2 14 28331.9 887.152 14
9 -2 -14 27687.8 879.803 17
9 -2 -14 27350.1 1018.13 12
-9 -2 14 28503.4 895.649 19
-9 -2 13 24.5237 13.3517 20
9 -2 -13 37.2106 12.0414 17
-9 -2 13 29.6216 12.4105 14
9 -2 -13 27.2583 25.0003 12
-9 2 13 36.957 28.1382 10
9 -2 -12 18640.5 666.02 4
-9 -2 12 17367.4 651.28 3
-9 -2 12 18941.8 571.981 20
9 -2 -12 17907.2 566.134 17
9 -2 -12 17718.5 567.335 7
-9 -2 12 17025.7 566.403 6
-9 -2 12 17645.3 568.021 14
9 -2 -12 17216.5 681.458 12
-9 2 12 17872.2 660.719 10
-9 -2 12 17462 567.05 8
9 -2 -11 2251.63 154.676 4
-9 -2 11 2314.19 154.469 3
-9 -2 11 2439.57 96.7334 20
9 -2 -11 2508.26 94.3287 17
9 -2 -11 2276.22 94.8528 7
-9 -2 11 2402.72 96.1292 6
-9 -2 11 2451.3 94.7642 14
-9 2 11 2466.26 158.485 10
9 -2 -11 2190.63 162.488 12
-9 -2 11 2161.71 94.1803 8
9 -2 -10 8923.49 381.596 4
-9 -2 10 8695.06 378.242 3
-9 -2 10 8312.9 372.83 1
9 -2 -10 8051.58 371.481 2
-9 -2 10 8898.93 290.434 20
9 -2 -10 9195.58 288.82 17
9 -2 -10 8438.39 291.257 7
-9 -2 10 8685.13 292.919 6
-9 2 10 8835.03 374.717 10
9 -2 -10 8161.29 377.916 12
-9 -2 10 8505.75 292.358 8
9 -2 -9 6286.69 295.671 4
-9 -2 9 5558.86 283.185 1
-9 -2 9 6211.98 292.33 3
9 -2 -9 5776.27 286.951 2
-9 -2 9 6115.97 205.445 20
9 -2 -9 6075.82 203.628 17
9 -2 -9 5909.31 208.811 7
-9 -2 9 5685.57 208.309 6
-9 -2 9 6220.39 204.003 14
9 -2 -9 5635.76 284.476 12
-9 2 9 5821.26 279.052 10
-9 -2 9 5887.32 209.292 8
9 -2 -8 3733.15 212.184 4
-9 -2 8 3070.86 194.47 1
-9 -2 8 3680.75 203.054 3
9 -2 -8 3420.95 204.79 2
-9 -2 8 3346.6 121.815 20
9 -2 -8 3381.14 120.494 17
-9 -2 8 3146.24 126.325 6
9 -2 -8 3506.27 129.905 7
-9 -2 8 3277.67 119.832 14
9 -2 -8 3537.06 197.644 12
-9 2 8 2938.68 180.075 10
-9 -2 8 3206.33 127.001 8
9 -2 -7 174.812 45.1813 2
-9 -2 7 104.713 34.3292 3
-9 -2 7 115.544 35.8654 1
-9 -2 7 103.876 13.3998 20
9 -2 -7 126.344 14.7122 17
9 -2 -7 174.937 20.8905 7
-9 -2 7 150.651 18.7664 6
-9 -2 7 151.322 14.881 14
9 -2 -7 108.579 38.2143 4
-9 -2 7 121.927 17.7896 8
9 -2 -6 897.061 44.9766 17
-9 -2 6 958.058 104.879 1
9 -2 -6 1082.6 119.413 2
-9 -2 6 1134.9 58.3458 6
9 -2 -6 1198.65 62.9389 7
-9 -2 6 946.281 45.7125 20
-9 -2 6 1048.14 56.5799 8
9 -2 -5 1857.29 74.9017 17
-9 -2 5 2160.07 171.646 1
-9 -2 5 2251.31 170.148 3
-9 -2 4 1377.92 73.1097 6
9 -2 -4 1267.51 74.8296 7
-9 -2 4 1347.48 71.6857 8
-9 -2 4 1361.2 142.176 1
-9 -2 4 1274.11 135.697 3
9 -2 -4 1159.31 142.918 2
9 -2 -4 1141.66 51.9197 17
9 -2 -3 192.104 17.2292 17
-9 -2 3 226.376 29.169 8
9 2 -3 212.176 34.2973 11
9 -2 -3 126.319 51.8182 2
-9 -2 3 197.644 57.8311 3
-9 -2 3 175.55 56.2354 1
-9 -2 3 197.863 27.6035 6
9 -2 -3 227.67 29.8935 7
-9 -2 2 1254.94 75.5435 8
9 2 -2 1290.5 88.2497 11
-9 -2 2 1537.84 158.953 1
-9 -2 2 1431.05 155.471 3
9 -2 -2 1288.75 147.342 2
-9 -2 2 1336.94 78.0363 6
9 -2 -2 1278.78 74.6116 7
-9 -2 1 7964.75 295.723 8
-9 -2 1 8127.78 296.335 6
9 -2 -1 8207.41 290.586 7
9 2 -1 8202.47 321.04 11
-9 -2 1 7638.6 417.076 1
-9 -2 1 8861.17 440.614 3
9 -2 -1 9115.48 433.178 2
-9 -2 0 40.6017 14.4715 6
9 -2 0 78.5081 35.9091 4
9 -2 0 20.27 8.46511 17
9 -2 0 61.3182 14.2977 7
-9 -2 0 23.8048 12.2925 8
9 2 0 34.1465 17.2305 11
-9 -2 0 8.91617 21.8118 3
-9 -2 -1 841.587 101.413 1
-9 -2 -1 746.303 99.6996 3
9 -2 1 799.675 95.4599 2
-9 -2 -1 689.433 47.5104 8
9 -2 1 652.32 40.7789 16
-9 -2 -1 689.813 47.2449 6
9 -2 1 673.22 43.7272 7
9 -2 1 694.59 40.7699 13
9 2 1 767.26 70.3974 11
9 -2 1 696.043 90.0919 4
-9 -2 -2 75.1326 15.3937 6
9 -2 2 88.9353 33.9245 4
9 -2 2 76.5887 13.8301 16
-9 -2 -2 85.3217 16.5726 8
9 -2 2 63.5486 13.4086 7
9 -2 2 90.5352 15.0964 13
9 2 2 103.967 29.0108 11
9 -2 2 101.864 35.7347 2
-9 -2 -2 76.291 31.8046 3
-9 -2 -2 84.6163 31.9086 1
-9 -2 -3 456.673 68.1328 1
-9 -2 -3 464.023 70.2383 3
9 -2 3 354.378 60.6558 2
-9 -2 -3 392.371 31.9563 8
9 -2 3 485.099 33.6928 16
-9 -2 -3 427.189 32.9637 6
9 -2 3 418.48 31.1675 7
9 -2 3 484.788 32.9053 13
9 2 3 425.175 56.3363 11
9 -2 3 418.754 64.6944 4
9 2 4 619.614 62.8921 9
-9 -2 -4 681.69 37.1491 15
9 -2 4 713.737 42.8627 16
-9 -2 -4 627.328 80.6794 3
-9 -2 -4 768.315 85.2195 1
9 -2 4 768.116 87.3644 2
9 -2 4 737.904 43.0719 13
9 2 4 671.758 75.6467 11
9 -2 4 644.683 80.551 4
-9 -2 -5 917.467 46.0713 15
9 -2 5 932.395 50.8298 16
9 2 5 1151.81 88.7968 9
9 -2 5 900.366 51.0379 13
9 2 5 1077.02 96.0214 11
-9 -2 -5 789.154 87.2738 1
9 -2 5 887.001 93.6216 2
-9 -2 -6 156.252 17.4516 15
9 -2 6 183.576 20.678 16
9 2 6 169.545 35.8369 9
9 -2 6 126.151 19.2291 13
9 2 6 233.283 47.2292 11
9 -2 6 167.217 40.9197 2
-9 -2 -6 141.453 36.5366 1
9 -2 7 850.687 50.1112 13
9 -2 7 780.76 46.178 16
-9 -2 -7 868.086 45.3313 15
9 2 7 987.264 96.1218 11
9 2 7 939.307 86.3567 9
9 -2 8 2913.4 116.6 13
9 -2 8 2802.21 109.794 16
9 2 8 2835.77 178.978 11
9 2 8 2419.73 157.742 9
-9 -2 -9 3001.99 124.293 21
9 -2 9 3064.49 123.295 13
9 -2 9 3076.51 115.63 16
9 2 9 2840.56 182.09 11
9 2 9 2855.14 171.565 9
9 -2 10 2817.53 107.126 16
-9 -2 -10 2646.91 116.104 21
9 -2 10 2926.13 116.989 13
9 -2 11 93.4605 13.2045 16
9 -2 11 87.5966 17.1194 13
-9 -2 -11 90.2383 17.7899 21
-9 -2 -12 414.933 33.8242 21
9 -2 12 442.227 34.1429 13
-9 2 -13 6.497 40.7424 18
-9 2 -14 33.3136 52.9913 18
-9 -2 -15 2012.83 86.6919 17
-9 2 -15 2121.79 82.9121 18
-9 -2 -16 329.652 24.1069 17
-9 -2 -17 89.2169 10.4618 17
9 -2 18 370.633 20.4162 20
-9 -3 20 196.484 16.2268 20
-9 -3 20 188.702 13.4899 14
-9 -3 19 6.86574 7.10514 20
-9 -3 19 10.7151 5.8544 14
9 -3 -18 107.454 15.0149 17
-9 -3 18 107.686 14.3091 20
-9 -3 18 110.495 12.5749 14
9 -3 -17 187.14 19.4414 17
-9 -3 17 172.409 18.2932 20
-9 -3 17 149.69 15.2695 14
9 -3 -16 3902.51 141.193 17
-9 -3 16 4302.79 147.354 20
-9 -3 16 3867 140.049 14
-9 -3 15 15.8618 9.15162 20
-9 -3 15 12.1594 7.3641 14
9 -3 -14 5.95748 14.9101 17
-9 -3 14 1.63546 6.32051 14
9 -3 -14 12.636 20.4272 12
-9 -3 14 2.14077 8.06362 20
9 -3 -13 2794.36 106.952 17
9 -3 -13 2748.66 103.974 7
-9 -3 13 2582.32 100.692 6
-9 -3 13 2532.07 98.5413 14
-9 -3 13 2625.1 104.328 20
-9 -3 13 2645.67 101.626 8
-9 -3 12 382.44 28.4013 20
9 -3 -12 411.767 31.9805 17
9 -3 -12 390.222 29.9048 7
-9 -3 12 367.875 28.3791 6
9 -3 -12 446.419 31.8994 5
-9 -3 12 385.501 29.0799 8
-9 -3 11 1124.01 54.8371 20
9 -3 -11 1243.86 59.1468 17
-9 -3 11 1064.49 105.225 3
-9 -3 11 1100.91 57.3219 6
9 -3 -11 1119.54 58.1478 7
-9 -3 11 1123.35 58.1348 8
9 -3 -11 1249.08 115.078 4
9 -3 -11 1161.42 59.699 5
9 -3 -10 905.597 52.043 5
9 -3 -10 798.447 94.9503 4
-9 -3 10 889.609 45.4536 20
9 -3 -10 1023.36 51.2467 17
-9 -3 10 763.448 91.232 3
-9 -3 10 871.278 49.685 6
9 -3 -10 832.504 49.4403 7
-9 3 10 739.736 88.3827 10
-9 -3 10 880.468 50.4312 8
9 -3 -9 892.049 52.4205 5
9 -3 -9 684.616 90.4384 4
-9 -3 9 766.029 41.6577 20
9 -3 -9 884.901 46.9792 17
-9 -3 9 817.158 48.8335 8
-9 -3 9 907.885 50.4901 6
9 -3 -9 783.084 48.3345 7
-9 3 9 744.118 87.9612 10
-9 -3 9 844.338 96.5653 3
-9 -3 9 752.618 93.3458 1
9 -3 -8 393.196 29.7232 17
-9 3 8 308.438 56.1589 10
-9 -3 8 355.462 31.495 8
-9 -3 8 417.132 33.2376 6
9 -3 -8 385.722 33.1192 7
9 -3 -8 398.776 34.6805 5
9 -3 -8 265.136 60.8049 4
-9 -3 8 359.326 67.133 1
-9 -3 8 354.496 65.0225 3
9 -3 -8 396.013 71.6626 2
-9 -3 7 14325.1 582.978 3
-9 -3 7 12691.4 574.095 1
9 -3 -7 13961.5 599.685 2
9 -3 -7 13416.5 446.851 17
-9 -3 7 13824.1 460.684 8
-9 -3 7 13731.6 459.975 6
9 -3 -7 14335.3 465.407 7
-9 3 7 11853.8 534.563 10
9 -3 -7 15630.7 472.004 5
9 -3 -7 14777 606.903 4
-9 -3 6 2289.72 186.253 1
9 -3 -6 2134.37 190.874 2
9 -3 -6 2256.41 94.0618 13
9 -3 -6 2121.6 86.4462 17
-9 -3 5 3288.72 138.644 6
9 -3 -5 3340.3 143.877 7
-9 -3 5 3072.75 137.078 8
9 -3 -5 3303.07 127.693 13
-9 -3 5 3007.83 226.063 3
-9 -3 5 3182.85 238.432 1
9 -3 -5 3580.91 266.588 2
-9 -3 4 7794.53 428.652 1
-9 -3 4 7269.32 410.935 3
9 -3 -4 8774.2 469.937 2
-9 -3 4 7760.91 284.842 8
-9 -3 4 7683.48 283.945 6
9 -3 -4 8129.09 291.001 7
9 -3 -4 7484.99 265.8 13
9 -3 -4 8887.8 468.533 4
-9 -3 3 92.0683 46.7327 1
9 -3 -3 101.73 53.9073 2
-9 -3 3 55.4361 38.4299 3
-9 -3 3 106.092 23.4192 8
9 -3 -3 101.46 17.6421 17
9 -3 -3 77.7338 22.4828 7
9 -3 -3 91.5592 16.546 13
9 -3 -3 148.554 60.5801 4
-9 -3 3 100.379 24.4743 6
-9 -3 2 5504.76 216.944 8
9 -3 -2 5002.14 193.685 16
9 -3 -2 5411.78 182.395 17
-9 -3 2 5387.82 215.534 6
9 -3 -2 5249.77 211.232 7
9 -3 -2 5386.81 191.718 13
9 -3 -2 5016.26 345.022 4
-9 -3 2 5363.64 353.366 3
-9 -3 2 5170.43 349.728 1
9 -3 -2 5462.93 361.973 2
-9 -3 1 2703.38 130.714 8
9 -3 -1 2914.54 103.672 17
9 -3 -1 2579.97 112.829 16
-9 -3 1 2546.28 127.85 6
9 -3 -1 2644.99 124.338 7
9 -3 -1 2827.72 111.278 13
9 -3 -1 2773.68 233.249 4
-9 -3 1 2566.7 232.652 3
9 -3 -1 2804.83 238.467 2
-9 -3 0 722.872 114.495 3
-9 -3 0 790.069 117.587 1
9 -3 0 859.831 42.2319 17
9 -3 0 729.525 47.3413 16
-9 -3 0 852.843 59.4981 6
9 -3 0 730.4 52.779 7
9 -3 0 793.69 46.167 13
-9 -3 0 863.486 60.3738 8
9 -3 0 670.585 106.49 4
-9 -3 -1 3143.9 136.934 8
9 -3 1 2961.11 123.637 16
-9 -3 -1 3218.6 136.733 6
9 -3 1 3044.36 130.972 7
9 -3 1 3120.65 122.054 13
-9 -3 -1 3473.28 246.856 3
-9 -3 -1 3017 230.09 1
9 -3 1 3314.11 235.595 2
9 -3 1 3254.22 136.898 5
9 -3 1 3234.39 231.851 4
-9 -3 -2 1890.96 92.0898 8
9 -3 2 1839.72 84.8737 16
-9 -3 -2 1849.07 91.3285 6
9 -3 2 1853.83 88.6543 7
9 -3 2 2001.3 84.4548 13
9 -3 2 1992.31 93.5236 5
9 -3 2 1836.12 161.641 4
-9 -3 -2 1917.48 170.826 3
-9 -3 -2 1997.74 169.968 1
9 -3 2 1864.48 164.163 2
-9 -3 -3 22.6453 20.6306 3
9 -3 3 7.52537 20.5676 2
-9 -3 -3 6.11783 9.89929 8
9 -3 3 16.855 10.0298 16
9 -3 3 19.9768 10.3249 7
9 -3 3 19.2233 10.5961 13
9 -3 3 7.84937 10.5164 5
-9 -3 -3 13.5562 9.57404 6
9 -3 3 29.3903 25.3996 4
-9 -3 -4 1198.14 63.4383 8
9 -3 4 1287.85 63.1786 16
-9 -3 -4 1181.22 62.462 6
9 -3 4 1148.63 61.4036 7
9 -3 4 1196.57 60.4979 13
9 -3 4 1259.21 64.9863 5
-9 -3 -4 1139.17 115.769 1
9 -3 4 1204.62 121.805 2
9 -3 5 303.553 26.8535 13
-9 -3 -5 267.289 24.8044 21
9 -3 5 294.982 27.2261 16
9 -3 6 1014.05 54.5446 13
-9 -3 -6 1109.55 55.1784 21
9 -3 6 989.232 54.3926 16
9 -3 7 2842.56 113.529 13
-9 -3 -7 2798.3 111.263 21
9 -3 7 2856.05 112.561 16
9 -3 8 1781.33 77.482 13
-9 -3 -8 1682.64 74.7521 21
9 -3 8 1683.94 75.3325 16
9 -3 9 2105.2 89.6085 13
-9 -3 -9 2096.25 87.822 21
9 -3 9 2217.61 87.9234 16
9 -3 10 181.719 20.1988 13
-9 -3 -10 156.774 18.0103 21
9 -3 10 199.52 19.1789 16
-9 -3 -10 200.544 25.5939 17
-9 -3 -11 2217.16 91.241 21
9 -3 11 2435 91.2188 16
-9 -3 -11 2478 102.29 17
-9 -3 -12 8.03909 7.22131 21
-9 -3 -12 2.40833 9.07277 17
-9 -3 -13 91.9332 11.6924 21
-9 -3 -13 106.744 15.6381 17
-9 -3 -14 150.478 13.0592 21
-9 -3 -14 152.659 16.3855 17
-9 -3 -15 39.8057 5.94827 21
-9 -3 -15 87.2026 10.9522 17
-9 -3 -16 32.6831 6.01074 17
9 -4 -18 192.193 11.433 17
9 -4 -17 458.739 22.7501 17
9 -4 -16 600.187 32.1391 16
9 -4 -16 779.787 33.8913 17
9 -4 -15 1359.66 64.1421 16
9 -4 -15 1392.12 56.3032 17
9 -4 -14 237.148 22.3766 17
9 -4 -14 196.488 24.8655 16
9 -4 -13 952.453 47.6079 17
9 -4 -13 1014.91 63.8612 16
9 -4 -12 1155.17 51.3939 7
-9 -4 12 1099.26 49.2885 6
-9 -4 12 1125.33 50.7627 8
9 -4 -12 1204.68 51.0109 5
9 -4 -11 140.847 16.2943 7
-9 -4 11 141.027 15.6402 6
9 -4 -11 270.33 26.0323 17
9 -4 -11 245.967 30.436 16
-9 -4 11 146.805 16.1179 8
9 -4 -11 118.665 15.0099 5
-9 -4 10 87.0741 13.7306 6
9 -4 -10 93.8055 14.5424 7
9 -4 -10 131.318 23.1355 16
9 -4 -10 122.066 22.8858 17
-9 -4 10 81.9787 13.9149 8
9 -4 -10 103.535 15.3103 5
9 -4 -9 273.835 25.7762 7
-9 -4 9 273.28 25.5735 6
9 -4 -9 327.442 29.2611 17
9 -4 -9 310.381 32.1196 16
-9 -4 9 279.512 25.7757 8
9 -4 -9 308.883 27.0426 5
9 -4 -8 1149.22 60.6188 7
-9 -4 8 1022.01 56.5689 6
9 -4 -8 1110.13 62.7049 16
-9 -4 8 1091.83 58.4905 8
9 -4 -8 1096.61 60.2199 5
9 -4 -7 214.543 26.6546 7
-9 -4 7 227.146 25.3212 6
9 -4 -7 171.241 23.6245 16
9 -4 -7 214.387 26.3992 5
-9 -4 7 205.22 24.7058 8
9 -4 -6 483.39 33.5529 17
9 -4 -6 457.41 36.6215 16
-9 -4 5 92.7874 20.977 8
9 -4 -5 125.125 24.6907 7
9 -4 -5 97.7639 20.2145 17
9 -4 -5 90.8118 14.6801 13
9 -4 -5 136.561 26.8663 5
-9 -4 5 128.412 22.604 6
-9 -4 4 15.6096 15.6544 8
9 -4 -4 29.1105 18.5779 7
9 -4 -4 -15.1683 18.0668 17
9 -4 -4 0.99757 8.44643 13
9 -4 -4 -2.69454 15.7918 5
-9 -4 4 15.2065 17.6092 6
-9 -4 3 4.95904 16.5961 8
9 -4 -3 -19.8334 16.7215 17
9 -4 -3 -5.44069 15.2339 7
9 -4 -3 0.98288 7.87623 13
9 -4 -3 13.9977 16.7599 5
-9 -4 3 2.42089 16.4715 6
9 -4 -2 301.73 24.9436 17
9 -4 -2 339.406 30.606 16
9 -4 -2 386.369 42.5052 7
-9 -4 2 351.285 42.1259 6
9 -4 -2 343.574 25.9846 13
-9 -4 2 330.506 40.7267 8
9 -4 -2 364.341 42.6201 5
9 -4 -1 515.603 37.3839 16
9 -4 -1 521.341 46.5579 7
-9 -4 1 525.682 49.0078 6
9 -4 -1 480.804 31.8258 13
-9 -4 1 474.39 47.4248 8
9 -4 -1 542.609 49.0554 5
9 -4 0 274.452 26.7225 16
9 -4 0 309.909 33.9768 7
-9 -4 0 289.388 34.6529 6
9 -4 0 276.561 23.2842 13
-9 -4 0 300.722 34.8878 8
9 -4 0 275.326 32.8123 5
-9 -4 -1 3.67696 11.8885 8
9 -4 1 3.81323 9.3201 16
9 -4 1 4.90626 9.99296 7
9 -4 1 0.93506 7.04441 13
9 -4 1 6.77579 12.5918 5
-9 -4 -1 1.82015 12.183 6
9 -4 2 127.951 18.1309 16
-9 -4 -2 104.337 16.0675 17
9 -4 2 120.938 19.1311 7
9 -4 2 120.145 15.4183 13
-9 -4 -2 122.41 19.4613 8
9 -4 2 132.768 19.6171 5
-9 -4 -3 8.87885 9.5594 8
-9 -4 -3 1.25838 10.088 6
9 -4 3 10.9247 9.0276 7
-9 -4 -3 8.37578 9.5025 17
9 -4 3 11.4048 10.4335 16
9 -4 3 5.34857 7.14929 13
9 -4 3 31.2016 11.7186 5
-9 -4 -4 2.14289 7.40663 8
-9 -4 -4 -3.37106 11.092 17
9 -4 4 -3.19478 9.20196 16
-9 -4 -4 3.15354 7.15211 6
9 -4 4 3.17491 7.75957 7
9 -4 4 -0.86104 6.97951 13
9 -4 4 2.14946 7.98869 5
9 -4 5 465.114 28.8365 13
9 -4 5 544.519 32.9177 16
9 -4 6 173.603 16.5348 13
9 -4 6 179.579 18.5682 16
-9 -4 -6 181.45 25.8537 17
-9 -4 -7 50.5677 15.2887 17
9 -4 7 53.0539 10.7194 16
9 -4 8 576.346 32.073 16
-9 -4 -8 715.824 43.8121 17
9 -4 9 612.124 32.4846 16
-9 -4 -9 852.677 42.9777 17
-9 -4 -10 4.66607 6.85366 17
9 -4 10 2.48215 5.00349 16
-9 -4 -11 484.364 26.1824 17
9 -5 -9 69.9167 7.5641 5
-9 -5 9 100.748 9.03253 6
9 -5 -8 0.51849 5.07017 5
9 -5 -8 3.90979 6.82513 16
-9 -5 8 8.76882 6.04918 6
9 -5 -7 711.708 39.5378 16
9 -5 -7 756.889 37.45 5
-9 -5 7 645.182 34.9714 8
9 -5 -7 737.079 37.7822 7
-9 -5 7 702.309 34.243 6
9 -5 -6 33.659 11.007 16
9 -5 -5 420.272 27.6765 16
-9 -5 5 373.582 29.0716 8
9 -5 -5 351.255 30.7436 7
-9 -5 5 324.063 26.0986 6
9 -5 -4 70.419 12.4316 16
9 -5 -4 26.1793 12.3685 5
-9 -5 4 31.4524 13.2573 8
-9 -5 4 38.7922 12.0911 6
9 -5 -4 22.5579 12.5185 7
9 -5 -3 97.2526 18.8748 5
-9 -5 3 88.3861 18.8285 8
-9 -5 3 109.377 18.3004 6
9 -5 -3 118.616 20.4858 7
9 -5 -2 31.7548 8.47389 16
9 -5 -2 30.1846 11.9207 5
-9 -5 2 26.9787 13.1248 8
-9 -5 2 20.0297 10.8536 6
9 -5 -2 18.5107 11.7901 7
9 -5 -1 1611.61 63.8193 16
9 -5 -1 1766.32 73.465 5
-9 -5 1 1615.19 73.0896 6
9 -5 0 73.9278 10.2664 16
9 -5 0 77.4298 12.2487 5
-9 -5 0 62.4229 12.6239 8
-9 -5 0 81.0471 13.1648 6
9 -5 0 75.5972 12.2251 7
9 -5 1 834.283 36.0737 16
9 -5 1 816.168 37.5227 5
9 -5 1 923.944 39.1798 7
-9 -5 -1 863.621 38.8174 6
-9 -5 -2 0.95464 5.56461 6
9 -5 2 -0.98424 5.76856 16
9 -5 2 5.73431 5.12455 5
-9 -5 -3 932.746 36.3848 6
9 -5 3 949.684 36.638 5
-10 0 25 4.84661 4.50717 14
-10 0 24 3883.05 136.31 14
-10 0 24 4010.69 139.665 19
-10 0 23 0.84211 7.05536 14
-10 0 23 4.84469 7.67393 19
-10 0 22 3948.15 116.742 14
-10 0 22 1715.64 117.135 19
-10 0 21 4.4907 8.99743 14
-10 0 21 4.85715 9.02718 19
-10 0 20 999999 30579.2 19
-10 0 19 9.12357 9.81833 14
-10 0 19 -1.08816 8.30436 20
-10 0 19 -1.36443 8.97905 19
-10 0 18 1647.51 72.902 14
-10 0 18 1504.71 67.6898 20
-10 0 17 2.72805 8.9771 14
-10 0 17 3.5147 8.2252 20
-10 0 17 12.5722 9.65724 19
-10 0 17 -4.07086 11.1243 10
-10 0 16 527.045 37.247 14
-10 0 16 442.542 34.7177 19
-10 0 16 452.861 33.4285 20
-10 0 16 544.151 60.3454 10
-10 0 15 -5.21484 9.82096 14
-10 0 15 -1.15198 7.44921 20
-10 0 15 2.5628 7.67142 19
-10 0 15 -3.66592 12.6709 10
10 0 -14 4616.98 249.296 12
-10 0 14 5250.2 226.652 10
-10 0 14 5215.7 181.448 14
-10 0 14 4729.24 175.901 20
-10 0 13 4.66458 7.54345 14
-10 0 13 7.33753 7.01901 20
-10 0 13 3.2596 13.8 10
10 0 -13 20.4037 17.6319 12
10 0 -12 3518.62 192.186 12
-10 0 12 3673.65 169.203 10
-10 0 12 3418.23 128.673 20
-10 0 11 7.43338 6.43001 20
10 0 -11 4.36204 14.1062 12
-10 0 11 -2.85476 9.23461 10
10 0 -10 589.779 64.3731 12
-10 0 10 572.838 34.9655 14
10 0 -9 -3.81568 13.1886 12
-10 0 9 2.42487 8.38162 10
-10 0 9 5.49306 6.22952 14
10 0 -8 3137.85 170.357 12
-10 0 8 3579.3 152.683 10
-10 0 7 -2.13625 10.4423 10
-10 0 6 15139.2 511.358 10
10 0 -5 14.4974 15.969 11
-10 0 5 -3.8731 9.1654 10
10 0 -4 11189 425.492 11
10 0 -3 7.1923 13.1854 11
10 0 -2 4778.45 219.777 11
10 0 -1 3.5174 12.8954 11
10 0 0 16921.9 600.754 11
10 0 1 14.001 14.1883 11
10 0 1 3.80401 11.3891 9
10 0 2 3389.13 170.077 9
-10 0 -2 3010.02 115.797 15
10 0 3 7.948 14.5691 9
-10 0 -3 2.00045 7.02201 15
10 0 4 62.0121 20.969 11
10 0 4 70.7752 24.4512 9
-10 0 -4 45.8882 11.2247 15
10 0 5 -4.38484 11.982 9
-10 0 -5 2.19291 6.70019 15
-10 0 -5 3.37854 9.23243 1
-10 0 -6 5608.11 196.418 15
10 0 6 5599.78 260.647 9
10 0 6 5159.97 242.713 11
-10 0 -6 5494.78 239.708 1
-10 0 -7 9.9463 9.6109 15
10 0 7 -4.78048 15.4572 9
10 0 7 7.90349 15.2721 11
10 0 8 505.759 65.4283 9
-10 0 -8 459.85 35.2611 15
10 0 8 470.365 57.4008 11
10 0 9 4.10042 13.2578 11
-10 0 -9 4.16939 10.6069 15
10 0 10 4144.25 217.075 11
-10 0 -10 5014.05 179.559 18
-10 0 -11 2.88578 11.2949 18
-10 0 -11 19.1941 11.8359 21
-10 0 -12 8275.08 285.919 18
-10 0 -12 8093.06 284.704 21
-10 0 -13 5.60204 9.97944 18
-10 0 -13 -2.71291 10.3518 21
-10 0 -14 2765.4 107.414 21
-10 0 -14 2404.24 106.46 18
-10 0 -15 1.09522 8.14118 21
-10 0 -15 2.29517 8.05611 18
-10 0 -16 53.9204 11.4229 21
-10 0 -17 -0.73444 6.65605 21
-10 0 -18 7248.17 233.58 21
-10 -1 25 289.988 17.5123 14
-10 -1 24 350.275 22.7909 14
-10 -1 23 762.683 39.8418 14
-10 -1 23 759.247 42.4492 19
-10 -1 22 163.72 18.5789 14
-10 -1 22 206.808 19.1294 20
-10 -1 22 172.216 20.4507 19
-10 -1 21 12.2497 10.2558 19
-10 -1 21 5.0217 8.32754 20
-10 -1 20 374.682 30.9883 14
-10 -1 20 362.286 28.974 20
-10 -1 19 1850.87 83.2662 14
-10 -1 19 1769.51 80.3391 20
-10 -1 19 1884.07 88.2857 19
10 -1 -18 965.463 111.28 12
-10 -1 18 901.671 52.4393 14
-10 1 18 930.578 48.6929 14
-10 -1 18 983.496 51.9026 20
10 -1 -17 22.3798 28.8359 12
-10 1 17 34.8373 11.3732 14
-10 -1 17 16.8777 11.9276 14
-10 -1 17 19.0397 12.2819 19
-10 -1 17 18.2302 11.2728 20
-10 -1 16 277.225 27.7856 14
-10 1 16 204.246 21.9746 14
-10 -1 16 292.217 27.027 20
-10 -1 16 238.022 27.6788 19
10 -1 -16 241.732 56.4161 12
-10 1 16 291.897 48.0298 10
10 -1 -15 3417.84 220.097 12
-10 1 15 3601.77 186.407 10
-10 -1 15 3462.64 132 20
-10 -1 15 3274.45 134.282 19
-10 -1 15 3441.57 133.152 14
-10 1 15 3153.43 126.683 14
-10 1 14 2265.2 140.384 10
10 -1 -14 2147.11 164.425 12
-10 -1 14 2281.11 96.0607 20
-10 -1 14 2194.05 98.9175 19
-10 -1 14 2306.18 97.4092 14
-10 1 14 2269.12 92.9788 14
-10 -1 13 2056.53 87.984 20
-10 -1 13 2029.63 90.084 19
-10 1 13 2016.1 84.3889 14
-10 1 13 2081.62 134.592 10
10 -1 -13 2245.08 159.81 12
-10 -1 13 1835.46 124.226 3
10 -1 -12 673.277 38.0958 7
-10 -1 12 735.663 44.1573 19
-10 -1 12 699.55 41.5813 20
-10 1 12 692.97 39.3719 14
10 -1 -12 626.969 78.5027 12
-10 1 12 693.943 68.7152 10
-10 -1 12 567.201 65.7715 3
-10 -1 11 2655.33 159.627 3
-10 -1 11 2854.03 106.258 6
-10 1 11 2876.33 106.207 14
-10 -1 11 2795.19 110.833 19
-10 -1 11 2688.55 106.804 20
10 -1 -11 2273.98 160.774 12
-10 1 11 2629.5 149.378 10
-10 -1 11 2662.75 104.067 8
-10 -1 10 1883.03 127.922 3
10 -1 -10 1658.27 121.79 2
-10 -1 10 1808.08 125.45 1
-10 -1 10 1928.97 76.9161 14
-10 1 10 1624.55 72.4539 14
-10 -1 10 1757.03 77.6796 19
-10 -1 10 1677.79 74.2965 20
-10 1 10 1745.61 112.863 10
10 -1 -10 1766.11 128.612 12
-10 -1 10 1883.49 75.6044 8
10 -1 -9 3074.36 178.546 2
-10 -1 9 3116.22 176.077 1
-10 1 9 2929.12 111.86 14
-10 -1 9 3245.65 115.053 14
-10 -1 9 2775.9 112.293 20
-10 1 9 2962.92 156.993 10
10 -1 -9 3009.91 175.192 12
-10 -1 9 3140.46 115.577 8
-10 1 8 122.941 14.4751 14
-10 -1 8 143.299 15.8718 14
-10 1 8 140.765 30.0465 10
-10 -1 8 107.545 15.0974 8
-10 -1 8 100.045 31.979 1
10 -1 -8 89.5035 30.4043 2
10 -1 -8 121.22 32.9385 12
10 -1 -7 942.118 94.7714 2
-10 -1 7 910.562 92.0578 1
10 -1 -7 863.522 83.6258 12
-10 1 7 738.72 67.9867 10
-10 -1 6 2573.57 177.039 1
10 1 -6 2624.23 141.591 11
-10 -1 5 513.762 76.6875 1
10 1 -5 210.714 36.1497 11
-10 -1 4 1676.69 148.874 1
10 1 -4 1590.67 104.454 11
-10 -1 3 961.401 113.126 1
10 1 -3 924.727 77.5331 11
-10 -1 2 7220.38 330.586 1
10 1 -2 5110.11 239.517 11
10 1 -1 455.861 49.5098 9
10 -1 -1 406.293 53.1242 11
10 1 -1 319.164 43.691 11
10 1 0 13335.7 463.876 9
10 -1 0 12539.4 475.283 11
10 -1 0 12599.5 412.794 13
10 1 0 11925.2 459.618 11
-10 -1 0 13681.4 522.755 1
10 -1 1 1622.49 71.0361 13
-10 1 -1 1579.1 68.3032 15
-10 -1 -1 1483.52 65.8876 15
10 1 1 1619.2 102.668 9
10 1 1 1507.54 102.515 11
10 -1 1 1718.85 112.781 11
10 -1 1 1575.52 116.828 2
-10 -1 -1 1701.54 125.882 1
-10 1 -2 16851.2 535.399 15
-10 -1 -2 16169.1 531.86 15
10 -1 2 15746.6 536.263 13
-10 -1 -2 17944.6 539.447 8
10 1 2 16428.8 587.131 9
10 1 2 16719.2 595.847 11
10 -1 2 17558.7 605.215 11
10 -1 2 17368.4 616.116 2
-10 -1 -2 17194.7 621.649 1
10 -1 3 1152.23 97.5315 2
-10 -1 -3 1294.67 103.36 1
-10 1 -3 1254.47 58.9786 15
-10 -1 -3 1215.97 56.765 15
10 -1 3 1198.33 59.4073 13
-10 -1 -3 1346.96 64.3677 18
10 1 3 1091.82 90.735 11
10 -1 3 1445.66 101.423 11
10 1 3 1175.26 89.6837 9
-10 -1 -4 3541.99 194.373 3
10 -1 4 3554.61 192.541 2
-10 -1 -4 3338.27 187.212 1
-10 -1 -4 3955.19 140.826 18
-10 1 -4 3526.56 134.434 15
-10 -1 -4 3500 131.785 15
10 -1 4 3509.74 135.14 13
10 1 4 3776.28 193.192 11
10 -1 4 3528.89 182.107 11
10 1 4 3680.51 183.6 9
10 -1 5 421.291 57.2587 2
-10 -1 -5 333.294 50.8245 1
-10 1 -5 411.762 30.6521 15
-10 -1 -5 440.468 32.7597 18
-10 -1 -5 347.32 26.8854 15
10 -1 5 368.039 29.4742 13
10 1 5 409.248 56.8304 11
10 -1 5 445.638 53.5878 11
10 1 5 417.51 54.0293 9
10 -1 6 783.767 77.8587 2
-10 -1 -6 763.984 76.8913 1
-10 -1 -6 801.938 47.5668 18
10 -1 6 794.139 45.8474 13
-10 1 -6 752.38 45.6764 15
-10 -1 -6 736.56 42.4055 15
10 1 6 756.422 80.0407 11
10 -1 6 806.293 72.9298 11
10 1 6 765.798 76.6327 9
-10 -1 -7 171.492 21.7459 18
10 -1 7 178.511 21.274 13
-10 1 -7 167.324 21.215 15
-10 -1 -7 198.505 20.7042 15
10 -1 7 163.926 33.7618 11
10 1 7 212.532 41.8513 9
10 -1 8 130.448 19.4913 13
-10 -1 -8 117.695 16.9688 15
-10 1 -8 142.862 19.7404 15
-10 -1 -8 146.185 19.9812 18
10 1 8 119.931 33.916 9
10 -1 9 3003.47 118.268 13
-10 -1 -9 2718.15 114.245 15
10 1 9 3129.45 180.163 11
10 1 9 2847.74 171.304 9
10 1 10 1123.55 101.315 11
10 1 10 1301.62 107.426 9
10 -1 10 1321.72 65.9955 13
-10 -1 -11 91.7584 17.6989 18
-10 -1 -11 77.1099 16.2763 21
-10 -1 -12 497.343 37.2421 21
-10 -1 -12 455.837 36.8512 18
-10 1 -12 515.167 35.4489 18
-10 1 -13 18.4775 10.1933 18
-10 -1 -13 23.3497 11.8769 21
-10 -1 -13 15.7645 11.8923 18
-10 1 -14 24.172 41.4192 18
-10 -1 -14 820.323 42.1459 21
-10 -1 -15 615.93 36.5753 21
-10 1 -15 495.652 33.2243 18
-10 1 -16 19.5319 8.69124 18
-10 -1 -16 7.22708 7.89346 21
-10 -1 -17 58.7905 10.5494 21
-10 -1 -18 494.039 25.7883 21
-10 -2 24 88.6267 8.20702 14
-10 -2 23 725.817 33.5479 14
-10 -2 22 7.10863 6.56044 20
-10 -2 22 3.51019 6.70238 14
-10 -2 21 1176.07 53.8208 20
-10 -2 21 1205.18 54.3651 14
-10 -2 20 885.838 45.3403 20
-10 -2 20 837.595 44.8065 14
-10 -2 19 1195.97 58.5937 20
-10 -2 18 27.0892 10.7059 20
-10 -2 17 421.15 32.9084 20
-10 -2 17 463.333 33.5946 14
10 -2 -16 22.3513 22.3222 12
-10 -2 16 47.6744 13.2088 20
-10 -2 16 22.6303 11.0139 14
-10 -2 15 144.566 19.6406 14
10 -2 -15 139.739 46.0375 12
10 -2 -14 1439.73 138.472 12
-10 2 14 1740.8 132.179 10
10 -2 -14 1707 71.1427 17
10 -2 -13 6265.35 206.907 17
10 -2 -13 5802.84 207.349 7
10 -2 -13 5563.62 306.795 12
-10 -2 13 6020.91 212.867 20
10 -2 -12 11.3745 20.8521 4
-10 -2 12 9.93969 8.7524 6
-10 -2 12 21.2677 19.4947 3
-10 -2 12 6.99554 9.97865 20
10 -2 -12 14.2003 9.61504 17
10 -2 -12 11.2196 8.56834 7
-10 -2 12 8.70101 8.82213 14
10 -2 -12 13.0352 26.4176 12
-10 -2 12 10.0793 8.44259 8
10 -2 -11 353.271 59.3579 4
-10 -2 11 230.962 48.2649 3
-10 -2 11 225.619 22.5805 20
10 -2 -11 238.687 21.4284 17
10 -2 -11 258.833 23.9988 7
-10 -2 11 238.249 23.0851 6
-10 -2 11 231.745 21.7972 14
10 -2 -11 205.836 51.1002 12
-10 -2 11 262.528 24.3089 8
10 -2 -10 469.752 69.8861 4
-10 -2 10 554.831 74.2797 3
-10 -2 10 515.754 71.7756 1
10 -2 -10 502.023 72.8597 2
-10 -2 10 563.817 34.8537 20
10 -2 -10 568.826 33.5162 17
10 -2 -10 508.469 35.6446 7
-10 -2 10 545.099 36.4425 6
-10 -2 10 544.451 33.7258 14
10 -2 -10 497.647 72.5506 12
-10 -2 10 529.142 36.2743 8
10 -2 -9 2631.76 183.172 4
-10 -2 9 2507.14 175.278 1
-10 -2 9 2767.39 179.247 3
10 -2 -9 2662.5 182.67 2
-10 -2 9 2625.24 102.094 20
10 -2 -9 2636.75 99.8809 17
-10 -2 9 2707.63 108.059 6
10 -2 -9 2704.9 109.318 7
-10 -2 9 2593.12 100.288 14
10 -2 -9 2344.74 168.455 12
-10 -2 9 2504.76 106.423 8
10 -2 -8 229.843 54.725 2
-10 -2 8 218.429 50.0491 3
-10 -2 8 153.813 43.6987 1
-10 -2 8 226.11 20.2919 20
10 -2 -8 191.706 18.2416 17
-10 -2 8 208.806 23.1201 6
10 -2 -8 202.636 23.8737 7
-10 -2 8 204.832 18.7595 14
-10 -2 8 208.722 23.0899 8
10 -2 -8 231.68 55.1567 4
10 -2 -7 -0.78707 8.219 17
10 -2 -7 3.61676 9.88386 7
-10 -2 7 7.31837 9.9597 8
10 -2 -7 17.6247 26.3784 2
-10 -2 7 -7.04178 17.2109 3
-10 -2 7 7.54703 20.6228 1
-10 -2 7 11.9097 10.7637 6
10 -2 -7 35.3735 28.5922 4
-10 -2 7 7.37048 6.08908 14
-10 -2 6 1697.5 72.2486 15
-10 -2 6 1718.05 69.7283 14
10 -2 -6 1714.8 69.3918 17
10 -2 -5 188.188 17.3582 17
-10 -2 5 185.025 27.3568 6
10 -2 -5 203.67 31.824 7
-10 -2 5 177.927 17.9298 15
-10 -2 5 231.11 29.3698 8
10 -2 -5 211.784 68.3405 2
-10 -2 5 266.321 68.8158 1
-10 -2 5 314.976 74.0064 3
10 -2 -4 1953.26 76.5592 17
-10 -2 4 2110.27 107.426 6
10 -2 -4 1792.92 105.874 7
-10 -2 4 1985.6 79.0685 15
-10 -2 4 2034.97 105.563 8
-10 -2 4 1913.2 197.527 1
-10 -2 4 2174.94 205.152 3
-10 -2 3 118.523 26.2421 6
10 -2 -3 177.692 16.8249 17
-10 -2 3 119.962 27.1772 8
10 -2 -3 233.08 33.5196 7
-10 -2 3 201.311 17.9503 15
10 -2 -3 165.092 19.1989 13
10 2 -3 174.25 32.9424 11
10 -2 -3 159.286 63.0426 2
-10 -2 3 256.333 80.0344 1
-10 -2 3 126.486 55.9776 3
-10 -2 2 1535.28 100.841 8
10 -2 -2 2336.2 80.7889 17
-10 -2 2 2109.81 81.12 15
-10 -2 2 1547.1 101.857 6
10 -2 -2 1952.32 103.874 7
10 -2 -2 2093.31 86.5222 13
10 2 -2 2034.83 122.439 11
-10 -2 2 2022.47 207.603 1
-10 -2 2 1492.74 185.608 3
10 -2 -2 1874.34 196.594 2
-10 -2 1 4337.41 186.323 8
-10 -2 1 4481.23 186.981 6
10 -2 -1 4487.58 177.844 7
-10 -2 1 4523.51 155.66 15
10 -2 -1 4392.4 161.448 13
10 2 -1 4135.82 201.46 11
-10 -2 1 4001.32 305.446 3
10 -2 -1 4420.87 294.639 2
-10 -2 0 2054.56 183.92 1
-10 -2 0 1902.7 182.522 3
-10 -2 0 1896.15 97.2787 8
10 -2 0 1823.3 81.8328 16
-10 -2 0 2071.93 100.333 6
10 -2 0 1936.32 91.3078 7
-10 -2 0 1854.54 76.4085 15
10 -2 0 1859.32 82.1382 13
10 2 0 1880.08 119.616 11
10 -2 0 1959.63 171.666 4
-10 -2 -1 1376.68 137.408 1
-10 -2 -1 1362.41 141.503 3
10 -2 1 1386.38 134.574 2
-10 -2 -1 1370.7 73.4862 8
10 -2 1 1195.51 61.1795 16
-10 -2 -1 1267.25 70.5941 6
10 -2 1 1210.98 65.2589 7
-10 -2 -1 1295.23 57.2777 15
10 -2 1 1320.59 63.0809 13
10 2 1 1022.95 88.4734 11
10 -2 1 1324.17 131.492 4
-10 -2 -2 8827.33 419.012 1
-10 -2 -2 10236 440.995 3
10 -2 2 9307.27 420.674 2
-10 -2 -2 9464.46 318.589 8
10 -2 2 9703.85 311.663 16
-10 -2 -2 9750.21 319.073 6
10 -2 2 8615.43 311.128 7
-10 -2 -2 8988.26 302.717 15
10 -2 2 9150.1 310.574 13
10 2 2 8988.7 372.404 11
10 -2 2 8570.41 410.619 4
-10 -2 -3 447.034 69.3073 1
-10 -2 -3 397.338 67.6293 3
10 -2 3 531.624 75.0896 2
-10 -2 -3 369.704 32.5232 8
10 -2 3 429.45 32.6264 16
-10 -2 -3 489.172 35.4562 6
10 -2 3 447.669 32.9919 7
-10 -2 -3 470.648 29.6993 15
10 -2 3 478.564 34.432 13
10 2 3 460.98 61.0925 11
10 -2 3 407.41 66.9512 4
-10 -2 -4 7398.65 244.007 15
10 -2 4 7071.32 249.042 16
-10 -2 -4 6966.92 338.461 3
-10 -2 -4 6943.58 335.169 1
10 -2 4 7360.44 343.934 2
10 -2 4 7434.66 252.45 13
10 2 4 7557.4 326.738 11
10 -2 4 6281.07 327.647 4
10 -2 5 5092.19 183.307 16
-10 -2 -5 5076.49 178.132 15
10 2 5 5279.17 241.235 9
10 -2 5 5033.63 185.263 13
10 2 5 5356.13 259.762 11
-10 -2 -5 4745.57 257.063 1
10 -2 5 4937.13 262.925 2
10 -2 6 24606.8 781.369 13
-10 -2 -6 23828.1 771.726 15
10 -2 6 24525.3 775.522 16
10 2 6 26631.6 885.417 11
10 2 6 25074 855.074 9
10 -2 7 7587.1 260.39 13
10 -2 7 7518.07 253.345 16
-10 -2 -7 7203.8 251.422 15
10 2 7 7701.21 345.519 11
10 2 7 7286.89 322.421 9
10 -2 8 7457.11 256.597 13
10 -2 8 7173.58 246.221 16
-10 -2 -9 1634.43 77.7411 21
10 -2 9 1498.4 74.8023 13
-10 -2 -10 102.622 18.4292 21
10 -2 10 126.676 19.7848 13
-10 -2 -11 493.574 36.4909 21
10 -2 11 475.826 35.4603 13
-10 2 -13 103.206 14.8897 18
-10 2 -14 127.189 15.109 18
-10 2 -15 1675.38 68.6442 18
-10 -2 -15 1818.53 73.6213 17
-10 -2 -16 299.793 20.2867 17
10 -2 17 218.832 16.8707 20
-10 -2 -17 532.526 19.8114 17
-10 -3 20 0.33555 1.73973 14
-10 -3 19 36.6762 7.10276 14
-10 -3 18 2.85863 4.98949 14
-10 -3 18 3.17205 6.50079 20
10 -3 -18 -8.14561 10.5762 17
-10 -3 17 94.0502 11.565 14
-10 -3 17 137.139 15.595 20
10 -3 -17 112.936 15.4641 17
-10 -3 16 747.493 38.1673 14
-10 -3 16 856.405 43.7376 20
10 -3 -16 849.215 41.6554 17
-10 -3 15 1645.51 69.0209 20
10 -3 -15 1594.11 66.1387 17
-10 -3 14 5.25598 6.49319 14
10 -3 -14 20.1046 16.0302 17
-10 -3 14 11.0866 8.97013 20
-10 -3 13 303.09 24.5204 20
10 -3 -13 304.034 25.0202 7
-10 -3 13 266.241 22.4193 6
10 -3 -13 366.587 29.6617 17
10 -3 -13 295.471 24.8398 5
-10 -3 13 257.192 22.3336 8
-10 -3 12 209.783 20.476 20
-10 -3 12 176.547 19.9863 6
10 -3 -12 217.92 21.9839 7
-10 -3 12 228.591 22.0065 8
10 -3 -12 203.746 22.5355 5
10 -3 -12 241.754 25.7736 17
10 -3 -11 63.8382 17.9351 17
-10 -3 11 32.3963 11.3746 8
10 -3 -11 65.5578 14.3523 7
-10 -3 11 36.0427 23.2537 3
10 -3 -11 39.9725 12.3686 5
-10 -3 11 38.802 12.1152 6
10 -3 -11 69.2402 31.7445 4
10 -3 -10 2892.85 108.771 17
-10 -3 10 2676.49 112.152 8
-10 -3 10 2733.07 112.17 6
10 -3 -10 2651.71 112.796 7
10 -3 -10 2789.38 116.312 5
10 -3 -10 2717.41 190.087 4
-10 -3 10 2672.6 184.219 3
-10 -3 9 3908.09 239.226 3
-10 -3 9 3361.09 229.38 1
10 -3 -9 4034.46 145.631 17
-10 -3 9 3926.04 153.553 8
-10 -3 9 3921.96 152.96 6
10 -3 -9 4026.98 155.66 7
-10 3 9 3987.81 226.466 10
10 -3 -9 4281.73 160.436 5
10 -3 -9 3849.07 245.826 4
10 -3 -8 340.273 27.7565 17
-10 3 8 236.703 50.9866 10
-10 -3 8 300.853 29.9797 8
10 -3 -8 350.742 33.5296 7
-10 -3 8 314.769 30.7781 6
10 -3 -8 344.454 34.8484 5
10 -3 -8 369.726 74.8976 4
10 -3 -8 375.69 75.3338 2
-10 -3 8 285.853 61.018 3
-10 -3 7 3322.68 234.402 3
-10 -3 7 3281.64 239.11 1
10 -3 -7 3788.36 268.825 2
10 -3 -7 3295.55 127.466 17
-10 -3 7 3579.76 145.389 8
10 -3 -7 3860.09 153.078 7
-10 -3 7 3599.85 144.696 6
10 -3 -7 3421.57 135.039 13
-10 3 7 3162.6 202.937 10
10 -3 -7 4054.16 275.79 4
-10 -3 6 1520.59 164.918 1
10 -3 -6 1478 176.855 2
10 -3 -6 1480.59 70.0326 13
10 -3 -6 1310.01 61.0596 17
-10 -3 5 2734.07 230.729 3
-10 -3 5 2712.26 239.66 1
10 -3 -5 2634.51 257.832 2
10 -3 -5 2289.97 96.0357 17
10 -3 -5 2768 134.487 7
-10 -3 5 2625.68 124.715 6
-10 -3 5 2784.13 127.197 8
10 -3 -5 2597.28 106.981 13
10 -3 -5 2554.64 253.221 4
-10 -3 4 11398.9 589.478 3
-10 -3 4 10438 588.254 1
10 -3 -4 12797.1 665.424 2
-10 -3 4 11268.6 409.956 8
-10 -3 4 11936.3 412.443 6
10 -3 -4 11396 417.913 7
10 -3 -4 11194.1 378.181 13
10 -3 -4 10177.1 608.33 4
-10 -3 3 857.625 68.6011 8
10 -3 -3 756.275 41.2426 17
10 -3 -3 730.806 48.9511 16
10 -3 -3 735.641 65.2308 7
-10 -3 3 788.905 66.9811 6
10 -3 -3 787.901 47.698 13
10 -3 -3 854.937 152.923 4
-10 -3 3 872.385 148.911 1
10 -3 -3 686.33 136.004 2
-10 -3 3 800.835 139.817 3
-10 -3 2 3119.86 286.37 3
-10 -3 2 2869 277.029 1
10 -3 -2 3453.04 299.203 2
10 -3 -2 3343.76 118.425 17
10 -3 -2 3049.76 128.914 16
10 -3 -2 2957.37 147.809 7
-10 -3 2 2917.09 152.896 6
10 -3 -2 3405.3 128.352 13
-10 -3 2 3124.86 156.198 8
10 -3 -2 2975.73 277.023 4
-10 -3 1 4435.85 196.008 8
10 -3 -1 4360.51 168.625 16
10 -3 -1 4357.83 184.715 7
-10 -3 1 4491.24 195.225 6
10 -3 -1 4679.62 167.491 13
10 -3 -1 4263.65 317.413 4
-10 -3 1 4430.29 337.611 3
-10 -3 0 -11.3388 33.943 1
10 -3 0 32.6204 29.7148 2
-10 -3 0 12.0122 32.826 3
-10 -3 0 7.33018 14.3259 8
10 -3 0 9.6601 10.6741 16
10 -3 0 7.83084 11.7277 7
10 -3 0 50.3658 13.4207 13
-10 -3 0 7.19705 15.5185 6
10 -3 0 -10.4915 33.9231 4
-10 -3 -1 1805.82 92.8533 8
10 -3 1 1650.95 78.6612 16
-10 -3 -1 1823.27 92.264 6
10 -3 1 1654.38 84.8954 7
10 -3 1 1659.41 77.5563 13
10 -3 1 1757.83 89.9529 5
10 -3 1 1859.24 171.115 4
-10 -3 -1 1690.93 172.762 3
-10 -3 -1 1686.45 168.488 1
10 -3 1 1873.19 173.947 2
-10 -3 -2 1153.66 65.2183 8
10 -3 2 1057.41 57.6431 16
-10 -3 -2 1048.58 62.8512 6
10 -3 2 981.662 58.9832 7
10 -3 2 1160.45 58.3595 13
10 -3 2 1063.47 62.9985 5
10 -3 2 1143.14 126.009 4
-10 -3 -2 859.107 113.422 3
-10 -3 -2 1142.42 128.079 1
10 -3 2 1068.85 123.781 2
-10 -3 -3 813.122 52.2262 8
10 -3 3 953.037 51.8994 16
-10 -3 -3 867.425 53.0343 6
10 -3 3 785.012 50.2741 7
10 -3 3 1010.02 52.636 13
10 -3 3 989.984 56.9428 5
10 -3 3 935.01 108.383 4
-10 -3 -3 851.412 104.464 3
-10 -3 -4 103.596 16.4968 21
10 -3 4 93.4949 17.4175 16
-10 -3 -4 123.1 17.807 6
10 -3 4 105.626 16.8885 7
10 -3 4 114.417 17.7796 13
10 -3 4 109.529 18.6186 5
-10 -3 -4 111.467 17.9833 8
10 -3 5 1816.43 84.326 16
-10 -3 -5 2045.47 85.051 21
10 -3 5 2035.47 86.4904 13
10 -3 6 198.009 21.5955 16
-10 -3 -6 202.814 21.2935 21
10 -3 6 204.325 22.0381 13
10 -3 7 1.06229 8.99375 16
10 -3 7 1.15875 8.84295 13
-10 -3 -7 -3.13347 8.36979 21
10 -3 8 142.235 16.8511 16
-10 -3 -8 107.315 15.2249 21
10 -3 8 132.231 17.7024 13
-10 -3 -9 19.3951 9.1959 21
10 -3 9 23.3371 8.80188 16
10 -3 9 28.3428 11.4951 13
-10 -3 -10 45.6865 14.3071 17
10 -3 10 58.0492 10.5407 16
-10 -3 -10 48.2241 10.1987 21
-10 -3 -11 70.4328 14.2389 17
10 -3 11 44.8388 9.59096 16
-10 -3 -11 69.0034 11.4114 21
-10 -3 -12 135.782 16.9149 17
-10 -3 -12 120.046 12.9671 21
-10 -3 -13 21.9803 8.85057 17
-10 -3 -13 20.9579 6.12295 21
-10 -3 -14 0.66408 5.44381 17
-10 -3 -14 -0.33996 3.13643 21
-10 -3 -15 23.9518 5.4694 17
10 -4 -17 2040.93 70.1206 17
10 -4 -16 6.63799 6.12591 16
10 -4 -16 -14.3316 9.38582 17
10 -4 -15 386.366 23.943 17
10 -4 -15 429.195 29.1937 16
10 -4 -14 31.425 12.1052 16
10 -4 -14 2.37382 13.4988 17
10 -4 -13 1387.16 58.1052 17
10 -4 -13 1301.2 69.8362 16
10 -4 -12 132.58 21.121 16
10 -4 -12 122.35 18.9319 17
-10 -4 12 101.706 11.9768 8
10 -4 -12 91.5177 11.6194 5
10 -4 -12 85.8063 11.5135 7
-10 -4 12 111.375 12.1709 6
10 -4 -11 2931.18 103.236 17
-10 -4 11 2601.9 101.617 8
10 -4 -11 2588.56 101.433 5
10 -4 -11 2668.68 102.421 7
-10 -4 11 2597.91 100.728 6
10 -4 -10 157.08 22.0004 17
10 -4 -10 209.577 24.5088 16
-10 -4 10 154.572 17.7069 8
10 -4 -10 146.384 17.5308 5
10 -4 -10 132.947 17.3314 7
-10 -4 10 145.994 17.1431 6
10 -4 -9 1077.03 51.1388 17
10 -4 -9 1039.65 58.6996 16
10 -4 -9 1102.02 57.1529 7
-10 -4 9 1028.27 53.8339 6
-10 -4 9 1029.13 54.2003 8
10 -4 -9 1075.05 55.8085 5
10 -4 -8 454.056 33.4957 17
10 -4 -8 444.89 35.7815 16
10 -4 -8 516.149 39.2563 7
-10 -4 8 468.993 35.3565 6
-10 -4 8 496.173 36.6873 8
10 -4 -8 548.754 34.7831 13
10 -4 -8 526.868 39.6442 5
10 -4 -7 352.856 27.7198 13
10 -4 -7 422.565 39.286 5
10 -4 -7 390.026 38.2896 7
10 -4 -6 960.473 48.6468 13
10 -4 -6 871.51 45.8539 17
10 -4 -5 2818.51 108.746 17
10 -4 -5 3120.38 149.166 7
-10 -4 5 3086.54 136.617 6
10 -4 -5 2915.37 113.182 13
-10 -4 5 3135.22 138.138 8
10 -4 -4 140.981 20.2365 16
10 -4 -4 39.5124 15.8017 17
10 -4 -4 104.352 27.1875 7
10 -4 -4 109.898 15.339 13
-10 -4 4 116.282 26.3762 8
10 -4 -4 59.6465 24.72 5
-10 -4 4 98.9748 25.7234 6
10 -4 -3 644.683 40.6432 16
10 -4 -3 449.303 50.894 7
-10 -4 3 522.57 52.9813 6
10 -4 -3 578.296 34.4458 13
-10 -4 3 454.051 49.6507 8
10 -4 -3 490.915 54.0763 5
-10 -4 2 11.2475 17.521 8
10 -4 -2 1.28729 9.56885 16
10 -4 -2 -2.60515 15.5961 7
10 -4 -2 -4.71955 7.73788 13
10 -4 -2 -2.73046 17.3378 5
-10 -4 2 -5.55277 18.8902 6
10 -4 -1 355.71 29.6987 16
10 -4 -1 268.324 34.0821 7
-10 -4 1 307.682 37.7988 6
10 -4 -1 337.766 25.3667 13
-10 -4 1 293.987 37.12 8
10 -4 -1 368.761 39.6094 5
-10 -4 0 86.7088 20.2034 8
10 -4 0 89.9816 16.1652 16
10 -4 0 99.3253 19.571 7
10 -4 0 81.0234 13.2501 13
10 -4 0 96.6371 20.9862 5
-10 -4 0 81.7766 20.4729 6
10 -4 1 558.48 37.8782 16
10 -4 1 547.405 41.1271 7
-10 -4 -1 604.696 44.4904 6
10 -4 1 557.913 33.6127 13
-10 -4 -1 577.338 43.3981 8
10 -4 1 580.157 42.1114 5
-10 -4 -2 4.01999 8.66479 8
10 -4 2 -3.33435 9.21181 16
-10 -4 -2 2.6623 8.75993 6
10 -4 2 -3.74124 8.48498 7
10 -4 2 -0.87704 7.02798 13
10 -4 2 1.2805 9.51819 5
-10 -4 -3 217.634 22.4274 17
10 -4 3 262.78 23.1122 16
10 -4 3 209.499 20.9444 7
-10 -4 -3 254.203 22.7883 6
10 -4 3 192.894 18.4146 13
10 -4 3 206.718 21.1475 5
-10 -4 -3 193.053 20.4963 8
10 -4 4 166.111 18.2155 16
-10 -4 -4 155.311 20.6781 17
10 -4 4 159.281 17.2493 7
-10 -4 -4 138.493 15.8131 6
10 -4 4 177.789 18.0856 5
-10 -4 -4 163.65 16.7908 8
10 -4 4 135.47 15.3103 13
10 -4 5 151.147 15.4325 13
10 -4 5 145.731 16.7654 16
-10 -4 -5 151.182 20.9865 17
10 -4 6 405.212 25.0619 13
10 -4 6 398.018 26.0443 16
-10 -4 -6 429.562 32.891 17
-10 -4 -7 7.50657 9.08021 17
10 -4 7 3.30283 6.65811 16
10 -4 8 1005.15 44.2186 16
-10 -4 -8 1194.18 52.254 17
10 -4 9 212.566 14.8362 16
-10 -4 -9 265.596 19.0046 17
-10 -4 -10 333.134 19.7126 17
-10 -4 -11 221.184 13.4733 17
-10 -5 9 312.944 15.0347 6
10 -5 -8 179.672 12.8863 5
10 -5 -8 166.699 14.09 16
-10 -5 8 180.878 12.5215 6
10 -5 -7 317.092 20.8517 16
10 -5 -7 283.037 19.2807 5
-10 -5 7 267.706 18.9818 8
10 -5 -7 294.333 20.3456 7
-10 -5 7 296.085 18.6889 6
10 -5 -6 133.355 13.8908 16
10 -5 -5 0.64892 6.9142 16
10 -5 -5 5.98988 8.18458 5
-10 -5 5 7.38403 7.5673 8
-10 -5 5 0.84159 7.55841 6
10 -5 -5 9.40301 8.75367 7
10 -5 -4 718.294 33.5553 16
10 -5 -4 637.83 39.5168 5
10 -5 -4 688.299 40.7423 7
-10 -5 4 657.994 37.6423 6
10 -5 -3 1524.25 58.9796 16
10 -5 -3 1570.03 68.7586 5
-10 -5 3 1391.37 67.8818 8
10 -5 -3 1555.96 69.0585 7
-10 -5 3 1405.57 66.1742 6
10 -5 -2 13.4965 6.53718 16
10 -5 -2 6.37423 8.47949 5
-10 -5 2 5.00978 9.1671 8
-10 -5 2 12.1731 8.56786 6
10 -5 -2 7.25164 7.51829 7
10 -5 -1 1342.02 51.1467 16
10 -5 -1 1415.56 56.4427 5
10 -5 -1 1335.35 55.7798 7
-10 -5 1 1469.18 57.9497 6
10 -5 0 398.913 21.9215 5
10 -5 0 370.128 21.187 7
-10 -5 0 413.725 22.5133 6
-10 -5 -1 591.937 27.2016 6
10 -5 1 610.472 27.3508 5
-10 -5 -2 65.2706 6.79747 6
10 -5 2 68.2944 6.84825 5
10 -5 4 16.2748 3.88124 16
-11 0 25 -0.3732 3.35131 14
-11 0 24 937.276 41.4895 14
-11 0 23 2.31567 6.3276 14
-11 0 23 -0.86608 6.60951 19
-11 0 22 196.732 19.5754 14
-11 0 22 237.411 21.6659 19
-11 0 21 -5.29758 8.68608 14
-11 0 21 -1.14882 8.06535 19
-11 0 20 10.567 8.84607 14
-11 0 20 -1.252 9.91656 19
-11 0 19 7.63111 9.32539 14
-11 0 19 -2.64453 9.96068 19
-11 0 18 6.68691 9.24536 14
-11 0 18 -1.35195 9.49097 19
-11 0 17 1.37008 9.76252 14
-11 0 17 -1.35835 8.93892 19
-11 0 16 833.366 46.9203 14
-11 0 16 447.52 46.9966 19
-11 0 15 4.0083 9.23691 14
-11 0 14 4672.29 209.851 10
-11 0 14 4568.25 169.501 14
-11 0 13 6.47451 10.4669 10
-11 0 13 1.21203 8.76286 14
-11 0 12 2372.31 128.793 10
11 0 -12 2399.4 151.243 12
-11 0 12 2385.65 97.8268 14
-11 0 11 8.56755 9.23685 10
11 0 -11 13.5147 15.5726 12
-11 0 11 4.02631 12.0547 1
-11 0 11 8.69689 8.71501 14
-11 0 10 13.635 11.0541 10
-11 0 10 2.07461 5.94885 14
-11 0 9 12.4849 11.4362 10
-11 0 9 27.9572 9.47428 14
-11 0 8 20086.2 664.405 10
-11 0 8 19826.6 631.403 14
-11 0 7 -4.43663 10.8529 10
-11 0 7 46.1955 10.8782 14
-11 0 6 32999.2 1085.88 10
-11 0 6 34806.7 1058.43 15
-11 0 6 33338.3 1056.66 14
11 0 -5 -4.2026 15.4122 11
-11 0 5 -4.13394 14.2941 10
11 0 -4 13992.9 504.79 11
-11 0 4 12592.1 451.363 10
-11 0 4 13427.3 428.071 15
11 0 -3 4.18268 13.5239 11
-11 0 3 4.60014 7.79049 15
11 0 -2 2809 154.863 11
-11 0 2 2493.66 98.6276 15
11 0 -1 4.08781 12.2361 11
-11 0 1 0.95612 6.81298 15
11 0 0 11403.6 434.588 11
-11 0 0 11127.4 366.64 15
11 0 1 -4.12428 15.9377 11
-11 0 -1 -1.0315 7.01833 15
11 0 2 122.131 31.9414 9
-11 0 -2 111.2 15.6249 15
11 0 3 -4.63988 17.0101 9
-11 0 -3 -1.10207 8.51783 15
11 0 4 1452.73 113.921 9
11 0 4 1433.07 107.693 11
-11 0 -4 1390.27 101.427 1
-11 0 -4 1466.83 68.096 15
11 0 5 15.0981 18.4506 9
-11 0 -5 4.81763 7.64899 15
11 0 5 -17.4358 16.845 11
-11 0 -5 -3.88211 11.6212 1
-11 0 -6 2922.83 112.958 15
11 0 6 2738.35 171.07 9
11 0 6 2729.44 160.702 11
-11 0 -7 -1.33867 9.54012 15
11 0 7 10.8376 19.8662 9
11 0 7 44.931 21.9631 11
-11 0 -8 12180.6 404.675 15
11 0 8 11645.8 465.66 11
11 0 8 12535.5 493.482 9
-11 0 -9 11.0373 10.7955 18
11 0 9 26.682 19.5936 11
11 0 9 -22.222 19.2019 9
-11 0 -9 -4.33173 11.1595 15
-11 0 -10 15260.2 501.347 18
-11 0 -11 22.675 12.5022 18
-11 0 -11 15.8806 12.4887 21
-11 0 -12 15939.3 528.054 18
-11 0 -12 16383.2 528.003 21
-11 0 -13 1.27531 8.6771 18
-11 0 -13 1.23437 9.17542 21
-11 0 -14 39.8935 11.6487 18
-11 0 -14 48.4745 11.4799 21
-11 0 -15 1.82391 6.40191 21
-11 0 -15 -3.92452 8.13175 18
-11 0 -16 1088.44 49.0005 21
-11 0 -17 -0.49929 5.62525 21
-11 -1 25 33.1816 6.02904 14
-11 -1 24 22.7366 7.19754 14
-11 -1 23 272.92 20.8393 14
-11 -1 22 4.5753 7.24821 14
-11 -1 21 16.473 10.2929 19
-11 -1 21 27.2974 10.5227 14
-11 -1 20 1737.83 69.6957 20
-11 -1 20 1797.28 72.379 14
-11 -1 19 52.0804 12.9809 20
-11 1 19 72.4497 12.9347 14
-11 -1 19 70.6798 15.7829 14
-11 1 18 3180.33 110.19 14
-11 -1 18 2993.92 111.301 20
11 -1 -18 2948.48 198.954 12
-11 1 17 2544.72 99.294 14
-11 -1 17 2253.85 99.1446 20
-11 -1 17 2387.63 106.316 19
11 -1 -17 2188.71 174.446 12
-11 1 16 9212.9 316.851 14
-11 -1 16 9894.05 321.864 20
-11 -1 16 9380.66 326.533 19
11 -1 -16 9293.23 433.836 12
-11 1 15 10483 357.237 14
-11 -1 15 10947.3 367.402 19
-11 -1 15 11160 362.609 20
11 -1 -15 10327.8 469.813 12
-11 1 14 7470.34 259.679 14
-11 1 14 7441.57 322.024 10
11 -1 -14 8107.61 371.201 12
-11 -1 14 7956.17 269.389 19
-11 -1 14 7519.11 263.007 20
11 -1 -13 5971.68 207.634 7
-11 -1 13 5943.51 215.679 19
-11 -1 13 5885.6 211.229 20
-11 1 13 6023.84 209.241 14
-11 1 13 6585.36 280.156 10
11 -1 -13 5975.86 301.233 12
-11 -1 13 6027.19 275.185 3
-11 -1 12 360.784 55.426 3
-11 -1 12 448.166 30.6838 6
-11 -1 12 457.983 33.9765 19
-11 -1 12 400.597 30.9457 20
-11 1 12 459.945 31.1669 14
11 -1 -12 432.069 65.5207 12
-11 1 12 371.646 51.8688 10
-11 -1 12 407.148 28.9516 8
-11 -1 11 152.614 37.7216 1
-11 -1 11 136.407 36.4361 3
-11 -1 11 262.925 23.215 6
-11 -1 11 172.754 19.5778 20
-11 1 11 144.981 17.2315 14
11 -1 -11 149.527 39.8606 12
-11 1 11 157.568 33.6817 10
-11 -1 11 238.656 21.4394 8
-11 -1 10 57.5083 24.8126 1
11 -1 -10 96.6524 30.8327 2
-11 -1 10 73.651 28.8098 3
-11 -1 10 102.373 14.9329 20
-11 -1 10 50.554 11.5453 8
-11 1 10 49.0058 10.8144 14
-11 -1 10 54.8285 12.0399 14
11 -1 -10 47.9978 25.3085 12
-11 1 10 63.9699 23.9655 10
-11 1 9 33.1509 17.4702 10
11 -1 -9 36.0248 7.86496 17
-11 -1 9 42.5546 11.2134 8
-11 1 9 38.3064 9.8173 14
-11 -1 9 35.0171 10.0542 14
11 -1 -9 62.4646 27.0116 12
-11 -1 9 21.529 18.6378 1
11 -1 -9 45.2478 23.9697 2
11 -1 -8 4869.47 171.139 17
-11 -1 8 5740.9 187.928 8
-11 1 8 4752.35 177.031 15
-11 -1 8 5530.71 181.434 14
-11 1 8 4884.07 226.838 10
11 -1 -8 5384.36 272.436 2
-11 -1 8 5495.39 268.259 1
-11 1 7 6306.81 222.165 15
-11 -1 7 7192.94 225.889 14
11 -1 -7 6034.1 316.143 2
-11 -1 7 6736.65 324.684 1
-11 1 7 6341.06 274.379 10
11 -1 -7 6517.17 216.331 17
-11 -1 6 12419.6 410.357 15
-11 1 6 12462.2 408.69 15
-11 -1 6 13343.1 410.74 14
11 -1 -6 12466.7 402.045 17
11 1 -6 13255.2 479.275 11
11 -1 -6 11777.2 518.239 2
-11 -1 6 13567.5 536.965 1
11 1 -5 448.356 54.7698 11
-11 -1 5 346.649 64.342 1
-11 -1 5 340.018 25.5728 15
-11 1 5 309.407 24.0957 15
11 1 -4 4061.61 196.379 11
-11 -1 4 4255.14 246.928 1
-11 -1 4 3699.67 138.081 15
-11 1 4 3879.26 138.424 15
11 1 -3 1632.47 113.238 11
-11 -1 3 1877.04 151.883 1
-11 1 3 1653.71 69.371 15
-11 -1 3 1560.25 68.4176 15
11 -1 -2 2280.43 97.8687 13
11 1 -2 2530.48 147.431 11
11 -1 -2 2412.28 164.41 2
-11 -1 2 2409.36 94.9712 15
-11 1 2 2574.14 96.7962 15
11 -1 -1 1805.27 120.951 11
11 -1 -1 1566.53 71.3823 13
11 1 -1 1728.58 113.264 11
-11 -1 1 1505.99 66.9281 15
-11 1 1 1560.22 68.5442 15
11 1 0 7234.24 294.949 9
-11 1 0 6924.81 237.557 15
-11 -1 0 6787.7 235.508 15
11 -1 0 6987.13 240.857 13
11 -1 0 7303.66 307.311 11
11 1 0 7279.33 298.871 11
11 -1 0 6631.26 311.484 2
-11 -1 0 7800.34 335.342 1
-11 -1 -1 -5.29551 17.1227 1
11 -1 1 9.94932 13.5953 2
-11 -1 -1 21.9852 9.67574 8
-11 1 -1 -2.06572 7.1437 15
-11 -1 -1 11.467 7.92338 15
-11 -1 -1 12.2605 7.70844 18
11 -1 1 5.86938 8.61011 13
11 1 1 3.94001 11.796 11
11 -1 1 13.1832 16.1117 11
11 1 1 26.7053 18.0574 9
11 -1 2 12181.2 484.725 2
-11 -1 -2 12538.4 488.12 1
-11 1 -2 12069.4 404.089 15
-11 -1 -2 12334.5 401.392 15
11 -1 2 12021.2 405.425 13
-11 -1 -2 13539.4 408.112 18
11 1 2 11388.8 462.159 11
11 -1 2 12197.4 473.192 11
-11 -1 -2 12224.2 404.484 8
11 1 2 12351.8 466.094 9
-11 -1 -3 693.675 79.9618 3
11 -1 3 723.983 79.2174 2
-11 -1 -3 797.713 82.4432 1
11 -1 3 780.531 45.0366 13
-11 1 -3 805.888 44.7481 15
-11 -1 -3 706.638 41.2705 15
-11 -1 -3 839.305 46.4241 18
11 1 3 673.677 71.4055 11
11 -1 3 708.578 73.5952 11
11 1 3 707.923 72.2838 9
11 -1 4 40.9958 21.8057 2
-11 -1 -4 72.7291 26.5901 1
-11 -1 -4 51.0385 24.2571 3
-11 -1 -4 86.2756 14.882 18
-11 -1 -4 63.1082 12.1967 15
-11 1 -4 71.7564 14.1851 15
11 -1 4 77.0069 14.4975 13
11 1 4 81.945 27.9041 11
11 -1 4 76.3976 26.0275 11
11 1 4 158.273 34.8885 9
11 -1 5 440.604 60.6976 2
-11 -1 -5 317.293 51.7022 1
-11 -1 -5 453.617 32.305 18
11 -1 5 369.876 30.3533 13
-11 1 -5 334.105 28.8575 15
-11 -1 -5 341.478 27.3134 15
11 1 5 366.911 54.863 11
11 -1 5 391.686 53.1447 11
11 1 5 371.97 54.4869 9
-11 -1 -6 583.013 39.2158 18
11 -1 6 650.606 41.0878 13
-11 -1 -6 542.636 36.303 15
-11 1 -6 593.04 40.2352 15
11 1 6 515.478 67.6713 11
11 -1 6 514.043 61.1607 11
11 1 6 657.783 73.9001 9
-11 -1 -7 1.29337 8.94072 18
-11 1 -7 5.49074 9.78105 15
-11 -1 -7 -4.66863 9.56779 15
11 -1 7 1.30752 10.1054 13
11 -1 7 3.91045 11.7052 11
11 1 7 -5.10661 17.6503 9
-11 -1 -8 1433.81 70.6432 18
11 -1 8 1546.65 72.2434 13
-11 -1 -8 1414.9 68.7707 15
-11 1 -8 1387.75 72.3391 15
11 1 8 1590.72 120.62 11
11 1 8 1455.56 117.633 9
-11 -1 -9 92.6354 16.7596 18
11 -1 9 122.189 18.2784 13
-11 -1 -9 89.1901 16.1614 15
11 -1 10 513.429 36.6645 13
11 -1 11 15.8894 12.7049 13
-11 -1 -11 44.9555 13.8569 21
-11 -1 -12 172.478 21.5219 21
-11 1 -12 198.607 21.0102 18
-11 -1 -12 181.291 22.8446 18
-11 1 -13 1064.05 53.8217 18
-11 -1 -13 1056.98 55.0728 21
-11 -1 -14 21.5107 9.12878 21
-11 1 -14 14.7159 8.14912 18
-11 1 -15 18.6255 8.22059 18
-11 -1 -15 7.01087 7.80581 21
-11 -1 -16 198.499 17.6436 21
-11 1 -16 246.671 18.6726 18
-11 -1 -17 3.72723 5.12468 21
-11 -1 -18 499.097 22.0374 21
-11 -2 23 0.92194 4.43558 14
-11 -2 22 61.6639 9.66156 14
-11 -2 21 12.2749 7.79649 14
-11 -2 20 627.593 36.1308 20
-11 -2 20 627.912 35.8607 14
-11 -2 19 673.401 39.1396 20
-11 -2 19 638.006 38.1368 14
-11 -2 18 103.999 15.9063 20
-11 -2 18 125.294 16.9559 14
-11 -2 17 381.448 30.6806 20
-11 -2 17 398.964 30.79 14
-11 -2 16 996.317 53.7736 20
-11 -2 16 1001.95 53.3321 14
-11 -2 15 333.003 28.2834 14
11 -2 -15 343.124 66.3488 12
-11 -2 14 634.586 39.9063 14
11 -2 -14 616.549 34.9134 17
-11 -2 13 5291.64 181.738 20
11 -2 -13 5361.01 174.7 17
11 -2 -13 4666.16 176.309 7
-11 -2 13 4782.66 175.646 6
-11 -2 13 5018.04 178.715 14
11 -2 -13 4504.57 268.736 12
-11 2 13 5322.8 258.185 10
-11 -2 13 4716.24 175.978 8
11 -2 -12 1793.65 141.379 4
-11 -2 12 1603.79 130.953 3
-11 -2 12 1817.5 77.4696 20
11 -2 -12 1747.94 72.4326 17
-11 -2 12 1632.28 75.8872 6
11 -2 -12 1564.94 75.1607 7
-11 -2 12 1734.01 75.5504 14
11 -2 -12 1683.99 143.646 12
-11 2 12 1757.42 131.685 10
-11 -2 12 1706.13 76.9747 8
11 -2 -11 5055.61 269.235 4
-11 -2 11 4923.11 261.078 3
-11 -2 11 4741.82 173.117 20
11 -2 -11 5088.88 170.608 17
11 -2 -11 4762.59 176.662 7
-11 -2 11 4798.72 176.546 6
-11 -2 11 5068.98 173.111 14
-11 2 11 5184.06 254.121 10
11 -2 -11 4591.01 261.405 12
-11 -2 11 4362.15 175.192 8
11 -2 -10 3251.56 210.643 4
-11 -2 10 3112.46 203.328 1
-11 -2 10 3306.44 205.242 3
11 -2 -10 3123.41 205.841 2
-11 -2 10 3003.05 119.18 20
11 -2 -10 3315.17 117.46 17
-11 -2 10 2911.51 123.172 6
11 -2 -10 3218.1 126.681 7
-11 -2 10 3279.87 119.312 14
-11 2 10 3457.17 194.515 10
-11 -2 10 2885.87 123.965 8
11 -2 -9 270.238 62.5555 2
-11 -2 9 359.098 65.4778 3
-11 -2 9 387.35 69.0393 1
-11 -2 9 439.558 34.8176 8
11 -2 -9 436.582 28.6004 17
-11 -2 9 466.842 35.5488 6
11 -2 -9 551.263 40.0322 7
-11 -2 9 398.047 28.2706 14
-11 2 9 406.5 61.9407 10
11 -2 -9 456.905 78.006 4
-11 -2 8 1983.83 169.093 1
-11 -2 8 1925.81 162.3 3
11 -2 -8 2212.03 188.133 2
-11 -2 8 2032.89 94.3182 8
11 -2 -8 2038.37 81.6812 17
-11 -2 8 2053.64 94.4904 6
11 -2 -8 2309.33 103.4 7
-11 -2 8 2107.87 85.6651 15
-11 -2 8 1991.54 82.404 14
-11 2 8 2017.42 143.202 10
11 -2 -8 2148.18 187.122 4
-11 -2 7 1249.77 67.6062 8
11 -2 -7 1019.16 49.5415 17
-11 -2 7 1129.58 65.6543 6
11 -2 -7 1233.67 73.9516 7
-11 -2 7 1000.34 126.169 1
-11 -2 7 1116.44 127.571 3
11 -2 -7 1229.69 149.477 2
11 -2 -7 1191.93 147.164 4
-11 -2 7 1080.41 53.3657 15
-11 -2 7 1062.91 50.8333 14
-11 -2 6 467.357 30.8409 15
-11 -2 6 458.705 92.2474 1
11 -2 -6 415.209 27.3412 17
11 -2 -5 3902.51 132.143 17
-11 -2 5 4050.92 168.263 6
11 -2 -5 2699.67 158.931 7
-11 -2 5 3833.8 135.716 15
-11 -2 5 3756.79 164.372 8
-11 -2 5 2945.72 265.253 1
-11 -2 5 3668.02 280.145 3
11 -2 -5 3037.6 287.225 2
-11 -2 4 1072.38 83.6321 8
11 -2 -4 1834.53 66.2631 17
-11 -2 4 1934.04 70.708 15
-11 -2 4 1149.17 162.48 3
11 -2 -4 713.295 140.174 2
-11 -2 4 925.081 152.415 1
11 -2 -4 1833.15 75.1024 13
-11 -2 4 1166.7 86.6631 6
11 -2 -4 851.654 79.5236 7
11 -2 -3 9179.85 260.339 17
-11 -2 3 5467.35 286.792 6
11 -2 -3 7248.33 294.601 7
-11 -2 3 5719.31 287.554 8
-11 -2 3 8696.38 262.611 15
11 -2 -3 8098.98 267.875 13
-11 -2 3 6379.93 445.087 1
-11 -2 3 5008.76 411.031 3
11 -2 -3 7546.8 468.34 2
-11 -2 2 40.3267 20.8433 6
-11 -2 2 50.853 22.1238 8
11 -2 -2 36.8479 16.9089 7
-11 -2 2 18.6746 9.0999 15
11 -2 -2 28.4147 12.3892 13
11 2 -2 36.5304 20.4701 11
11 -2 -2 35.8057 38.5985 2
-11 -2 2 39.1013 42.1493 1
-11 -2 2 41.4388 41.3558 3
-11 -2 1 11134 386.289 8
11 -2 -1 9575.01 352.039 16
11 -2 -1 10821.1 371.707 7
-11 -2 1 12117.7 390.27 6
11 -2 -1 10907.8 356.336 13
-11 -2 1 10718 348.557 15
11 2 -1 9966.21 410.224 11
-11 -2 1 12177.3 579.567 3
-11 -2 0 1259.2 141.02 1
-11 -2 0 1459.65 154.995 3
11 -2 0 1241.91 135.21 2
-11 -2 0 1285.84 73.2893 8
11 -2 0 989.359 55.4045 16
-11 -2 0 1196 71.6398 6
11 -2 0 1129.51 64.2908 7
-11 -2 0 1088.75 52.9196 15
11 -2 0 1123.69 58.2114 13
11 2 0 991.447 87.1786 11
11 -2 0 1199.18 132.288 4
11 -2 1 229.612 58.2316 2
-11 -2 -1 239.774 62.4459 3
-11 -2 -1 230.683 58.8931 1
-11 -2 -1 284.645 30.5776 8
11 -2 1 246.823 24.3506 16
-11 -2 -1 309.367 31.7023 6
11 -2 1 244.227 26.2995 7
-11 -2 -1 226.317 21.0259 15
11 2 1 228.217 41.6894 11
11 -2 1 228.936 56.546 4
-11 -2 -2 1568.57 138.896 1
-11 -2 -2 1422.92 136.912 3
11 -2 2 1542.15 138.501 2
-11 -2 -2 1405.78 74.0926 8
11 -2 2 1443.19 69.2092 16
-11 -2 -2 1539.23 75.2531 6
11 -2 2 1421.58 71.0126 7
-11 -2 -2 1552.21 65.8984 15
11 -2 2 1381.09 69.7034 13
11 2 2 1509.92 112.851 11
11 -2 2 1448.3 133.391 4
-11 -2 -3 1197.45 118.686 3
-11 -2 -3 1105.64 112.849 1
11 -2 3 1212.61 118.781 2
-11 -2 -3 1147.73 62.7229 8
11 -2 3 1304.99 62.3171 16
-11 -2 -3 1276.37 64.3545 6
11 -2 3 1094.55 60.0289 7
-11 -2 -3 1289.86 58.1492 15
11 -2 3 1201.39 62.2877 13
11 2 3 1297.29 105.501 11
11 -2 3 1195.15 117.545 4
11 -2 4 1530.67 73.2011 13
11 -2 4 1473.89 69.7708 16
-11 -2 -4 1536.71 67.1503 15
11 2 4 1439.78 116.237 11
-11 -2 -4 1275.27 120.813 1
11 -2 4 1540.38 133.314 2
11 -2 5 4373.76 164.51 13
11 -2 5 4389.98 159.433 16
-11 -2 -5 4336.73 156.695 15
11 2 5 4437.58 232.169 11
11 -2 5 4020.64 236.413 2
11 2 6 5513.26 273.351 11
-11 -2 -6 5357.18 192.304 15
11 -2 6 5707.34 201.866 13
11 -2 7 40.7955 13.9721 13
-11 -2 -7 6.26098 7.97468 15
11 -2 8 2158.75 95.8983 13
-11 -2 -9 1785.98 82.6834 21
11 -2 9 1728.93 81.7754 13
-11 -2 -10 1713.38 78.7083 21
11 -2 10 1614.85 76.8937 13
-11 -2 -11 6.02795 10.6238 21
11 -2 11 -1.19017 9.3128 13
-11 2 -12 118.398 15.904 18
-11 2 -13 19.2214 9.2032 18
-11 2 -14 120.492 13.8338 18
-11 -2 -14 90.7556 14.003 17
-11 2 -15 1365.42 55.301 18
-11 -2 -15 1488.16 58.8481 17
-11 -2 -16 1.59035 3.66846 17
11 -3 -20 391.259 20.2141 13
-11 -3 18 361.136 20.0504 14
-11 -3 17 1330.91 53.8382 14
11 -3 -17 1405.55 55.2108 17
-11 -3 16 4.25183 5.70147 14
11 -3 -16 -9.82613 12.4788 17
-11 -3 15 104.202 11.9641 14
-11 -3 15 55.1385 9.80286 15
11 -3 -15 88.044 15.8619 17
11 -3 -14 2830.85 106.854 17
11 -3 -13 166.224 18.9104 7
-11 -3 13 167.752 17.7242 6
-11 -3 13 180.206 18.7039 8
11 -3 -13 190.155 22.2947 17
11 -3 -13 169.418 19.2208 5
-11 -3 12 3072.11 125.186 6
11 -3 -12 3264.54 127.776 7
-11 -3 12 3242.37 126.847 8
11 -3 -12 3501.87 130.666 5
11 -3 -12 3631.17 126.603 17
11 -3 -11 2264.09 88.3519 17
-11 -3 11 2079.39 90.8878 8
11 -3 -11 2100.75 91.7831 7
-11 -3 11 2057.33 90.2054 6
-11 -3 11 1749.2 145.896 3
11 -3 -11 2194.26 94.5577 5
11 -3 -11 2039.92 158.282 4
11 -3 -10 2790.61 108.631 17
-11 -3 10 2756.75 115.4 8
-11 -3 10 2749.71 114.866 6
11 -3 -10 2819.96 117.157 7
-11 -3 10 2596.91 186.557 3
11 -3 -10 3097.94 122.374 5
11 -3 -10 2575.71 191.757 4
11 -3 -9 240.453 24.1603 17
-11 -3 9 252.332 27.0308 8
-11 -3 9 190.788 23.8426 6
11 -3 -9 218.983 26.6605 7
11 -3 -9 256.408 29.8946 5
11 -3 -9 292.78 66.6313 4
-11 -3 9 332.246 65.4517 3
-11 -3 8 455.12 80.7902 3
11 -3 -8 398.856 30.8451 17
-11 -3 8 470.848 39.0761 8
-11 -3 8 506.306 40.0877 6
11 -3 -8 423.501 40.1375 7
11 -3 -8 421.127 33.8154 13
11 -3 -8 528.407 46.9413 5
11 -3 -8 548.336 96.1328 4
11 -3 -7 1974.98 81.9969 17
11 -3 -7 2380.02 223.882 4
11 -3 -7 2026.16 90.1412 13
-11 -3 7 2332.05 196.837 3
11 -3 -6 358.107 27.8759 17
-11 -3 6 408.838 42.1291 8
11 -3 -6 388.371 46.5808 7
-11 -3 6 388.716 43.0304 6
11 -3 -6 403.14 33.16 13
-11 -3 6 523.034 106.096 1
11 -3 -6 435.079 111.351 2
-11 -3 5 2072.31 224.95 3
-11 -3 5 2367.08 246.795 1
11 -3 -5 2377.16 274.848 2
-11 -3 5 2462.29 130.823 8
11 -3 -5 2390.41 94.8245 17
11 -3 -5 2396.63 269.196 4
11 -3 -5 2710.44 107.255 13
11 -3 -5 2223.47 133.586 7
-11 -3 5 2552.78 129.996 6
-11 -3 4 1628.86 108.631 8
11 -3 -4 1220.61 101.255 7
-11 -3 4 1818.58 112.385 6
-11 -3 4 1822.88 224.39 3
-11 -3 4 1052.57 177.233 1
11 -3 -4 1260.74 205.744 2
11 -3 -4 1369.57 209.77 4
-11 -3 3 82.2004 27.9165 8
11 -3 -3 199.729 24.3645 16
11 -3 -3 123.84 31.8679 7
11 -3 -3 217.273 24.4778 13
-11 -3 3 52.5782 52.6166 1
11 -3 -3 108.734 62.768 2
-11 -3 3 103.885 63.6031 3
11 -3 -3 122.17 73.9917 4
-11 -3 3 52.8874 23.9435 6
-11 -3 2 2221.97 133.491 8
11 -3 -2 2689.16 109.508 16
11 -3 -2 2449.61 127.906 7
-11 -3 2 2059.04 129.961 6
11 -3 -2 2781.69 108.432 13
-11 -3 2 1914.65 236.628 3
11 -3 -2 2830.28 272.271 2
11 -3 -2 2939.35 271.478 4
-11 -3 1 325.101 42.4642 8
11 -3 -1 331.745 30.2457 16
11 -3 -1 342.547 37.642 7
-11 -3 1 302.638 41.2291 6
11 -3 -1 326.774 29.0749 13
-11 -3 1 346.443 93.8732 3
11 -3 -1 293.985 82.5924 4
-11 -3 0 665.447 54.1971 8
11 -3 0 610.703 41.5881 16
-11 -3 0 712.593 56.2325 6
11 -3 0 551.91 45.9301 7
11 -3 0 641.272 41.6146 13
-11 -3 0 722.87 119.21 3
11 -3 0 641.973 105.947 4
-11 -3 -1 716.898 52.4013 8
11 -3 1 656.241 42.7587 16
-11 -3 -1 655.078 50.2087 6
11 -3 1 645.406 46.5901 7
11 -3 1 681 42.9547 13
11 -3 1 721.47 51.5753 5
11 -3 1 717.031 102.903 4
-11 -3 -1 650.001 104.055 3
-11 -3 -2 56.9176 31.4665 3
-11 -3 -2 44.0099 14.0447 8
11 -3 2 41.6746 12.6502 16
11 -3 2 63.2572 15.1348 7
11 -3 2 52.6869 13.5568 13
-11 -3 -2 67.5424 16.4108 6
11 -3 2 75.0164 17.4548 5
11 -3 2 61.9031 29.9493 4
11 -3 3 1030.63 54.5021 16
-11 -3 -3 994.007 55.9663 6
11 -3 3 938.891 54.1897 7
11 -3 3 1008.79 54.5437 13
11 -3 3 1040.54 58.445 5
-11 -3 -3 998.503 56.3474 8
-11 -3 -4 915.883 47.7251 21
11 -3 4 855.814 47.9783 16
11 -3 4 811.055 47.6268 7
-11 -3 -4 820.312 47.9199 6
11 -3 4 942.283 50.5071 13
-11 -3 -4 805.209 47.7441 8
11 -3 4 851.458 49.8936 5
-11 -3 -5 109.055 15.4832 21
11 -3 5 90.2357 15.246 16
11 -3 5 82.0497 15.3018 13
11 -3 6 605.57 35.9284 16
-11 -3 -6 522.939 34.2166 21
11 -3 7 4.6114 8.20525 16
-11 -3 -7 0.93131 6.73326 21
11 -3 8 1239.46 54.5676 16
-11 -3 -8 1191.19 54.8854 21
11 -3 9 123.076 14.3271 16
-11 -3 -9 134.12 14.6542 21
-11 -3 -10 102.949 16.0371 17
11 -3 10 71.337 10.2733 16
-11 -3 -10 89.5706 12.0299 21
-11 -3 -11 793.239 42.6609 17
-11 -3 -11 781.042 36.2378 21
-11 -3 -12 520.533 30.9871 17
-11 -3 -12 496.509 24.9932 21
-11 3 -12 545.535 26.7389 18
-11 -3 -13 72.1627 10.2636 17
-11 -3 -14 293.343 17.0138 17
11 -4 -16 0.51202 4.76519 16
11 -4 -15 26.9063 8.57945 16
11 -4 -15 13.1998 8.19384 17
11 -4 -14 21.477 11.1936 16
11 -4 -14 -0.52143 10.8725 17
11 -4 -13 280.389 20.759 17
11 -4 -13 283.134 25.7129 16
11 -4 -12 632.109 33.4445 17
11 -4 -12 694.553 41.3139 16
-11 -4 12 579.993 30.4122 8
11 -4 -12 602.883 30.7537 5
11 -4 -12 594.499 30.9346 7
-11 -4 12 611.099 30.03 6
11 -4 -11 13.1946 9.95529 16
-11 -4 11 15.0489 7.25886 6
11 -4 -11 22.0698 7.81882 7
-11 -4 11 27.9275 8.84507 8
11 -4 -11 23.3458 8.06919 5
11 -4 -10 100.515 17.3885 17
-11 -4 10 137.218 16.0535 6
11 -4 -10 116.702 16.1206 7
11 -4 -10 141.951 16.7993 13
-11 -4 10 147.166 16.6434 8
11 -4 -10 154.285 17.2525 5
11 -4 -9 1108.9 51.2428 17
11 -4 -9 1114.06 58.1679 7
-11 -4 9 1105.13 55.7189 6
11 -4 -9 1190.84 54.8593 13
-11 -4 9 1082.11 56.1777 8
11 -4 -9 1165.08 59.345 5
11 -4 -8 438.583 30.7507 17
11 -4 -8 522.13 39.761 7
-11 -4 8 545.62 37.0563 6
11 -4 -8 479.532 31.275 13
-11 -4 8 464.343 35.4851 8
11 -4 -8 568.929 41.3537 5
11 -4 -7 44.3646 10.8454 13
11 -4 -7 35.7643 12.077 16
-11 -4 6 48.0102 17.7572 8
11 -4 -6 31.1359 12.4738 16
11 -4 -6 52.293 21.3338 7
11 -4 -6 39.9357 10.5887 13
-11 -4 6 33.7913 15.9379 6
11 -4 -5 1585.13 70.9143 16
11 -4 -5 1370.91 91.372 7
-11 -4 5 1557.41 87.1911 6
11 -4 -5 1504.08 64.8146 13
-11 -4 5 1331.3 84.6242 8
11 -4 -5 1339.18 91.6005 5
-11 -4 4 -10.6588 17.5383 8
11 -4 -4 22.8037 11.919 16
11 -4 -4 2.97834 17.4574 7
11 -4 -4 17.9546 9.1177 13
11 -4 -4 12.4378 19.3776 5
-11 -4 4 5.246 17.2639 6
11 -4 -3 350.987 28.1587 16
11 -4 -3 248.296 36.2265 7
11 -4 -3 284.771 22.6652 13
-11 -4 3 178.07 33.1953 8
11 -4 -3 245.668 37.9273 5
-11 -4 3 159.303 31.9225 6
-11 -4 2 -5.1442 14.7426 8
11 -4 -2 -3.55713 9.50144 16
11 -4 -2 9.00463 13.4768 7
11 -4 -2 0.88425 6.66106 13
11 -4 -2 -4.74016 16.6378 5
-11 -4 2 -2.54618 17.6011 6
11 -4 -1 613.481 39.6599 16
11 -4 -1 747.661 51.9596 7
-11 -4 1 707.85 53.9461 6
11 -4 -1 589.045 35.6728 13
-11 -4 1 688.713 53.6158 8
11 -4 -1 804.418 54.5251 5
11 -4 0 219.491 22.3243 16
11 -4 0 194.87 24.5327 7
-11 -4 0 227.363 27.3157 6
11 -4 0 178.441 17.8981 13
-11 -4 0 193.755 25.5233 8
11 -4 0 199.434 25.2699 5
11 -4 1 671.268 40.6945 16
11 -4 1 758.427 44.3776 7
-11 -4 -1 818.258 47.6417 6
11 -4 1 680.542 37.56 13
-11 -4 -1 694.461 44.3632 8
11 -4 1 717.969 44.0689 5
-11 -4 -2 6.50003 8.47746 8
11 -4 2 -1.9617 9.04994 16
-11 -4 -2 9.72754 8.95871 6
11 -4 2 3.12095 7.30373 7
11 -4 2 1.60602 6.72821 13
11 -4 2 6.44649 8.61024 5
11 -4 3 2666.53 98.9824 16
11 -4 3 2567.36 97.8835 7
-11 -4 -3 2579.26 97.7199 6
11 -4 3 2520.51 98.0761 5
-11 -4 -3 2313.05 96.1247 8
11 -4 3 2625.97 96.232 13
11 -4 4 163.71 16.0617 13
11 -4 4 156.22 16.5345 16
-11 -4 -4 164.571 17.0401 17
11 -4 4 159.879 15.6816 5
11 -4 5 3890.9 136.732 13
11 -4 5 3944.96 137.758 16
-11 -4 -5 4080.81 141.052 17
11 -4 6 2231.26 84.5325 13
11 -4 6 2328.31 85.7542 16
-11 -4 -6 2535.99 90.23 17
11 -4 7 1149.56 48.8298 16
-11 -4 -7 1376.38 53.1618 17
11 -4 8 291.761 18.0401 16
-11 -4 -8 400.516 21.0279 17
-11 -4 -9 1281.2 47.9774 17
11 -5 -7 362.475 17.4018 16
11 -5 -7 352.163 17.5323 5
-11 -5 7 345.224 16.793 6
11 -5 -6 10.0271 5.30961 16
11 -5 -5 623.871 27.5678 16
11 -5 -5 610.826 30.7624 5
-11 -5 5 610.463 29.6984 6
11 -5 -5 626.036 31.6638 7
11 -5 -4 75.7405 8.80519 16
11 -5 -4 51.8286 10.1477 5
-11 -5 4 34.4931 8.25999 8
-11 -5 4 53.4176 9.17786 6
11 -5 -4 65.6671 10.5498 7
11 -5 -3 349.048 18.2653 16
11 -5 -3 364.516 21.7882 5
11 -5 -3 373.481 21.8975 7
-11 -5 3 332.543 20.545 6
11 -5 -2 376.876 18.6705 16
11 -5 -2 390.412 21.1028 5
11 -5 -2 384.481 20.9685 7
-11 -5 2 452.802 22.3229 6
11 -5 -1 29.1251 5.97205 5
-11 -5 1 17.7032 5.63155 8
-11 -5 1 23.2675 6.16668 6
11 -5 -1 32.3274 6.01862 7
-11 -5 0 41.1655 6.00626 6
11 -5 0 49.691 5.84509 5
11 -5 2 5.22784 3.03592 16
-12 0 24 124.875 11.6371 14
-12 0 23 -0.69015 6.25463 14
-12 0 22 52.3069 10.9157 14
-12 0 22 45.8845 10.5609 19
-12 0 21 -0.98473 7.01672 14
-12 0 21 2.07706 7.40004 19
-12 0 20 10.0101 8.91322 14
-12 0 20 -1.16931 7.42554 19
-12 0 19 -1.22047 9.54987 14
-12 0 19 -1.26741 8.76135 19
-12 0 18 3.91692 9.30408 14
-12 0 17 2.71157 9.37255 14
-12 0 16 1636.58 78.0335 14
-12 0 15 6.76836 9.78857 14
-12 0 14 358.59 30.3514 14
-12 0 13 2.51777 8.14066 14
-12 0 12 16.8536 9.66029 14
-12 0 11 9.10433 13.6272 1
-12 0 11 4.62082 7.98759 14
-12 0 10 2942.71 114.735 14
-12 0 9 -4.33267 7.48882 14
-12 0 8 7745.81 262.318 14
-12 0 7 24.9886 9.8758 15
-12 0 6 22419.4 711.355 15
-12 0 5 -4.21117 10.1309 15
12 0 -4 1798.37 126.857 11
-12 0 4 1615.93 71.6632 15
-12 0 3 33.3082 9.90501 15
12 0 -2 404.648 57.2538 11
-12 0 2 368.13 27.771 15
12 0 -1 70.1439 26.8053 11
-12 0 1 6.44607 7.66284 15
12 0 0 11735.3 460.734 11
-12 0 0 11707 385.169 15
12 0 1 14.0296 18.1053 11
-12 0 -1 45.3641 11.8112 15
-12 0 -2 5064.57 181.972 15
12 0 3 9.69367 19.6441 11
-12 0 -3 4.19975 10.2644 1
-12 0 -3 -1.19634 9.69755 15
12 0 4 8731.56 360.527 11
-12 0 -4 8144.57 344.239 1
-12 0 -4 8186.66 282.243 15
12 0 5 5.73635 18.547 9
-12 0 -5 5.1566 9.45335 15
12 0 5 -19.8305 19.1585 11
-12 0 -5 4.3565 14.086 1
-12 0 -6 10486.2 361.924 15
12 0 6 11011.6 439.5 11
-12 0 -7 1.39217 10.3497 15
12 0 7 18.0045 22.0024 9
12 0 7 9.86755 18.0882 11
-12 0 -8 1613.31 78.5839 15
-12 0 -9 12.3927 11.5372 18
-12 0 -9 1.43298 11.0765 15
-12 0 -10 66.373 15.7102 18
-12 0 -11 -1.33869 10.602 21
-12 0 -11 8.04087 11.9226 18
-12 0 -12 351.282 29.5398 21
-12 0 -12 391.087 31.1463 18
-12 0 -13 -2.21985 8.25047 18
-12 0 -13 -1.05084 8.22267 21
-12 0 -14 33.4525 9.71103 21
-12 0 -14 57.682 11.9949 18
-12 0 -16 807.129 35.1707 21
-12 -1 24 383.855 21.4252 14
-12 -1 23 48.7934 9.26769 14
-12 -1 22 106.839 14.1833 14
-12 -1 21 702.911 39.3891 14
-12 -1 20 1333.92 63.466 14
-12 1 19 20.4224 8.43734 14
-12 -1 19 32.9234 11.3735 14
-12 1 18 1084.95 52.9595 14
-12 -1 18 952.734 55.3156 14
-12 1 17 1661.18 69.5502 14
-12 -1 17 1608.24 72.9317 14
-12 -1 17 1580.19 70.981 20
-12 1 16 8997.82 308.311 14
-12 -1 16 9429.14 315.188 14
-12 -1 16 9605.07 319.054 19
-12 -1 16 8967.48 311.814 20
12 -1 -16 8605.2 415.119 12
-12 1 15 658.904 39.8488 14
-12 -1 15 580.298 41.4789 14
-12 -1 15 575.146 39.4741 20
12 -1 -15 462.735 76.1632 12
-12 1 15 478.014 61.563 10
-12 1 14 14444.5 484.001 14
-12 -1 14 14852.3 488.62 14
12 -1 -14 14731.9 600.817 12
-12 1 14 14769.8 551.232 10
-12 -1 14 15743.8 489.521 20
12 -1 -13 259.007 23.415 7
-12 -1 13 224.781 21.5477 6
-12 -1 13 205.371 43.3712 3
-12 1 13 201.448 21.8066 14
12 -1 -13 197.408 50.2785 12
-12 1 13 200.539 40.2734 10
-12 -1 13 213.146 20.6693 8
-12 -1 12 6647.88 224.84 6
-12 -1 12 6065.83 297.198 3
-12 1 12 6347.6 222.554 14
12 -1 -12 7015.27 323.79 12
-12 1 12 6445.15 279.94 10
-12 -1 12 6305.8 222.431 8
-12 -1 11 10.4986 7.95813 8
-12 1 11 25.2392 9.50001 14
-12 -1 11 17.1633 9.7264 6
12 -1 -11 11.7438 18.9936 12
-12 -1 11 16.9905 16.9626 1
-12 -1 11 28.0987 21.7244 3
-12 1 10 1474.39 66.6596 15
-12 -1 10 1486.56 68.1835 14
-12 -1 10 1466.21 69.4629 8
-12 1 10 1503.81 106.108 10
-12 -1 10 1474.06 124.748 3
12 -1 -10 1359.18 122.195 2
-12 -1 10 1451.54 123.744 1
12 -1 -9 1694.06 140.412 2
-12 -1 9 1903.34 145.937 1
-12 1 9 1747.26 77.8801 15
-12 -1 9 2076.84 82.3549 14
12 -1 -9 1908.91 72.8877 17
-12 1 9 1458.84 110.219 10
-12 -1 9 1935.48 84.3594 8
-12 -1 8 8249.62 266.99 8
-12 1 8 6769.9 306.358 10
12 -1 -8 7063.65 355.686 2
-12 -1 8 7562.03 358.187 1
-12 1 8 7163.87 256.137 15
-12 -1 8 8127.7 260.299 14
-12 1 7 22.3377 16.4122 10
-12 -1 7 19.7221 22.7287 1
12 -1 -7 40.3828 24.68 2
-12 1 7 17.8296 9.07402 15
-12 -1 7 13.511 8.15 14
-12 1 6 3055.34 115.617 15
12 -1 -6 2835.77 195.753 2
-12 -1 6 3156.16 205.146 1
12 1 -6 3064.27 173.177 11
-12 -1 5 995.986 50.4615 15
-12 1 5 913.325 48.5316 15
12 -1 -5 1010.28 105.765 2
-12 -1 5 1195.17 118.754 1
12 1 -5 1147.89 95.4614 11
-12 1 4 2618.97 104.108 15
-12 -1 4 2721.77 105.528 15
12 -1 -4 2501.39 179.826 2
-12 -1 4 2897.31 195.489 1
12 1 -4 2810.97 163.628 11
-12 -1 3 1776.05 76.378 15
-12 1 3 1860.01 77.4158 15
12 -1 -3 1901.48 143.219 2
-12 -1 3 1798.66 148.215 1
12 -1 -3 1713.85 78.8626 13
12 1 -3 1787.5 125.517 11
-12 -1 2 363.313 27.9363 15
-12 1 2 444.399 30.2002 15
12 -1 -2 332.319 57.6871 2
12 -1 -2 388.081 30.7891 13
12 1 -2 353.659 53.8909 11
12 -1 -1 1.23764 8.68931 13
12 1 -1 4.56355 14.7553 11
-12 1 1 1.06084 6.98262 15
-12 -1 1 13.1259 8.09215 15
-12 1 0 -1.08424 7.72608 15
-12 -1 0 2.05219 7.52376 15
-12 -1 0 5.68123 19.6366 1
12 -1 0 10.7798 16.1337 2
12 -1 0 2.50141 8.78019 13
12 1 0 4.52189 13.5356 11
12 -1 0 -4.87738 15.7694 11
-12 -1 0 7.73759 8.63191 8
12 -1 1 6132.28 303.188 2
-12 -1 -1 6685.37 311.269 1
-12 -1 -1 6354.09 226.541 15
-12 1 -1 6697.65 229.339 15
12 -1 1 6986.19 233.25 13
-12 -1 -1 6787.85 227.384 18
12 -1 1 6284.17 297.174 11
12 1 1 6220.12 290.891 11
-12 -1 -1 6669.07 231.545 8
12 1 1 6422.77 292.829 9
-12 -1 -2 280.814 50.5446 1
12 -1 2 286.906 52.8633 2
-12 -1 -2 312.685 55.4426 3
-12 -1 -2 324.498 26.2789 18
-12 1 -2 268.47 25.0962 15
12 -1 2 312.01 27.4223 13
-12 -1 -2 286.397 25.0354 15
12 -1 2 295.161 49.8432 11
12 1 2 228.703 44.3645 11
-12 -1 -2 314.22 26.5011 8
12 1 2 295.45 49.2564 9
-12 -1 -3 5989.64 297.011 3
12 -1 3 6454.81 302.463 2
-12 -1 -3 5946.74 291.34 1
-12 -1 -3 6462.12 218.926 18
-12 -1 -3 6311.51 219.674 6
-12 -1 -3 6257.59 217.754 15
-12 1 -3 6632.49 221.311 15
12 -1 3 6364.67 221.758 13
12 -1 3 6303.15 286.504 11
12 1 3 6038.9 285.618 11
-12 -1 -3 5874.95 217.356 8
12 1 3 6197.14 287.263 9
-12 -1 -4 312.901 53.2424 1
12 -1 4 397.5 61.3564 2
-12 1 -4 367.579 29.9827 15
-12 -1 -4 361.162 28.5738 18
-12 -1 -4 330.419 26.9775 15
12 -1 4 339.314 29.5547 13
12 -1 4 344.949 52.5294 11
12 1 4 364.886 56.5673 11
12 1 4 346.676 55.263 9
12 -1 5 6334.35 303.54 2
-12 -1 -5 6596.5 227.406 18
12 -1 5 6591.66 229.942 13
-12 1 -5 6643.85 230.251 15
-12 -1 -5 6266.44 225.44 15
12 -1 5 5996.49 282.603 11
12 1 5 6857.46 304.932 11
12 1 5 6853.33 308.696 9
-12 -1 -6 556.626 37.7001 18
12 -1 6 534.295 38.1206 13
-12 -1 -6 534.52 36.3283 15
-12 1 -6 545.176 38.8679 15
12 -1 6 421.74 56.4835 11
12 1 6 659.655 78.3263 9
12 -1 7 2032.42 88.8484 13
-12 -1 -7 1886.67 85.4117 15
-12 1 -7 2147.01 91.6084 15
-12 -1 -7 1905.55 86.6381 18
12 1 7 2028.77 146.799 9
12 -1 8 6.45008 10.0963 13
-12 1 -8 8.38376 10.9355 15
-12 -1 -8 7.1853 9.25798 15
-12 -1 -8 6.41891 9.1501 18
12 -1 9 758.721 45.0985 13
-12 -1 -9 678.183 42.7408 15
-12 -1 -9 708.271 44.4232 18
-12 -1 -10 799.045 47.841 21
-12 -1 -10 841.017 48.3377 18
-12 -1 -11 1525.96 72.3713 21
-12 1 -11 1556.74 71.1508 18
-12 1 -12 394.773 29.0133 18
-12 -1 -12 409.252 30.7114 21
-12 1 -13 658.022 38.0577 18
-12 -1 -13 671.284 38.5745 21
-12 1 -14 37.3696 9.94395 18
-12 -1 -14 30.1608 9.32731 21
-12 -1 -15 4.80031 6.32876 21
-12 1 -15 5.51098 6.3015 18
-12 -1 -16 1133.5 46.0076 21
-12 -1 -17 0.30014 3.25999 21
-12 -2 23 17.4548 4.62969 15
-12 -2 23 313.151 13.8051 14
-12 -2 22 99.1949 11.0167 14
-12 -2 21 651.218 33.565 14
-12 -2 20 471.568 29.2387 14
-12 -2 19 93.5257 14.0138 14
-12 -2 18 18.467 10.0456 14
-12 -2 17 108.796 16.0659 14
-12 -2 16 57.1053 12.8342 14
-12 -2 15 35.8345 11.6142 14
-12 -2 14 366.178 28.9481 14
-12 -2 14 371.616 26.8197 6
12 -2 -14 371.08 27.7056 7
12 -2 -14 412.589 26.6336 17
-12 -2 14 346.503 26.2208 8
-12 -2 13 1817.74 76.8548 14
12 -2 -13 1558.55 75.0154 7
-12 -2 13 1642.23 75.661 6
12 -2 -13 1859.35 72.5362 17
-12 -2 13 1680.48 75.8262 8
-12 -2 12 351.047 60.9902 3
-12 -2 12 314.28 27.9501 8
12 -2 -12 377.917 26.7429 17
12 -2 -12 307.266 27.6423 7
-12 -2 12 319.862 28.0309 6
-12 -2 12 366.465 28.0113 14
-12 2 12 374.637 58.9664 10
12 -2 -12 449.98 70.7073 4
-12 -2 11 3285.95 209.374 3
-12 -2 11 3181.4 133.182 8
12 -2 -11 3630.67 126.391 17
12 -2 -11 3364.29 134.266 7
-12 -2 11 3283.82 132.366 6
-12 -2 11 3416.75 127.95 14
-12 2 11 3453.11 199.366 10
12 -2 -11 3658.05 224.587 4
-12 2 10 180.523 42.8077 10
-12 -2 10 200.025 23.9876 8
12 -2 -10 271.928 22.379 17
-12 -2 10 214.403 24.7183 6
12 -2 -10 224.08 25.3573 7
-12 -2 10 254.982 23.5853 15
-12 -2 10 190.656 19.9384 14
12 -2 -10 191.869 53.476 4
12 -2 -10 246.599 57.6733 2
-12 -2 10 172.868 48.268 3
-12 -2 10 179.425 49.29 1
-12 -2 9 5037.71 293.495 1
-12 -2 9 5230.08 293.888 3
12 -2 -9 5462.43 315.374 2
-12 -2 9 5021.11 193.601 8
12 -2 -9 5430.99 181.009 17
-12 -2 9 5349.81 194.593 6
12 -2 -9 5676.56 201.721 7
-12 -2 9 5306.12 184.949 15
-12 -2 9 4606.25 179.233 14
-12 2 9 5403.07 266.704 10
12 -2 -9 5310.91 311.088 4
-12 2 8 350.48 57.778 10
-12 -2 8 277.958 30.3767 8
12 -2 -8 265.883 22.28 17
-12 -2 8 303.197 31.6191 6
12 -2 -8 292.224 33.3859 7
-12 -2 8 257.159 23.5799 15
12 -2 -8 164.062 59.3574 4
12 -2 -8 277.681 72.6732 2
-12 -2 8 289.638 66.8318 3
-12 -2 8 229.486 62.5157 1
12 -2 -7 2176.29 84.3789 17
-12 -2 7 2065.1 87.5018 15
-12 2 7 1962.79 145.56 10
-12 -2 7 2044.75 192.046 1
12 -2 -7 2197.84 214.908 2
-12 -2 6 3872.31 166.724 6
12 -2 -6 3627 171.682 7
-12 -2 6 3928.46 292.862 1
-12 -2 6 3343.46 266.029 3
12 -2 -6 3707.25 308.303 2
-12 -2 6 4042.95 142.827 15
12 -2 -6 3907.44 138.216 17
-12 -2 6 3721.02 163.722 8
12 -2 -5 148.794 16.9319 17
12 -2 -5 164.396 30.6734 7
-12 -2 5 130.096 27.921 8
-12 -2 5 187.855 31.1922 6
-12 -2 5 166.167 18.4333 15
12 -2 -5 148.11 20.0333 13
12 -2 -5 72.9055 47.3717 2
-12 -2 5 169.282 67.672 1
-12 -2 5 124.57 57.1476 3
-12 -2 4 2657.09 135.377 8
-12 -2 4 2550.38 101.366 15
-12 -2 4 2758.87 136.856 6
12 -2 -4 2818.47 135.747 7
12 -2 -4 2441.26 106.108 13
-12 -2 4 2540.27 247.789 1
-12 -2 4 2393.65 237.667 3
12 -2 -4 2588.22 251.477 2
-12 -2 3 331.233 41.8171 8
-12 -2 3 361.766 26.98 15
-12 -2 3 307.979 40.7448 6
12 -2 -3 322.993 38.2368 7
12 -2 -3 350.516 29.9739 13
12 -2 -3 276.875 77.5811 2
-12 -2 3 357.233 92.0377 1
-12 -2 3 232.059 75.3057 3
-12 -2 2 791.124 61.3206 8
-12 -2 2 777.261 60.4239 6
12 -2 -2 643.592 51.2672 7
-12 -2 2 644.089 38.3676 15
12 -2 -2 596.096 41.0782 13
12 2 -2 588.58 68.7461 11
-12 -2 2 689.874 121.394 3
12 -2 -2 773.629 118.561 2
-12 -2 1 681.736 107.289 1
-12 -2 1 776.382 118.963 3
-12 -2 1 584.222 49.4001 8
12 -2 -1 398.371 32.4776 16
-12 -2 1 662.197 51.2087 6
12 -2 -1 469.611 40.4034 7
-12 -2 1 473.173 31.8578 15
12 -2 -1 488.592 36.055 13
12 2 -1 462.541 60.5773 11
12 -2 -1 562.886 93.6341 4
-12 -2 0 36.0033 14.4931 6
12 -2 0 33.087 31.9794 4
12 -2 0 35.9169 11.0604 16
12 -2 0 33.5597 13.2801 7
-12 -2 0 41.6263 16.2139 8
-12 -2 0 25.0939 9.14773 15
12 -2 0 43.5973 13.1512 13
12 2 0 41.2781 22.4395 11
12 -2 0 8.36182 20.4592 2
-12 -2 0 37.24 34.1444 3
-12 -2 0 26.2824 23.9583 1
12 -2 1 142.925 44.2512 4
12 -2 1 119.881 17.2108 16
-12 -2 -1 163.763 22.6108 6
-12 -2 -1 113.179 20.1091 8
12 -2 1 128.094 19.1275 7
-12 -2 -1 130.769 15.991 15
12 -2 1 127.469 18.682 13
12 2 1 74.2511 27.4651 11
12 -2 1 98.339 37.1734 2
-12 -2 -1 161.476 49.4796 3
-12 -2 -1 129.635 42.8741 1
-12 -2 -2 450.423 73.2385 1
12 -2 2 397.281 69.7432 2
-12 -2 -2 398.033 70.0003 3
-12 -2 -2 340.82 31.8477 8
12 -2 2 403.458 30.7539 16
-12 -2 -2 348.712 31.7273 6
12 -2 2 348.315 30.1923 7
-12 -2 -2 404.099 28.2378 15
12 -2 2 371.181 31.2252 13
12 2 2 313.991 51.2865 11
12 -2 2 393.759 69.1414 4
-12 -2 -3 1968.93 88.7744 8
-12 -2 -3 2072.74 84.0519 15
12 -2 3 1872.49 86.6927 7
-12 -2 -3 2061.08 89.6395 6
12 -2 3 2061.19 90.6042 13
12 2 3 1949.3 136.236 11
-12 -2 -3 1842.82 149.66 1
12 -2 3 2128.02 162.643 2
12 -2 4 1832.49 82.7735 13
-12 -2 -4 1780.12 75.9673 15
12 2 4 1561.35 122.772 11
-12 -2 -4 1631.52 137.651 1
12 -2 4 1691.79 143.475 2
-12 -2 -5 2605.66 102.388 15
12 -2 5 2560.39 108.349 13
-12 -2 -6 202.267 20.4311 15
12 -2 6 178.157 22.0687 13
12 -2 7 2342.95 100.665 13
-12 -2 -8 4758.28 176.136 21
12 -2 8 4701.96 174.244 13
-12 -2 -9 1146.05 59.7615 21
12 -2 9 1109.72 58.1207 13
-12 -2 -10 1752.65 79.37 21
12 -2 10 1861.78 80.1977 13
-12 2 -12 97.4099 13.458 18
-12 2 -13 77.162 11.6023 18
-12 -2 -14 125.136 13.61 17
-12 2 -14 151.031 13.1611 18
-12 -2 -15 107.025 9.78065 17
12 -3 -19 797.998 36.2186 13
12 -3 -17 1238.31 49.0084 17
12 -3 -16 3.49542 10.018 17
12 -3 -15 163.079 17.9436 17
-12 -3 14 1177.42 52.4995 8
12 -3 -14 1267.44 55.0491 7
12 -3 -14 1262.47 55.6142 17
12 -3 -13 3578.9 134.682 7
-12 -3 13 3529.51 132.373 6
12 -3 -13 3938.96 133.503 17
-12 -3 13 3572.16 133.348 8
12 -3 -13 3705.47 135.981 5
12 -3 -12 52.175 12.8307 7
12 -3 -12 17.7377 14.9673 17
-12 -3 12 41.0923 11.1995 8
12 -3 -12 49.5895 13.4594 5
-12 -3 12 66.8096 13.0468 6
-12 -3 11 2384.21 100.19 6
12 -3 -11 2278.83 100.402 7
12 -3 -11 2601.35 96.7305 17
-12 -3 11 2246.55 99.0184 8
12 -3 -11 2521.37 104.626 5
-12 -3 10 1230.18 64.9659 8
12 -3 -10 1301.8 59.4779 17
12 -3 -10 1294.33 67.8774 7
-12 -3 10 1259.86 65.1938 6
12 -3 -10 1199.55 62.0322 13
12 -3 -10 1334 70.1113 5
-12 -3 9 263.518 28.1195 8
12 -3 -9 216.678 23.5749 17
-12 -3 9 222.638 56.024 3
-12 -3 9 306.172 29.8956 6
12 -3 -9 234.778 28.0852 7
12 -3 -9 248.137 25.0772 13
12 -3 -9 268.54 31.7194 5
12 -3 -9 224.726 61.6343 4
-12 -3 8 23.6022 13.4967 8
12 -3 -8 -1.79852 13.4601 17
-12 -3 8 8.80045 18.6279 3
12 -3 -8 12.856 15.0426 7
12 -3 -8 2.6272 9.36205 13
12 -3 -8 -2.33541 16.642 5
-12 -3 8 8.9286 11.7529 6
12 -3 -8 10.9334 26.7222 4
12 -3 -7 415.208 29.2719 17
-12 -3 7 403.703 84.8995 3
12 -3 -7 448.723 34.3051 13
12 -3 -7 351.543 89.9138 4
12 -3 -6 2218.04 89.128 17
12 -3 -6 2040.71 121.928 7
-12 -3 6 2354.57 120.469 6
12 -3 -6 2344.2 99.5871 13
-12 -3 6 2384.09 119.777 8
-12 -3 5 500.939 114.754 3
12 -3 -5 472.251 31.511 17
12 -3 -5 307.999 46.1901 7
-12 -3 5 456.951 51.3442 6
-12 -3 5 362.887 46.1766 8
12 -3 -5 416.528 115.869 4
-12 -3 4 591.613 62.2238 8
12 -3 -4 856.983 50.5171 16
12 -3 -4 607.893 61.7784 7
-12 -3 4 567.884 62.1507 6
12 -3 -4 910.315 50.2723 13
12 -3 -4 534.86 130.823 4
-12 -3 4 613.517 133.213 3
-12 -3 3 16.8241 29.1367 3
-12 -3 3 61.9786 23.5039 8
12 -3 -3 93.5022 17.9406 16
12 -3 -3 63.9583 22.5484 7
12 -3 -3 73.4504 15.8821 13
12 -3 -3 15.7291 43.0215 4
-12 -3 3 37.3236 22.022 6
-12 -3 2 1576.05 99.4011 8
12 -3 -2 1379.79 71.8829 16
12 -3 -2 1516.32 88.9326 7
-12 -3 2 1720.29 101.98 6
12 -3 -2 1459.63 72.1164 13
12 -3 -2 1482.04 182.772 4
-12 -3 2 1535.93 201 3
-12 -3 1 12.7313 31.1325 3
-12 -3 1 41.0606 18.3147 8
12 -3 -1 31.7528 12.4607 16
12 -3 -1 51.4207 17.4578 7
12 -3 -1 28.7271 12.5046 13
12 -3 -1 43.4179 35.1089 4
-12 -3 1 25.2914 18.0504 6
-12 -3 0 876.373 59.7847 8
12 -3 0 696.094 45.2965 16
-12 -3 0 912.382 60.3487 6
12 -3 0 799.175 52.9163 7
12 -3 0 782.206 46.7453 13
12 -3 0 825.198 56.2253 5
12 -3 0 778.054 110.011 4
-12 -3 0 809.841 119.474 3
-12 -3 -1 2097.19 93.3485 8
12 -3 1 1901.47 82.6806 16
12 -3 1 1896.21 86.5947 7
12 -3 1 1992.48 84.2769 13
12 -3 1 2035.57 92.012 5
-12 -3 -1 2105.01 177.549 3
12 -3 2 2.71712 9.39247 7
-12 -3 -2 10.1046 9.66283 8
-12 -3 -2 2.85151 9.70172 6
12 -3 2 1.49149 10.6286 5
12 -3 2 5.8536 9.59806 16
12 -3 3 99.681 15.7945 16
-12 -3 -3 101.169 15.1452 21
12 -3 3 90.2691 15.7877 7
-12 -3 -3 105.566 16.3545 6
12 -3 3 115.786 18.2102 5
-12 -3 -3 96.8393 16.0468 8
-12 -3 -4 377.755 27.9044 21
12 -3 4 430.111 30.0301 16
12 -3 4 395.006 30.8452 5
-12 -3 -5 170.756 17.9281 21
12 -3 5 177.192 18.6868 16
-12 -3 -6 722.085 38.942 21
12 -3 6 757.572 39.4557 16
-12 -3 -7 156.001 16.0656 21
12 -3 7 162.913 16.1514 16
-12 -3 -8 16.1382 7.29321 21
12 -3 8 17.0442 7.37622 16
-12 -3 -9 701.053 33.4493 21
12 -3 9 647.744 31.1569 16
-12 -3 -10 15.9288 5.70674 21
-12 -3 -11 42.9099 6.3832 21
-12 3 -11 67.2107 8.74892 18
-12 -3 -11 47.6907 9.486 17
-12 -3 -12 250 17.4926 17
-12 -3 -13 244.331 14.728 17
12 -4 -16 386.154 20.1264 16
12 -4 -15 1.17792 5.80263 16
12 -4 -14 291.359 23.0132 16
12 -4 -13 385.851 27.0259 16
12 -4 -12 123.054 11.9723 7
-12 -4 12 130.6 11.448 6
-12 -4 12 121.222 11.6839 8
12 -4 -12 142.699 12.4868 5
12 -4 -12 117.202 14.4411 17
12 -4 -11 504.188 24.8021 5
12 -4 -11 487.558 24.6462 17
12 -4 -11 461.978 23.8374 7
-12 -4 11 503.176 23.7323 6
-12 -4 11 499.624 24.3328 8
12 -4 -10 107.84 14.6853 7
-12 -4 10 86.7316 12.9521 6
12 -4 -10 117.475 13.4817 13
-12 -4 10 121.927 14.5516 8
12 -4 -10 82.6058 13.2359 5
12 -4 -9 1419.24 65.629 16
12 -4 -9 1480.52 69.6778 7
-12 -4 9 1495.23 66.1378 6
12 -4 -9 1496.75 62.225 13
-12 -4 9 1439.62 66.4614 8
12 -4 -9 1567.15 70.2108 5
12 -4 -8 245.325 22.1641 16
12 -4 -8 268.676 27.8132 7
-12 -4 8 248.161 24.1931 6
12 -4 -8 223.025 19.1978 13
-12 -4 8 237.472 24.2879 8
12 -4 -8 246.718 26.7917 5
12 -4 -7 18.0865 7.93554 13
12 -4 -7 8.31659 8.99288 16
12 -4 -6 207.514 21.0056 16
12 -4 -6 214.135 30.9512 7
-12 -4 6 239.786 28.613 6
12 -4 -6 182.88 17.676 13
-12 -4 6 232.246 28.0942 8
12 -4 -6 243.492 32.5871 5
12 -4 -5 761.299 43.0243 16
12 -4 -5 739.288 58.8181 7
-12 -4 5 826.382 57.9068 6
12 -4 -5 710.918 38.4877 13
-12 -4 5 784.615 57.0489 8
12 -4 -5 892.504 64.5207 5
12 -4 -4 471.576 32.8439 16
12 -4 -4 536.167 48.513 7
-12 -4 4 549.536 48.2042 6
12 -4 -4 459.216 29.3056 13
-12 -4 4 538.698 48.6221 8
12 -4 -4 554.304 50.6239 5
12 -4 -3 2350.41 94.7111 16
12 -4 -3 2484.65 114.121 7
-12 -4 3 2701.37 120.353 6
12 -4 -3 2014.26 87.3853 13
-12 -4 3 2404.08 116.552 8
12 -4 -3 2800.15 120.586 5
-12 -4 2 7.7564 12.0854 8
12 -4 -2 1.043 8.5539 16
12 -4 -2 8.47616 12.6036 7
12 -4 -2 10.3286 8.24239 13
12 -4 -2 14.2601 13.2523 5
-12 -4 2 17.293 14.2848 6
12 -4 -1 2998.05 116.376 16
12 -4 -1 3143.71 125.428 7
-12 -4 1 3430.52 131.784 6
-12 -4 1 3263.07 130.781 8
12 -4 -1 3226.53 127.103 5
-12 -4 0 85.5167 15.5205 8
12 -4 0 69.86 13.6061 16
12 -4 0 100.465 15.6939 7
12 -4 0 84.7977 12.4697 13
12 -4 0 101.788 16.5837 5
-12 -4 0 101.867 16.8332 6
12 -4 1 1969.37 76.4211 16
12 -4 1 1647.47 75.0808 7
-12 -4 -1 1990.35 79.1469 6
12 -4 1 1830.58 72.3724 13
-12 -4 -1 1569.06 74.7558 8
12 -4 1 1988.14 78.8041 5
12 -4 2 319.462 23.8703 16
12 -4 2 299.388 22.6777 7
-12 -4 -2 342.909 23.7864 6
12 -4 2 333.594 22.4591 13
-12 -4 -2 287.728 22.2181 8
12 -4 2 324.024 23.8686 5
12 -4 3 938.892 43.3116 16
12 -4 3 960.25 42.7386 7
-12 -4 -3 910.269 41.503 6
12 -4 3 956.63 42.2743 13
12 -4 3 958.617 42.7138 5
12 -4 4 214.763 16.5787 13
12 -4 4 210.982 17.2902 16
12 -4 5 389.139 18.3438 13
12 -4 5 402.395 19.1876 16
12 -4 6 8.06166 5.71402 16
-12 -4 -6 -0.3722 2.18133 17
12 -4 7 402.364 18.6705 16
-12 -4 -7 312.962 16.3481 17
12 -5 -5 279.137 13.0268 5
-12 -5 5 255.713 12.3022 6
12 -5 -4 1114.8 28.529 5
-12 -5 4 1138.35 28.38 6
12 -5 -3 162.948 9.59527 5
-12 -5 3 185.552 10.1447 6
-13 0 24 43.1886 7.12481 15
-13 0 23 -3.61185 6.15563 14
-13 0 22 17.3128 8.19284 14
-13 0 21 5.36891 7.08844 14
-13 0 20 1391.19 63.9679 14
-13 0 19 -1.14997 7.94954 14
-13 0 18 56.2188 14.0971 14
-13 0 17 9.2144 10.4286 14
-13 0 16 5.39713 9.18183 14
-13 0 15 2.70123 9.62413 14
-13 0 14 377.924 31.2848 14
-13 0 13 2.5749 8.17538 14
-13 0 12 578.406 38.5869 14
-13 0 11 -5.04698 12.3351 1
-13 0 11 -1.21437 8.65327 14
-13 0 10 1224.4 105.493 1
-13 0 10 1157.81 58.7744 14
-13 0 9 4.6904 8.59776 14
-13 0 9 -6.04837 9.80566 15
-13 0 8 5909.68 208.832 15
-13 0 7 1.18928 9.19167 15
-13 0 6 13553.3 442.521 15
-13 0 5 -3.47853 9.29207 15
-13 0 4 412.01 30.9851 15
13 0 -4 495.567 68.3684 11
-13 0 3 3.46596 8.35305 15
13 0 -3 -16.0471 21.6796 11
-13 0 2 11843.1 394.286 15
13 0 -2 12652.6 487.712 11
-13 0 1 -1.18512 9.92854 15
13 0 -1 5.29778 18.3111 11
-13 0 0 15409.5 506.594 15
13 0 0 16589 601.132 11
-13 0 -1 13.4787 17.3622 1
-13 0 -1 -4.87985 10.0007 15
-13 0 -2 1700.95 122.242 1
-13 0 -2 1673.95 77.1259 15
-13 0 -3 1.26551 9.9025 15
-13 0 -3 4.71255 16.2885 1
13 0 3 5.33304 17.2426 11
-13 0 -4 124.525 19.1468 15
-13 0 -4 138.438 35.2482 1
13 0 4 192.975 42.6559 11
13 0 5 5.34236 17.2729 11
-13 0 -5 2.67269 9.52265 15
13 0 6 5736.89 276.825 11
-13 0 -6 5704.62 206.867 15
-13 0 -7 10.3431 10.5993 18
-13 0 -7 -1.38751 10.4529 15
-13 0 -8 950.566 55.0698 15
-13 0 -10 454.076 34.6633 18
-13 0 -10 437.523 34.0262 21
-13 0 -11 -1.18558 8.81269 18
-13 0 -11 1.16593 9.01112 21
-13 0 -12 -4.21881 8.45165 18
-13 0 -12 2.01794 6.75333 21
-13 0 -13 -0.83201 7.33168 21
-13 0 -13 2.73976 7.31814 18
-13 0 -14 417.694 25.0829 21
-13 0 -15 -1.82337 4.62748 21
-13 -1 24 105.935 9.45807 15
-13 -1 23 132.505 12.8712 14
-13 -1 22 2116.89 81.3714 14
-13 -1 21 1124.01 52.5599 14
-13 -1 20 434.186 29.9838 14
-13 -1 19 165.553 19.9994 14
-13 1 18 20.4242 8.93215 14
-13 -1 18 18.5434 10.374 14
-13 1 17 1773.17 76.4647 14
-13 -1 17 1679.96 79.1517 14
-13 1 16 905.206 48.5239 14
-13 -1 16 894.862 51.3392 14
-13 1 15 3061.62 119.564 14
-13 -1 15 3019.77 123.207 14
-13 1 14 242.277 23.9867 14
-13 -1 14 245.864 25.6628 14
-13 -1 14 257.595 22.4897 6
13 -1 -14 257.728 23.8954 7
-13 -1 14 235.933 21.6478 8
13 -1 -13 567.089 36.9103 7
-13 -1 13 509.902 34.7971 6
-13 -1 13 475.549 66.5782 3
-13 1 13 486.256 60.4229 10
-13 -1 13 490.71 33.6331 8
-13 -1 12 1137.47 60.2408 6
-13 -1 12 1234.55 112.714 3
-13 1 12 1206.08 59.6304 15
-13 1 12 1250.31 97.6494 10
-13 -1 12 1286.82 61.461 8
-13 -1 11 70.5633 14.6222 8
-13 -1 11 116.903 36.9043 1
-13 -1 11 122.144 38.1222 3
-13 1 11 61.098 12.9355 15
-13 1 11 102.328 28.1357 10
-13 -1 11 74.1317 15.2588 6
-13 1 10 205.152 21.6692 15
-13 -1 10 244.053 23.8632 14
-13 -1 10 195.599 47.4582 1
13 -1 -10 258.97 54.9145 2
-13 -1 10 178.518 45.3401 3
-13 -1 10 272.638 26.7073 6
-13 -1 10 267.757 25.8015 8
-13 1 10 243.278 41.8805 10
-13 -1 9 6638.85 319.017 3
13 -1 -9 5568.16 301.156 2
-13 -1 9 5832.58 301.618 1
-13 1 9 5702.18 259.481 10
-13 -1 9 6284.21 214.576 8
-13 1 9 5517.11 205.224 15
-13 -1 9 6147.08 209.266 14
13 -1 -8 2312.82 172.207 2
-13 -1 8 2122.18 162 1
-13 1 8 1911.47 127.083 10
-13 -1 8 2407.15 98.8815 8
-13 1 8 2075.94 88.8352 15
-13 1 7 10015.6 404.342 10
13 -1 -7 10060.7 458.075 2
-13 -1 7 10037 455.714 1
-13 1 7 10821.4 348.174 15
-13 -1 6 116.062 39.2934 1
13 -1 -6 123.27 39.4142 2
13 1 -6 96.5053 31.2382 11
-13 1 6 88.9281 28.1786 10
-13 -1 6 134.593 20.2514 8
-13 1 6 118.809 16.5664 15
13 1 -5 3766.82 204.787 11
13 -1 -5 3457.23 218.88 2
-13 -1 5 3341.87 218.423 1
-13 1 5 3615.03 134.567 15
13 -1 -4 1346.27 66.3865 13
13 1 -4 1293.91 110.695 11
13 -1 -4 1261.49 119.946 2
-13 -1 4 1123.09 116.061 1
-13 1 4 1385.54 63.4678 15
13 -1 -3 564.026 39.6025 13
13 1 -3 532.445 69.0789 11
13 -1 -3 489.131 71.8784 2
-13 -1 3 528.535 76.7684 1
-13 1 3 612.169 37.8068 15
-13 -1 3 591.211 37.1753 15
-13 1 2 181.64 19.7659 15
-13 -1 2 116.466 16.5799 15
13 -1 -2 128.663 19.5603 13
13 1 -2 86.0529 30.5846 11
-13 -1 2 143.251 19.6679 8
-13 1 1 48.8892 12.2605 15
-13 -1 1 40.806 12.1986 15
-13 -1 1 17.7876 21.7754 1
13 -1 -1 23.1285 21.2372 2
13 -1 -1 44.7801 13.432 13
13 1 -1 60.5818 26.9227 11
-13 -1 1 46.3649 12.3966 8
13 -1 0 6359.93 314.113 2
-13 -1 0 6737.82 319.913 1
13 -1 0 7098.83 238.634 13
-13 -1 0 6672 232.558 15
-13 1 0 6593.18 233.666 15
13 1 0 7239.37 316.07 11
-13 -1 0 6684.92 236.081 8
-13 -1 -1 90.5651 15.6915 8
-13 -1 -1 78.9195 29.3436 1
13 -1 1 115.69 35.4412 2
-13 -1 -1 90.056 33.723 3
-13 1 -1 86.783 15.917 15
-13 -1 -1 73.3298 14.0929 15
13 -1 1 75.5787 15.5792 13
13 1 1 103.325 33.5096 11
-13 -1 -1 95.1203 13.6926 18
-13 -1 -2 6336.81 219.843 18
-13 -1 -2 6563.67 225.754 6
-13 -1 -2 6433.97 309.422 3
13 -1 2 6240.74 309.891 2
-13 -1 -2 6162.71 302.973 1
-13 1 -2 6474.93 224.51 15
-13 -1 -2 6373.64 222.251 15
13 -1 2 6506.33 226.657 13
13 -1 2 6349.3 295.505 11
13 1 2 6616.44 302.669 11
-13 -1 -2 6211.42 223.04 8
-13 -1 -3 76.2483 14.5017 6
13 -1 3 54.1112 27.5772 2
-13 -1 -3 66.8767 29.7659 1
-13 -1 -3 73.1709 12.9485 18
-13 -1 -3 64.4223 13.0662 8
-13 1 -3 65.4292 14.5559 15
-13 -1 -3 70.9107 14.196 15
13 -1 3 99.0081 17.5754 13
13 1 3 59.1244 26.3636 11
13 -1 3 68.778 26.9367 11
13 1 3 74.7998 30.7016 9
13 -1 4 8263.12 370.876 2
-13 -1 -4 8560.31 369.71 1
-13 -1 -4 7592.44 275.319 18
13 -1 4 8437.06 282.907 13
-13 -1 -4 8252.44 278.455 15
-13 1 -4 8347.37 281.723 15
13 -1 4 8092.75 348.919 11
13 1 4 9235.15 374.674 11
13 1 4 8481.97 367.501 9
-13 -1 -5 183.837 20.3945 18
13 -1 5 193.254 22.6957 13
-13 -1 -5 166.431 20.55 15
-13 1 -5 197.374 22.7177 15
13 1 5 265.64 50.9169 11
13 -1 5 140.2 34.9647 11
13 1 5 177.782 44.6753 9
-13 1 -6 4701.71 172.943 15
-13 -1 -6 4589.2 168.447 15
-13 -1 -6 4493.36 167.829 18
13 -1 6 4747.79 172.152 13
13 -1 7 -1.2548 9.32842 13
-13 -1 -7 11.6269 11.0067 15
-13 1 -7 10.6513 10.7934 15
-13 -1 -7 4.75797 8.96175 18
-13 -1 -8 1893.1 79.3335 15
-13 -1 -8 1913.67 80.4732 18
-13 -1 -9 640.748 38.97 18
13 -1 9 389.382 39.0282 13
-13 -1 -10 2307.38 93.7556 21
-13 -1 -10 2475.72 95.3841 18
-13 1 -10 2450.92 94.205 18
-13 -1 -11 175.369 19.5847 21
-13 1 -11 163.587 18.589 18
-13 1 -12 1346.27 59.666 18
-13 -1 -12 1261.61 59.1272 21
-13 -1 -13 663.906 35.4112 21
-13 1 -13 646.807 35.3949 18
-13 -1 -14 426.5 24.8412 21
-13 1 -14 404.892 24.7746 18
-13 -1 -15 553.03 26.7775 21
-13 -2 22 -2.4017 4.43006 15
-13 -2 21 29.6755 7.81971 15
-13 -2 21 98.703 10.7877 14
-13 -2 20 28.0104 8.93671 15
-13 -2 20 84.1165 11.4623 14
-13 -2 19 2.45739 6.25161 14
-13 -2 18 572.627 34.1166 14
-13 -2 17 592.98 36.2419 14
-13 -2 16 1514.41 68.3842 14
-13 -2 15 2521.33 101.161 14
-13 -2 14 981.354 50.5412 14
13 -2 -14 1066.68 46.7061 17
-13 -2 14 902.67 47.5245 6
13 -2 -14 873.92 48.094 7
-13 -2 14 989.025 48.8996 8
-13 -2 13 5275.25 180.42 14
13 -2 -13 5496.39 176.187 17
-13 -2 13 4861.33 180.366 8
13 -2 -13 4889.06 181.044 7
-13 -2 13 4625.58 178.856 6
-13 -2 12 137.68 40.5879 3
13 -2 -12 89.6673 16.1755 7
13 -2 -12 117.33 15.6004 17
-13 -2 12 117.209 16.9776 15
-13 -2 12 103.592 15.2765 14
13 -2 -12 61.1378 31.2174 4
-13 -2 12 102.787 16.9918 6
-13 -2 12 90.0724 15.9549 8
-13 -2 11 1460.76 134.541 3
13 -2 -11 1790.82 71.5205 17
13 -2 -11 1629.37 78.9217 7
-13 -2 11 1625.29 77.7759 6
-13 -2 11 1611.28 73.8832 15
-13 -2 11 1690.22 72.9122 14
13 -2 -11 1582.49 145.117 4
-13 -2 11 1519.49 77.2767 8
-13 2 10 -5.43983 16.2837 10
-13 -2 10 7.49328 10.1977 8
13 -2 -10 1.81389 8.22061 17
-13 -2 10 13.4813 10.0894 15
-13 -2 10 14.577 21.8172 3
-13 -2 10 -7.59821 27.8557 1
13 -2 -10 8.17471 26.4304 4
-13 -2 10 4.46914 10.299 6
13 -2 -10 6.49917 9.92863 7
13 -2 -9 238.256 21.2952 17
-13 -2 9 260.467 28.4947 6
13 -2 -9 377.039 35.1506 7
13 -2 -9 231.699 62.4514 2
-13 -2 9 142.355 47.8929 3
-13 -2 9 207.054 54.9787 1
-13 -2 9 201.531 21.7338 15
-13 2 9 192.703 43.6819 10
-13 -2 9 240.47 27.7792 8
13 -2 -9 240.617 64.3799 4
13 -2 -8 2595.74 223.33 4
13 -2 -8 2674.5 100.543 17
-13 -2 8 2554.65 116.472 6
13 -2 -8 2693.36 123.247 7
-13 -2 8 2556.38 116.253 8
-13 2 8 2451.51 165.946 10
-13 -2 8 2590.86 103.784 15
-13 -2 8 2575.61 208.813 1
-13 -2 8 2429.08 198.983 3
13 -2 -8 2581.94 221.287 2
-13 -2 7 75.09 13.8946 15
-13 2 7 62.0285 29.3008 10
13 -2 -7 23.8012 29.151 2
-13 -2 7 51.6126 39.9376 1
-13 -2 6 1382.07 80.3761 6
13 -2 -6 1332.12 82.5064 7
-13 -2 6 1321.95 78.3749 8
-13 -2 6 1310.26 61.5117 15
13 -2 -6 1153.24 63.6743 13
-13 -2 6 1173.93 151.724 1
-13 -2 6 1220.44 150.9 3
13 -2 -6 1255.99 162.839 2
13 -2 -5 51.8826 19.1771 7
-13 -2 5 99.8303 23.8417 8
-13 -2 5 82.6379 22.4944 6
-13 -2 5 64.5257 13.4556 15
13 -2 -5 35.5235 12.7302 13
13 -2 -5 88.8901 51.4975 2
-13 -2 5 81.4943 45.024 3
-13 -2 5 35.935 32.7791 1
-13 -2 4 9402.19 330.874 8
-13 -2 4 8770 298.339 15
-13 -2 4 9627.6 333.655 6
13 -2 -4 9809.14 330.956 7
13 -2 -4 8037.82 302.58 13
-13 -2 4 9842.96 506.36 1
-13 -2 4 8837.43 487.631 3
13 -2 -4 9183.6 495.589 2
-13 -2 3 1094.15 70.2696 8
-13 -2 3 1130.63 71.2581 6
13 -2 -3 869.338 60.5246 7
-13 -2 3 865.211 48.3272 15
13 -2 -3 867.374 52.3113 13
-13 -2 3 944.341 135.489 1
-13 -2 3 935.157 134.618 3
13 -2 -3 1053.85 137.612 2
-13 -2 2 5350.4 193.14 8
13 -2 -2 4105.63 166.28 16
-13 -2 2 5449.62 194.59 6
13 -2 -2 4666.19 181.276 7
13 -2 -2 4616.58 171.344 13
-13 -2 2 4239.29 163.23 15
13 -2 -2 5142.31 308.869 4
-13 -2 2 4629.14 308.461 3
-13 -2 1 1873.35 170.621 1
-13 -2 1 1733.78 169.436 3
13 -2 -1 1456.52 149.438 2
-13 -2 1 1809.93 89.43 8
13 -2 -1 1497.74 73.6224 16
-13 -2 1 1982.46 91.7522 6
13 -2 -1 1497.51 79.6089 7
13 -2 -1 1702.96 78.0531 13
-13 -2 1 1552.4 71.2771 15
13 2 -1 1631.72 123.531 11
13 -2 -1 1488.57 149.525 4
-13 -2 0 1662.8 154.21 1
-13 -2 0 1925.78 169.136 3
13 -2 0 1575.94 149.249 2
-13 -2 0 1925.98 90.0551 8
13 -2 0 1800.22 80.6629 16
-13 -2 0 1810.53 77.7383 15
13 -2 0 1845.27 83.757 13
13 -2 0 1726.21 155.618 4
13 2 0 1778.43 130.819 11
-13 -2 0 2006.05 91.3786 6
13 -2 0 1701.76 84.2698 7
-13 -2 -1 3294.36 220.139 1
-13 -2 -1 3645.95 231.594 3
13 -2 1 3510.23 227.094 2
-13 -2 -1 3566.7 140.403 6
13 -2 1 3423.49 136.912 7
-13 -2 -1 3442.47 140.486 8
13 -2 1 3463.46 136.834 13
-13 -2 -1 3532.48 130.189 15
13 2 1 3376.84 194.884 11
13 -2 1 3455.1 224.166 4
-13 -2 -2 68.6398 32.5155 3
-13 -2 -2 41.5165 13.3874 8
13 -2 2 45.2682 12.7823 7
-13 -2 -2 50.1089 11.8041 15
13 -2 2 47.026 13.8064 13
13 -2 2 55.3813 29.3374 4
-13 -2 -2 35.822 12.7862 6
13 -2 3 1698.06 80.5346 13
13 -2 3 1657.09 78.4036 7
-13 -2 -3 1749.43 79.8743 6
-13 -2 -3 1971.61 77.8678 15
-13 -2 -3 1669.84 79.822 8
13 -2 4 6.74651 10.1649 13
-13 -2 -4 2.04391 7.28275 15
13 -2 5 78.7243 16.1613 13
-13 -2 -5 80.7815 14.0644 15
-13 -2 -6 333.668 25.9851 15
13 -2 6 335.271 29.7658 13
13 -2 7 357.443 29.6466 13
-13 -2 -8 1095.08 57.2791 21
13 -2 8 1100.02 57.5974 13
13 -2 9 12.9822 9.17421 13
-13 -2 -9 22.2038 10.1658 21
-13 -2 -10 433.655 29.7138 21
13 -2 10 415.871 29.2113 13
-13 2 -11 185.074 17.9576 18
-13 2 -12 361.956 24.0792 18
-13 -2 -13 17.3198 7.20954 17
-13 2 -13 17.8611 6.12442 18
-13 -2 -14 30.2118 5.66613 17
-13 2 -14 23.4892 4.84277 18
13 -3 -19 174.763 13.2217 13
13 -3 -18 106.682 11.9975 13
13 -3 -17 354.636 23.7187 13
13 -3 -16 909.568 44.7247 13
13 -3 -15 1015.02 49.4505 13
13 -3 -14 1126.77 48.7405 7
-13 -3 14 989.985 45.7726 6
13 -3 -14 1167.41 49.1352 17
13 -3 -14 1050.95 51.9668 13
-13 -3 14 1009.44 46.0506 8
13 -3 -13 999.53 49.763 5
13 -3 -13 1090.97 48.1605 17
-13 -3 13 986.083 47.7716 6
13 -3 -13 943.936 48.7509 7
13 -3 -13 1061.66 51.8461 13
-13 -3 13 922.587 47.2955 8
13 -3 -12 52.594 15.2037 17
-13 -3 12 96.5525 14.5959 8
13 -3 -12 81.3666 14.1796 7
13 -3 -12 92.4724 14.8364 13
13 -3 -12 88.178 14.9455 5
-13 -3 12 79.141 13.2904 6
13 -3 -11 95.151 17.252 17
-13 -3 11 144.253 18.7229 6
13 -3 -11 120.77 18.1745 7
-13 -3 11 116.567 16.9571 8
13 -3 -11 125.29 17.8444 13
13 -3 -11 94.069 17.0259 5
13 -3 -10 349.4 32.7542 5
13 -3 -10 297.581 25.1609 17
-13 -3 10 278.668 27.0778 6
13 -3 -10 285.42 28.9302 7
13 -3 -10 323.178 27.3993 13
-13 -3 10 287.395 27.5933 8
13 -3 -9 -15.6532 14.1781 17
-13 -3 9 1.56039 10.0901 8
13 -3 -9 11.1317 9.55941 13
13 -3 -9 3.7968 13.3267 5
-13 -3 9 4.5903 9.89422 6
13 -3 -9 10.5481 11.9615 7
13 -3 -8 181.373 29.5679 5
13 -3 -8 150.263 18.8396 17
-13 -3 8 178.969 25.8174 6
13 -3 -8 153.827 20.3553 13
-13 -3 8 160.231 24.6949 8
13 -3 -7 539.243 38.161 13
13 -3 -6 1745.13 79.2641 13
-13 -3 6 1760.42 96.7145 6
13 -3 -6 1537.41 97.0018 7
-13 -3 6 1591.63 94.2183 8
-13 -3 5 132.061 28.0295 8
13 -3 -5 136.667 20.8563 16
13 -3 -5 126.054 27.6935 7
13 -3 -5 130.144 20.0354 13
13 -3 -5 180.633 75.9551 4
-13 -3 5 152.74 29.5367 6
-13 -3 5 120.991 59.3758 3
-13 -3 4 733.36 62.249 8
13 -3 -4 656.869 43.7688 16
13 -3 -4 674.167 57.9715 7
-13 -3 4 694.496 60.6903 6
13 -3 -4 663.33 43.1493 13
13 -3 -4 720.022 133.013 4
-13 -3 4 720.936 132.053 3
-13 -3 3 1924.25 105.612 8
13 -3 -3 1575.17 78.192 16
13 -3 -3 1770.82 95.1362 7
-13 -3 3 1968.53 105.008 6
13 -3 -3 1584.29 77.4108 13
13 -3 -3 1768.29 192.837 4
-13 -3 3 1841.53 205.931 3
13 -3 -2 43.0071 13.0649 16
-13 -3 2 57.6683 20.1564 8
13 -3 -2 45.947 15.7272 7
13 -3 -2 -10.5303 28.7924 4
-13 -3 2 71.1755 20.3206 6
-13 -3 2 71.6998 43.821 3
-13 -3 1 182.863 26.7299 6
13 -3 -1 155.576 22.8356 7
13 -3 -1 133.13 18.3761 16
-13 -3 1 108.855 21.6189 8
13 -3 0 18.9714 10.4347 7
13 -3 0 40.4986 12.5978 16
-13 -3 0 36.4652 14.9096 6
13 -3 0 27.8524 13.1574 5
-13 -3 0 25.1937 12.1736 8
13 -3 1 165.835 20.6638 7
13 -3 1 214.595 21.4948 16
13 -3 1 194.964 23.4138 5
-13 -3 -1 191.381 22.7735 8
13 -3 2 170.178 19.7779 7
13 -3 2 188.299 20.0305 16
13 -3 2 152.827 20.1344 5
-13 -3 -2 173.828 20.5423 8
-13 -3 -3 2364.45 89.6988 21
-13 -3 -3 2283.06 92.9478 6
13 -3 3 2071.81 91.3971 7
13 -3 3 2442.14 96.6298 5
13 -3 3 2291.12 90.7616 16
-13 -3 -3 2214.59 92.6631 8
13 -3 4 93.9947 14.0024 16
-13 -3 -4 107.431 13.6589 21
13 -3 5 790.763 39.1746 16
-13 -3 -5 760.066 38.8121 21
13 -3 6 1871.39 72.7291 16
-13 -3 -6 1865.81 73.1027 21
13 -3 6 1975.74 79.0389 13
-13 -3 -7 345.947 21.9105 21
13 -3 7 418.358 27.032 13
-13 -3 -8 49.0818 7.82475 21
-13 -3 -8 59.5568 11.4923 17
13 -3 8 55.3684 10.3908 13
-13 -3 -9 25.3369 5.35541 21
-13 3 -10 186.699 14.0402 18
-13 3 -11 50.0418 6.10185 18
-13 -3 -11 54.378 7.80231 17
13 -4 -15 4.21925 4.34641 16
13 -4 -14 83.6846 10.8832 16
13 -4 -12 288.925 16.6443 7
-13 -4 12 317.163 16.4014 6
-13 -4 12 276.08 16.188 8
-13 -4 11 321.626 17.8898 8
13 -4 -11 295.494 19.897 16
13 -4 -11 319.451 18.3428 7
-13 -4 11 329.427 17.705 6
13 -4 -11 345.739 18.8336 5
13 -4 -10 104.585 13.5668 16
13 -4 -10 83.8986 12.4419 7
-13 -4 10 81.822 11.607 6
13 -4 -10 82.6906 10.3109 13
-13 -4 10 75.6707 11.8094 8
13 -4 -10 100.886 13.1911 5
13 -4 -9 644.941 36.6207 16
13 -4 -9 720.468 40.4369 7
-13 -4 9 731.513 38.6137 6
13 -4 -9 688.378 33.8986 13
-13 -4 9 705.921 38.7098 8
13 -4 -9 743.539 41.3821 5
-13 -4 8 43.71 11.9075 8
13 -4 -8 38.5645 10.3055 16
13 -4 -8 39.494 13.0093 7
13 -4 -8 23.3285 7.84021 13
13 -4 -8 25.8975 11.7125 5
-13 -4 8 28.0618 11.0408 6
13 -4 -7 2534.41 93.4611 13
13 -4 -7 2604.61 98.3219 16
13 -4 -6 367.458 26.7053 16
13 -4 -6 450.52 37.6182 7
-13 -4 6 430.983 34.9017 6
13 -4 -6 331.687 23.2371 13
-13 -4 6 438.746 35.017 8
13 -4 -6 448.398 37.8292 5
13 -4 -5 3118.64 120.771 16
13 -4 -5 3667.09 141.163 7
-13 -4 5 3619.11 139.124 6
13 -4 -5 2908.34 115.448 13
-13 -4 5 3560.11 137.82 8
13 -4 -5 3995.67 144.9 5
13 -4 -4 639.819 37.2115 16
13 -4 -4 805.723 49.5508 7
-13 -4 4 788.481 50.0487 6
13 -4 -4 570.436 32.8629 13
-13 -4 4 708.01 48.4083 8
13 -4 -4 821.891 51.5366 5
13 -4 -3 487.261 30.7512 16
13 -4 -3 524.62 37.7097 7
-13 -4 3 556.101 40.0965 6
13 -4 -3 412.606 26.5483 13
-13 -4 3 510.028 39.7805 8
13 -4 -3 559.476 40.2937 5
13 -4 -2 379.224 27.1526 16
13 -4 -2 410.056 31.2149 7
-13 -4 2 497.092 34.7724 6
13 -4 -2 388.518 24.448 13
-13 -4 2 380.071 31.7299 8
13 -4 -2 392.044 31.5102 5
13 -4 -1 624.026 35.6806 16
13 -4 -1 612.387 37.5906 7
-13 -4 1 660.801 39.6821 6
13 -4 -1 673.336 33.4711 13
-13 -4 1 597.608 38.2077 8
13 -4 -1 673.363 39.24 5
13 -4 0 238.598 20.2438 16
13 -4 0 243.292 20.7671 7
-13 -4 0 281.702 22.4664 6
13 -4 0 259.049 19.0306 13
-13 -4 0 269.244 21.96 8
13 -4 0 311.003 22.9658 5
13 -4 1 133.111 14.5304 16
13 -4 1 146.252 14.7338 7
-13 -4 -1 118.799 13.8696 6
13 -4 1 145.985 13.9694 13
-13 -4 -1 113.965 13.2668 8
13 -4 1 162.329 15.3895 5
13 -4 2 107.959 12.7472 16
13 -4 2 105.791 11.781 7
-13 -4 -2 107.488 11.6362 6
13 -4 2 131.572 12.3734 13
-13 -4 -2 85.931 10.4504 8
13 -4 2 113.969 12.0457 5
13 -4 3 7.57118 6.70868 16
13 -4 3 3.5739 4.75388 13
13 -4 4 654.14 29.6411 16
13 -4 4 653.34 29.5319 13
13 -4 5 4.65093 4.28594 16
13 -4 6 10.439 3.55127 16
-14 0 23 0.99721 4.95007 15
-14 0 22 385.02 23.8784 15
-14 0 21 2.39394 6.32006 14
-14 0 20 3774.56 137.352 14
-14 0 19 9.53395 9.77768 14
-14 0 18 13982.3 456.034 14
-14 0 17 11.2588 11.445 14
-14 0 16 21058.8 675.812 14
-14 0 15 11.9028 11.3189 14
-14 0 14 1951.78 81.0549 8
-14 0 14 1924.35 87.3493 14
-14 0 13 -3.91779 9.57591 14
-14 0 12 3118.33 125.25 15
-14 0 12 3176.96 125.051 14
-14 0 11 21.9059 21.1634 1
-14 0 11 1.29694 9.37736 15
-14 0 10 5904.76 282.327 1
-14 0 10 5527.83 200.955 15
-14 0 9 5.39565 14.7438 1
-14 0 9 1.28062 9.38987 15
-14 0 8 8911.58 397.771 1
-14 0 8 9662.22 321.666 15
-14 0 7 -2.52495 10.2338 15
-14 0 6 8.82494 9.74731 15
-14 0 5 1.25961 10.2103 15
-14 0 4 5305.28 191.512 15
-14 0 3 -2.5303 10.2552 15
14 0 -3 11.6776 21.4053 11
-14 0 2 17448.4 565.564 15
14 0 -2 17757.4 666.259 11
-14 0 1 2.54968 10.3349 15
-14 0 1 14.5888 20.5863 1
14 0 -1 5.75791 19.9021 11
-14 0 0 12120.2 406.403 15
-14 0 0 12105.8 482.574 1
14 0 0 13377.9 508.876 11
-14 0 -1 -4.99733 14.9585 1
-14 0 -1 1.277 10.3512 15
-14 0 -2 8517.04 292.854 15
-14 0 -2 8521.38 369.571 1
14 0 2 8884.52 383.958 11
-14 0 -3 -1.29966 9.79045 15
-14 0 -3 5.12096 13.9931 1
14 0 3 5.75155 18.5956 11
-14 0 -4 782.378 48.1426 15
-14 0 -5 -1.33228 9.76842 15
-14 0 -6 1990.48 85.3962 18
-14 0 -6 1857.48 86.5232 15
-14 0 -7 6.13688 9.36676 18
-14 0 -7 -2.63895 10.8165 15
-14 0 -8 323.65 28.0154 18
-14 0 -8 286.953 27.8036 15
-14 0 -10 244.834 23.2405 21
-14 0 -11 0.97707 7.45669 18
-14 0 -11 2.83595 7.30629 21
-14 0 -12 39.4367 9.0471 21
-14 0 -12 40.6056 10.4093 18
-14 0 -13 3.59289 5.62181 21
-14 0 -14 236.305 14.6517 21
-14 -1 23 31.7132 6.8836 15
-14 -1 22 142.014 14.6765 15
-14 -1 22 265.534 18.0262 14
-14 -1 21 11.4533 6.99123 14
-14 -1 20 77.3833 12.4217 14
-14 1 19 240.277 20.5593 15
-14 -1 19 281.31 23.9741 14
-14 -1 18 99.9689 15.8151 14
-14 1 18 99.0195 14.2613 15
-14 1 17 599.277 38.0685 15
-14 -1 17 719.449 42.6051 14
-14 1 16 237.709 23.0443 15
-14 -1 16 287.378 26.5892 14
-14 1 15 458.14 32.7821 15
-14 -1 15 459.193 35.1506 14
-14 1 14 68.7419 13.9531 15
-14 -1 14 62.057 12.4384 6
14 -1 -14 69.3396 13.7127 7
-14 -1 14 81.1853 13.8075 8
-14 1 13 937.2 50.9975 15
-14 -1 13 855.322 92.9373 3
-14 -1 13 946.107 50.838 8
-14 -1 13 978.202 52.3416 6
14 -1 -13 928.155 52.0835 7
-14 1 12 -1.14632 9.501 15
-14 -1 12 -6.11144 14.9366 3
-14 -1 12 7.82404 8.87249 6
14 -1 -12 -1.30798 8.30557 7
-14 -1 12 6.24371 7.92943 8
-14 1 11 1752.92 79.1018 15
-14 -1 11 1776.99 82.0779 15
-14 -1 11 1713.95 142.979 3
-14 -1 11 1857.91 83.0368 8
-14 -1 11 1932.19 85.1188 6
-14 1 10 11.2741 9.24505 15
-14 -1 10 17.495 11.5316 15
-14 -1 10 6.64652 14.07 1
14 -1 -10 -7.03939 17.2061 2
-14 -1 10 -6.71584 18.3526 3
-14 -1 10 11.5827 10.3194 6
-14 -1 10 8.27699 9.68692 8
-14 -1 9 183.176 22.346 8
-14 -1 9 285.069 58.3143 1
14 -1 -9 298.317 60.3804 2
-14 -1 9 152.19 45.848 3
-14 1 9 156.523 19.2476 15
-14 -1 8 7573.98 256.74 8
-14 -1 8 7504.96 362.815 3
14 -1 -8 6434.91 346.587 2
-14 -1 8 6690.88 346.273 1
-14 1 8 7210.66 248.274 15
-14 -1 7 302.732 61.1638 1
14 -1 -7 339.257 64.5296 2
-14 1 7 407.061 30.3082 15
-14 -1 6 5461.56 189.65 8
14 -1 -6 4729.76 182.462 13
14 -1 -6 4964.17 276.707 2
-14 -1 6 4771.39 271.669 1
-14 1 6 4986.5 179.56 15
-14 -1 5 2090.49 90.5472 8
-14 1 5 1830.02 82.6447 15
14 1 -5 2083.87 147.608 11
14 -1 -5 1895.97 86.6337 13
14 -1 -5 1934.38 153.851 2
-14 -1 5 1810.23 150.296 1
-14 1 4 45.3162 12.6432 15
-14 -1 4 78.1376 32.8473 1
14 -1 -4 71.107 30.6366 2
14 -1 -4 54.499 14.6983 13
14 1 -4 39.2211 24.7394 11
-14 -1 4 55.9218 13.7796 8
-14 -1 3 1046.61 56.9882 8
14 -1 -3 1037.49 57.284 13
14 1 -3 959.116 97.3672 11
14 -1 -3 852.743 97.208 2
-14 1 3 980.755 52.8397 15
-14 -1 2 4590.61 168.046 8
14 1 -2 4662.89 243.056 11
-14 -1 2 4770.12 253.21 1
14 -1 -2 4775 170.119 13
-14 -1 2 3967.97 161.995 15
-14 1 2 4599.48 164.506 15
-14 -1 1 1526.48 73.2966 8
14 1 -1 1589.35 126.201 11
-14 -1 1 1399.51 127.786 3
14 -1 -1 1414.66 125.195 2
-14 -1 1 1447.73 126.234 1
14 -1 -1 1644.2 76.0456 13
-14 -1 1 1578.08 72.6144 15
-14 1 1 1543.85 71.6255 15
-14 -1 0 1401.15 68.1583 8
-14 1 0 1474.83 68.2227 15
-14 -1 0 1453.67 67.9921 15
14 -1 0 1433.79 70.1366 13
14 1 0 1326.19 115.739 11
-14 -1 0 1425.15 125.207 3
14 -1 0 1128.06 113.615 2
-14 -1 0 1316.43 118.256 1
-14 -1 -1 10755.7 357.272 6
-14 -1 -1 10460.2 354.28 8
-14 1 -1 10496.9 354.473 15
-14 -1 -1 10950.1 354.178 15
14 -1 1 11285.3 358.916 13
14 1 1 10630.6 444.369 11
-14 -1 -1 9958.96 446.976 3
14 -1 1 9611.76 445.607 2
-14 -1 -1 9773.11 439.37 1
-14 -1 -2 842.987 94.4038 3
14 -1 2 827.596 95.6828 2
-14 -1 -2 868.286 95.712 1
-14 -1 -2 817.684 44.0431 18
-14 -1 -2 889.911 49.9973 6
-14 1 -2 830.929 48.2526 15
-14 -1 -2 908.804 49.3868 15
14 -1 2 875.912 50.7398 13
14 1 2 978.28 97.9144 11
-14 -1 -2 854.699 48.9094 8
-14 1 -3 3811.28 140.286 15
-14 -1 -3 3809.02 139.951 6
-14 -1 -3 3554.1 137.307 15
14 -1 3 3846.43 141.681 13
-14 -1 -3 3375.67 132.175 18
-14 -1 -3 3520.19 137.11 8
-14 1 -4 1907.54 84.0291 15
-14 -1 -4 1842.27 81.5306 15
-14 -1 -4 1787.94 78.8144 18
14 -1 4 2014.48 85.877 13
14 -1 5 78.7532 15.6221 13
-14 1 -5 88.6544 16.1224 15
-14 -1 -5 74.9184 14.1553 15
-14 -1 -5 80.9664 13.6384 18
-14 -1 -6 7537.31 243.577 15
-14 1 -6 7483.3 247.302 15
-14 -1 -6 7470.56 242.043 18
-14 -1 -7 6107.14 251.783 15
-14 -1 -7 5881.93 250.903 18
14 -1 8 1384.7 79.0111 13
-14 -1 -8 1971.37 77.9585 18
14 -1 9 1740.05 73.8915 13
-14 -1 -9 1688.99 76.0903 21
-14 -1 -9 1714 75.371 18
-14 1 -9 1755.73 75.8687 18
-14 -1 -10 1625 71.5396 21
-14 1 -10 1665.53 70.8905 18
-14 -1 -11 40.9626 10.2553 21
-14 1 -11 50.9854 10.8079 18
-14 -1 -12 2409.4 91.0433 21
-14 1 -12 2468.7 92.2925 18
-14 -1 -13 126.663 12.3961 21
-14 1 -13 124.926 12.7804 18
-14 -1 -14 177.898 11.9492 17
-14 -1 -14 232.386 14.2857 21
-14 -2 21 401.576 21.1513 15
-14 -2 20 285.163 19.0764 15
-14 -2 19 11.9658 6.66806 14
-14 -2 19 5.72565 6.60858 15
-14 -2 18 6.45799 7.31759 14
-14 -2 18 4.13715 6.9338 15
-14 -2 17 87.295 13.2681 14
-14 -2 17 66.2784 12.591 15
-14 -2 16 1383.44 63.4097 15
-14 -2 16 1403.72 62.981 14
-14 -2 15 5.9629 8.32831 14
-14 -2 15 7.30241 9.10613 15
-14 -2 14 1039.29 50.8823 15
-14 -2 14 1021.38 49.2854 14
-14 -2 14 810.202 45.0628 8
-14 -2 14 865.787 45.8188 6
14 -2 -14 892.072 47.3209 7
-14 -2 13 87.6388 15.143 15
-14 -2 13 111.136 16.4739 8
14 -2 -13 91.1418 15.3146 7
-14 -2 12 223.263 21.7192 15
-14 -2 12 196.492 22.5121 8
14 -2 -12 170.088 21.0735 7
-14 -2 12 176.04 20.9451 6
14 -2 -11 227.93 25.3056 7
-14 -2 11 217.142 24.4624 6
-14 -2 11 215.392 24.4204 8
-14 -2 11 235.205 22.6892 15
-14 -2 11 151.208 44.1465 3
14 -2 -11 187.659 51.5035 4
-14 -2 10 4888.99 184.677 6
14 -2 -10 5088.34 188.168 7
-14 -2 10 4667.39 183.741 8
-14 -2 10 5055.12 176.59 15
-14 -2 10 4712.78 276.71 3
14 -2 -10 4844.26 290.634 4
14 -2 -9 117.004 21.5703 7
-14 -2 9 113.786 16.9544 15
-14 -2 9 84.3956 18.3555 8
-14 -2 9 107.193 20.2061 6
14 -2 -9 100.242 44.6612 4
-14 -2 9 127.673 44.8018 3
14 -2 -8 1776.78 177.12 4
-14 -2 8 1965.17 82.1167 15
14 -2 -8 1758.19 84.0379 13
-14 -2 8 1948.26 171.905 3
-14 -2 7 4.41718 8.64291 15
14 -2 -7 5.51504 9.96963 13
14 -2 -7 12.521 12.7522 7
-14 -2 6 854.057 122.361 3
-14 -2 6 912.807 62.2319 6
14 -2 -6 969.887 64.3663 7
-14 -2 6 900.608 61.8772 8
-14 -2 6 1070.2 52.4245 15
14 -2 -6 934.858 54.088 13
14 -2 -6 1040.8 136.372 4
14 -2 -5 30.608 15.9668 7
-14 -2 5 12.273 13.9177 8
-14 -2 5 -2.08221 12.2033 6
14 -2 -5 -10.5359 28.7895 4
-14 -2 5 -3.30744 10.3488 15
14 -2 -5 12.5026 11.3882 13
-14 -2 5 10.1341 24.7682 3
-14 -2 4 4998.31 322.214 3
-14 -2 4 5375.52 204.198 8
-14 -2 4 5673.97 206.744 6
14 -2 -4 5015.78 199.271 7
-14 -2 4 5457.74 184.78 15
14 -2 -4 4665.49 186.514 13
14 -2 -4 4371.49 303.118 4
-14 -2 3 2395.33 109.34 8
14 -2 -3 1961.17 91.0277 16
-14 -2 3 2497.91 109.852 6
14 -2 -3 2227.18 102.407 7
14 -2 -3 2154.19 95.5485 13
-14 -2 3 2283.25 91.7219 15
-14 -2 3 1869.17 180.591 3
14 -2 -3 1931.54 178.219 4
-14 -2 2 2851.33 119.92 8
14 -2 -2 2322.5 104.729 16
-14 -2 2 2871.34 106.696 15
14 -2 -2 2556.42 109.547 13
14 -2 -2 2275.78 190.061 4
-14 -2 2 2678.57 208.13 3
-14 -2 2 2913.05 120.964 6
14 -2 -2 2660 114.731 7
-14 -2 1 2109.8 97.5454 6
14 -2 -1 1960.92 92.7622 7
-14 -2 1 1902.88 94.9673 8
-14 -2 1 2204.68 88.0483 15
14 -2 -1 2261.75 94.4412 13
14 -2 -1 1978.72 166.246 4
-14 -2 1 2242 179.847 3
14 -2 0 20.9202 10.8208 7
-14 -2 0 20.7716 11.6482 8
-14 -2 0 38.523 13.2155 6
14 -2 0 72.5244 34.3377 4
-14 -2 0 40.3475 11.0622 15
14 -2 0 27.8828 11.7388 13
-14 -2 0 58.8751 29.8424 3
-14 -2 -1 -1.37207 9.02929 8
-14 -2 -1 -1.01805 8.06255 15
14 -2 1 -6.64264 9.32619 7
14 -2 1 13.1438 9.63712 13
14 -2 1 6.93083 16.9391 4
-14 -2 -1 -1.36665 9.73807 6
-14 -2 -2 33.363 11.5541 8
14 -2 2 25.2243 10.3736 7
-14 -2 -2 48.2576 11.0213 15
14 -2 2 45.8805 13.3334 13
14 -2 3 495.127 35.89 13
14 -2 3 483.979 33.9866 7
-14 -2 -3 497.492 34.835 6
-14 -2 -3 474.989 34.9296 8
-14 -2 -3 537.862 33.4855 15
-14 -2 -4 871.061 45.366 15
14 -2 4 865.438 50.0008 13
-14 -2 -5 414.413 28.7208 15
14 -2 5 423.492 32.8341 13
14 -2 6 152.269 18.989 13
-14 -2 -7 155.775 19.0935 21
14 -2 7 131.567 17.5647 13
-14 -2 -8 342.013 26.7798 21
14 -2 8 364.336 27.5007 13
-14 -2 -9 18.1569 8.46398 21
14 -2 9 14.8827 8.50635 13
-14 -2 -10 36.1321 8.88097 21
-14 2 -10 35.7845 9.52224 18
-14 2 -11 74.5421 10.6156 18
-14 -2 -11 61.8054 9.78438 21
-14 -2 -12 60.9916 9.34069 17
-14 2 -12 68.4603 9.06607 18
-14 -2 -13 382.301 18.2018 17
-14 -2 -13 290.783 15.7598 21
14 -3 -18 15.8479 5.91854 13
14 -3 -17 393.176 23.9667 13
14 -3 -16 274.762 20.5056 13
14 -3 -15 347.166 24.5287 13
-14 -3 14 237.343 16.3256 8
14 -3 -14 250.957 20.717 13
14 -3 -14 246.337 17.4023 7
-14 -3 13 7.98353 6.62007 8
14 -3 -13 6.67868 7.99582 13
14 -3 -13 8.6804 7.11878 5
-14 -3 13 4.6035 5.85891 6
14 -3 -13 6.83552 6.76994 7
-14 -3 12 87.5043 13.6377 8
14 -3 -12 87.0529 14.1245 13
-14 -3 12 84.8835 13.1939 6
14 -3 -12 83.3057 14.6465 5
14 -3 -12 81.2206 13.662 7
-14 -3 11 22.5381 10.0537 8
14 -3 -11 17.0651 9.33833 13
-14 -3 11 47.1598 11.9361 6
14 -3 -11 16.4958 9.95741 5
14 -3 -11 28.7158 10.9675 7
-14 -3 10 3.82346 8.24252 8
14 -3 -10 -1.11827 8.31368 13
-14 -3 10 6.24043 8.62897 6
14 -3 -10 7.41292 11.3152 5
14 -3 -10 11.1191 9.6091 7
-14 -3 9 421.78 34.5303 8
-14 -3 9 363.218 33.1034 6
14 -3 -9 437.772 36.705 7
14 -3 -9 403.428 37.5691 5
14 -3 -9 433.484 31.7338 13
14 -3 -8 443.809 33.2697 13
14 -3 -7 257.425 25.5588 16
-14 -3 7 246.176 29.7187 8
-14 -3 7 252.235 30.2093 6
14 -3 -7 252.618 31.5495 7
14 -3 -6 217.263 23.8404 16
-14 -3 6 202.394 28.6652 8
-14 -3 6 204.054 29.0879 6
14 -3 -6 217.7 30.0348 7
14 -3 -5 635.481 42.3529 16
-14 -3 5 761.037 56.299 8
-14 -3 5 744.59 55.0506 6
14 -3 -5 736.449 54.0416 7
14 -3 -4 980.972 54.4655 16
-14 -3 4 1086.75 69.6118 8
-14 -3 4 1200.58 71.05 6
14 -3 -4 1081.33 66.3824 7
14 -3 -3 1514.21 72.3313 16
-14 -3 3 1715.98 89.1022 8
-14 -3 3 1732.96 88.6247 6
14 -3 -3 1579.67 81.3413 7
14 -3 -2 462.288 33.1236 16
14 -3 -2 542.845 42.1273 5
-14 -3 2 497.924 41.2427 8
-14 -3 2 543.989 42.4339 6
14 -3 -2 476.108 37.5487 7
14 -3 -1 973.391 51.1335 16
14 -3 -1 1034.6 59.0741 5
-14 -3 1 994.768 59.0937 8
-14 -3 1 1127.18 60.3936 6
14 -3 -1 929.134 54.3954 7
14 -3 0 35.6524 10.5898 16
14 -3 0 36.7453 11.2379 7
-14 -3 0 1.29861 12.2234 6
14 -3 0 25.6438 11.5812 5
-14 -3 0 49.8089 13.0448 8
14 -3 1 1370.38 58.5055 16
-14 -3 -1 1208.32 59.9921 6
14 -3 1 1146.49 58.9745 7
14 -3 1 1282.39 60.4175 13
14 -3 1 1241.88 62.1474 5
-14 -3 -1 1216.9 60.2955 8
-14 -3 -2 443.035 26.3675 21
14 -3 2 445.486 28.3327 16
-14 -3 -2 368.993 27.8419 6
14 -3 2 439.679 30.0048 7
14 -3 2 420.309 30.532 13
14 -3 2 435.83 31.1442 5
-14 -3 -2 351.605 27.4613 8
-14 -3 -3 486.671 28.3997 21
14 -3 3 559.329 30.7127 16
-14 -3 -3 530.505 31.8591 6
14 -3 3 569.354 34.5488 13
14 -3 3 537.972 33.2058 5
-14 -3 -3 468.742 30.5054 8
-14 -3 -4 1492.75 61.4044 21
14 -3 4 1562.21 62.516 16
-14 -3 -5 1304.6 53.8526 21
14 -3 5 1481.77 61.2456 13
14 -3 6 930.058 43.5827 13
-14 -3 -6 822.853 36.8144 21
-14 -3 -6 949.183 44.2436 17
14 -3 7 694.439 27.7619 13
-14 -3 -7 711.035 28.707 17
-14 -3 -8 88.2314 10.9463 17
-14 3 -9 85.053 9.06404 18
-14 -3 -9 74.5949 9.33295 17
-14 3 -10 42.7735 5.43193 18
-14 -3 -10 42.6636 6.35961 17
14 -4 -12 256.926 17.6961 16
14 -4 -11 1146.74 46.4814 7
-14 -4 11 1277.52 46.4034 6
14 -4 -11 1298.45 50.4736 16
14 -4 -11 1268.58 46.8984 5
-14 -4 10 9.42457 6.31683 8
14 -4 -10 3.81716 6.26843 16
-14 -4 10 4.49639 5.49526 6
14 -4 -10 0.62039 5.82381 7
14 -4 -10 0.39812 3.19133 13
14 -4 -10 4.26616 5.81731 5
14 -4 -9 1635.46 64.7738 16
14 -4 -9 1675.38 67.5278 7
-14 -4 9 1704.94 66.4075 6
-14 -4 9 1650.54 65.9382 8
14 -4 -9 1822.46 68.3985 5
14 -4 -8 11.789 7.81735 16
14 -4 -8 5.87317 5.58487 13
14 -4 -8 11.9153 8.96428 5
14 -4 -7 3922.98 133.829 13
-14 -4 7 3903.3 142.952 8
14 -4 -7 4102.54 138.906 16
14 -4 -6 429.485 27.2366 16
14 -4 -6 464.697 32.6886 7
-14 -4 6 522.125 33.2659 6
14 -4 -6 437.939 24.6095 13
-14 -4 6 519.364 32.8223 8
14 -4 -6 473.448 32.9842 5
14 -4 -5 489.225 28.5426 16
14 -4 -5 501.167 33.8314 7
-14 -4 5 502.216 32.9335 6
14 -4 -5 449.387 25.123 13
-14 -4 5 487.602 33.2097 8
14 -4 -5 494.749 33.7346 5
14 -4 -4 433.675 27.406 16
14 -4 -4 507.86 32.802 7
-14 -4 4 529.308 33.7598 6
14 -4 -4 424.536 24.7016 13
-14 -4 4 511.703 32.9111 8
14 -4 -4 570.462 34.8355 5
-14 -4 3 19.2533 8.48892 8
14 -4 -3 8.49322 7.64513 16
14 -4 -3 13.702 7.82025 7
14 -4 -3 3.28512 5.44477 13
14 -4 -3 20.7248 8.99656 5
-14 -4 3 8.623 7.3186 6
14 -4 -2 103.478 12.4916 16
14 -4 -2 116.247 14.134 7
-14 -4 2 115.864 14.2627 6
14 -4 -2 92.3543 10.6128 13
-14 -4 2 97.7011 13.0672 8
14 -4 -2 97.2674 13.2627 5
-14 -4 1 23.5663 7.38591 8
-14 -4 1 29.3262 8.1354 6
14 -4 -1 21.6191 7.74824 7
14 -4 -1 19.9278 7.82868 16
14 -4 -1 22.3169 6.50487 13
14 -4 -1 20.1245 7.68816 5
-14 -4 0 28.5508 7.314 8
14 -4 0 30.3957 8.06277 16
-14 -4 0 27.5468 7.0281 6
14 -4 0 27.6773 7.09912 7
14 -4 0 20.5947 6.01733 13
14 -4 0 28.7897 7.64027 5
14 -4 1 111.676 11.2653 16
14 -4 1 119.711 11.0234 7
-14 -4 -1 100.615 10.1902 6
-14 -4 -1 72.8045 8.83259 8
14 -4 1 100.107 10.4998 5
14 -4 1 117.696 10.6267 13
14 -4 2 323.887 18.2347 16
14 -4 2 345.878 18.4079 13
14 -4 3 287.54 15.0786 16
14 -4 3 257.745 14.6702 13
14 -4 4 38.5184 4.89615 16
-15 0 23 -1.81697 3.71578 15
-15 0 22 59.4505 8.62585 15
-15 0 21 -2.74239 7.01012 15
-15 0 20 294.541 22.7328 15
-15 0 19 11.5905 10.4302 15
-15 0 18 13257.4 431.401 15
-15 0 17 10.6472 11.7491 15
-15 0 16 14993.9 489.788 15
-15 0 15 18.1051 10.9628 15
-15 0 14 2759.33 104.422 8
-15 0 14 2536.96 109.492 15
-15 0 13 12.4245 8.73251 8
-15 0 13 1.3179 9.53047 15
-15 0 12 154.229 20.1549 15
-15 0 11 1.31726 9.79152 15
-15 0 10 191.72 46.0931 1
-15 0 10 267.345 25.9531 15
-15 0 9 5.77169 15.7712 1
-15 0 9 -2.62547 9.6251 15
-15 0 8 227.954 48.42 1
-15 0 8 274.806 26.8002 15
-15 0 7 -5.60623 16.7815 1
-15 0 7 -1.32174 9.41862 15
-15 0 6 2707.99 174.99 1
-15 0 6 2847.5 115.492 15
-15 0 5 16.2935 20.9896 1
-15 0 5 6.66158 11.7437 15
-15 0 4 9827.73 413.435 1
-15 0 4 9778.39 331.203 15
-15 0 3 -5.3488 13.4759 15
-15 0 2 7868.38 267.865 15
-15 0 2 7307.95 338.809 1
15 0 -2 7471.51 354.578 11
-15 0 1 -1.3249 11.8983 15
-15 0 1 15.9298 19.4669 1
15 0 -1 18.2949 25.8155 11
-15 0 0 245.397 48.897 1
-15 0 0 237.878 25.8515 15
-15 0 -1 40.3887 13.2825 15
-15 0 -2 1309.27 65.8335 15
-15 0 -3 2.58662 10.1201 15
-15 0 -4 6844.44 245.681 15
-15 0 -4 7263.85 242.699 18
-15 0 -5 -1.27544 10.3387 15
-15 0 -5 4.42279 9.36137 18
-15 0 -6 1276.57 64.9242 15
-15 0 -6 1388.54 64.5704 18
-15 0 -7 -4.39437 10.1367 18
-15 0 -7 -5.98785 8.65918 15
-15 0 -8 55.0116 12.712 18
-15 0 -9 -0.97769 7.83455 18
-15 0 -9 -1.01419 7.33217 21
-15 0 -10 142.279 16.0361 21
-15 0 -11 -0.70235 5.88412 21
-15 0 -12 209.583 15.2494 21
-15 0 -13 -1.99192 2.69173 21
-15 -1 23 6.03332 3.80294 15
-15 -1 22 66.9777 9.02448 15
-15 -1 21 13.0206 7.03751 15
-15 -1 20 231.293 19.8196 15
-15 -1 19 18.1776 9.1067 14
-15 -1 19 16.6438 9.05514 15
-15 1 18 627.879 34.6099 15
-15 -1 18 611.741 37.986 15
-15 -1 18 629.94 37.7248 14
-15 1 17 265.335 22.6725 15
-15 -1 17 329.063 27.8698 15
-15 -1 17 316.633 26.4014 14
-15 1 16 424.085 30.5195 15
-15 -1 16 463.933 33.6861 14
-15 -1 15 18.2901 9.78707 14
-15 1 15 21.1108 9.92369 15
-15 -1 15 21.1085 11.2669 15
15 -1 -15 15.6439 7.76366 7
-15 1 14 404.259 30.3453 15
-15 -1 14 452.399 34.1521 15
-15 -1 14 428.87 30.1694 8
-15 -1 14 522.105 32.5342 6
15 -1 -14 428.903 31.6861 7
-15 1 13 214.095 21.7198 15
-15 -1 13 200.095 22.6622 15
-15 -1 13 231.116 23.0506 6
15 -1 -13 203.939 22.4857 7
-15 -1 13 209.236 21.8541 8
-15 1 12 245.021 23.3236 15
-15 -1 12 230.48 24.0783 15
-15 -1 12 242.403 51.4445 3
15 -1 -12 232.74 24.1124 7
-15 -1 12 239.179 24.5442 6
-15 -1 12 214.971 23.187 8
-15 1 11 1373.32 66.3958 15
-15 -1 11 1414.54 68.7912 15
-15 -1 11 1483.06 131.257 3
-15 -1 11 1497.05 72.1569 6
-15 -1 11 1470.63 70.7602 8
-15 1 10 4121.67 150.018 15
-15 -1 10 3855.37 151.271 15
-15 -1 10 3711.53 234.078 3
-15 -1 10 4255.7 157.197 6
-15 -1 10 3996.31 154.194 8
-15 1 9 225.907 22.7346 15
-15 -1 9 199.289 23.1503 15
-15 -1 9 230.628 53.8039 3
-15 -1 9 274.983 27.882 6
-15 -1 9 247.109 26.2124 8
-15 1 8 5219.2 183.918 15
-15 -1 8 5491.06 291.12 3
15 -1 -8 4958.41 282.546 2
-15 1 7 59.3184 13.4894 15
-15 -1 7 82.3004 33.5864 1
15 -1 -7 85.4944 34.8851 2
15 -1 -7 63.1502 14.5524 13
-15 -1 7 75.2887 16.0547 8
15 -1 -6 403.22 69.4369 2
-15 -1 6 486.824 76.0101 3
-15 -1 6 406.742 69.7775 1
15 -1 -6 427.596 34.7105 13
-15 -1 6 528.354 37.7416 8
-15 1 6 475.263 33.6194 15
-15 -1 5 179.504 46.8161 1
15 -1 -5 162.105 46.1037 2
-15 -1 5 159.865 44.289 3
15 -1 -5 95.3306 17.5275 13
-15 -1 5 115.917 18.4897 8
-15 1 5 131.723 18.3702 15
-15 -1 4 911.152 103.925 3
15 -1 -4 748.944 93.7323 2
-15 -1 4 985.484 104.71 1
15 1 -4 982.061 99.7341 11
15 -1 -4 1023.04 56.6162 13
-15 -1 4 1005.94 55.0258 8
-15 1 4 920.606 51.2367 15
-15 -1 3 2218.92 169.605 3
15 1 -3 2405.19 166.393 11
-15 -1 3 2569.31 106.376 8
-15 1 3 2442.29 102.71 15
15 -1 -3 2655.67 108.292 13
-15 -1 2 1351.81 126.108 3
15 -1 -2 1492.41 130.552 2
-15 -1 2 1450.39 128.474 1
15 -1 -2 1593.84 75.6191 13
-15 1 2 1588.71 72.2717 15
15 1 -2 1504.57 126.253 11
-15 -1 2 1544.48 73.381 8
-15 -1 1 53.6597 13.3622 8
-15 -1 1 18.8394 18.8782 3
-15 1 1 46.4082 12.8788 15
-15 -1 1 61.6134 14.282 6
-15 1 0 456.269 33.1941 15
-15 -1 0 462.656 33.4985 15
15 -1 0 435.528 33.9281 13
-15 -1 0 388.366 64.096 3
-15 -1 0 475.316 34.9272 6
-15 -1 0 460.382 33.8829 8
-15 1 -1 2549.96 106.724 15
-15 -1 -1 2602.84 106.603 15
15 -1 1 2726.4 110.02 13
-15 -1 -1 2771.77 108.796 8
-15 -1 -1 2763.64 110.424 6
-15 -1 -2 38.8897 9.65065 18
-15 -1 -2 23.9684 10.3827 8
15 -1 2 30.0791 10.8304 7
-15 1 -2 14.3826 10.1752 15
-15 -1 -2 7.92214 9.71007 15
15 -1 2 23.8889 12.0236 13
-15 -1 -2 35.2068 11.5229 6
-15 1 -3 593.268 37.8178 15
-15 -1 -3 549.349 35.9845 15
-15 -1 -3 544.214 32.4673 18
-15 -1 -4 4287.51 146.792 15
-15 1 -4 4099.69 147.838 15
-15 -1 -4 4133.24 141.995 18
15 -1 5 5.64671 11.0568 13
-15 -1 -5 19.7128 8.83148 18
-15 1 -5 26.8943 11.7116 15
-15 -1 -5 27.7015 11.5144 15
-15 1 -6 2375.08 96.3172 15
-15 -1 -6 2661.67 95.6707 15
-15 -1 -6 2399.67 91.7808 18
-15 -1 -7 657.236 38.0856 15
-15 -1 -7 607.923 36.2482 18
15 -1 7 678.122 38.6189 13
-15 1 -8 65.8326 12.0541 18
15 -1 8 86.581 13.1184 13
-15 1 -9 556.339 32.7693 18
-15 -1 -9 520.648 32.8761 21
-15 1 -10 719.372 37.1367 18
-15 -1 -10 665.212 36.1251 21
-15 1 -11 30.9306 8.3733 18
-15 -1 -11 33.5378 8.05629 21
-15 -1 -12 177.321 13.9508 21
-15 1 -12 190.533 14.8089 18
-15 -1 -13 141.779 10.4623 21
15 -2 -21 4.37527 4.82625 13
-15 -2 21 -1.48053 3.79506 15
-15 -2 20 137.159 11.621 15
-15 -2 19 39.8721 8.94628 15
-15 -2 18 48.9644 9.71079 15
-15 -2 17 626.636 34.4814 15
-15 -2 16 1147.94 53.4667 15
-15 -2 15 1058.53 51.4826 15
-15 -2 14 141.074 15.8055 6
15 -2 -14 138.961 16.261 7
-15 -2 14 136.019 15.9528 8
-15 -2 14 143.385 17.1262 15
15 -2 -13 601.083 38.5428 7
-15 -2 13 562.353 36.6367 6
-15 -2 13 601.501 37.6029 8
-15 -2 13 710.615 38.9758 15
15 -2 -12 2020.32 89.3101 7
-15 -2 12 2042.59 88.6455 6
-15 -2 12 1988.22 88.9045 8
-15 -2 12 2162.88 86.2767 15
-15 -2 11 82.5184 14.073 15
-15 -2 11 55.3412 13.754 8
-15 -2 11 67.9585 15.411 6
15 -2 -11 61.5961 14.9551 7
-15 -2 10 4833.18 165.926 15
-15 -2 10 4575.59 173.37 8
15 -2 -10 4254.05 168.498 13
15 -2 -10 4433.03 173.267 7
-15 -2 10 4701.89 173.76 6
-15 -2 9 1087.74 120.515 3
-15 -2 9 1184.33 64.7965 6
15 -2 -9 1232.76 66.7754 7
-15 -2 9 1213.39 57.3338 15
-15 -2 9 1121.27 63.3917 8
15 -2 -9 1033.86 58.3354 13
15 -2 -9 957.016 119.52 4
15 -2 -8 169.902 53.6941 4
-15 -2 8 137.518 18.4733 15
15 -2 -8 137.247 19.3691 13
-15 -2 8 104.234 39.4113 3
15 -2 -7 139.779 19.9828 13
-15 -2 7 158.838 18.621 15
-15 -2 7 151.267 22.9779 6
15 -2 -7 149.642 23.4466 7
-15 -2 7 111.601 21.0156 8
-15 -2 6 26.15 13.8209 6
15 -2 -6 45.555 31.4973 4
15 -2 -6 19.3864 12.3881 7
-15 -2 6 17.3518 12.9135 8
-15 -2 6 24.9575 10.2908 15
15 -2 -6 32.3763 12.6783 13
-15 -2 6 -8.5716 20.9588 3
-15 -2 5 475.247 40.151 8
15 -2 -5 479.177 34.3682 16
-15 -2 5 522.338 41.8505 6
15 -2 -5 462.066 39.2451 7
-15 -2 5 589.221 35.8657 15
15 -2 -5 523.694 37.484 13
-15 -2 5 523.38 87.8599 3
15 -2 -5 544.4 89.2073 4
-15 -2 4 471.883 39.6213 8
15 -2 -4 459.854 33.2487 16
-15 -2 4 510.975 33.433 15
15 -2 -4 481.626 36.0101 13
15 -2 -4 439.882 79.8926 4
-15 -2 4 551.197 88.9848 3
-15 -2 4 488.553 40.556 6
15 -2 -4 430.992 37.1355 7
15 -2 -3 40.3801 13.922 7
-15 -2 3 6.39511 9.77352 8
-15 -2 3 3.20566 10.5523 6
15 -2 -3 -7.79089 19.0436 4
-15 -2 3 11.6351 8.5795 15
15 -2 -3 13.2425 10.1107 13
-15 -2 3 7.93588 23.7565 3
-15 -2 2 1425.64 71.388 6
15 -2 -2 1330.11 68.412 7
-15 -2 2 1300.28 69.8734 8
-15 -2 2 1460.25 64.0526 15
15 -2 -2 1348.02 67.6228 13
-15 -2 2 1180.09 125.403 3
15 -2 -2 1202.96 125.343 4
-15 -2 1 711.996 45.3075 6
15 -2 -1 611.865 42.2359 7
-15 -2 1 667.362 45.0196 8
15 -2 -1 722.655 44.3309 13
-15 -2 1 751.607 40.8823 15
15 -2 -1 578.954 83.5612 4
-15 -2 1 705.713 91.1983 3
-15 -2 0 51.0485 13.1716 8
15 -2 0 42.1988 12.7763 7
-15 -2 0 75.791 12.6971 15
15 -2 0 56.555 13.2895 13
15 -2 1 187.601 21.1479 13
15 -2 1 164.563 19.5533 7
-15 -2 -1 184.697 18.6138 15
-15 -2 -1 135.469 18.0063 8
15 -2 2 1681.41 74.6068 13
15 -2 2 1472.32 70.6802 7
-15 -2 -2 1496.63 71.2352 6
-15 -2 -2 1712 69.6461 15
-15 -2 -2 1530.22 72.2648 8
-15 -2 -3 400.432 27.7974 15
15 -2 3 455.266 33.0215 13
15 -2 4 41.8513 11.5159 13
-15 -2 -4 22.3464 8.44903 15
15 -2 5 72.3802 13.7583 13
-15 -2 -5 93.2266 12.5803 15
15 -2 6 405.579 29.2946 13
-15 -2 -7 243.371 21.685 21
15 -2 7 266.465 22.0516 13
-15 -2 -8 7.28975 7.07191 21
15 -2 8 6.99784 6.72218 13
-15 -2 -9 1394.37 57.6192 21
-15 2 -9 1404.6 58.662 18
-15 2 -10 289.053 19.5455 18
-15 -2 -10 295.287 18.7783 21
-15 -2 -11 55.5304 8.03552 17
-15 2 -11 48.4157 7.37114 18
-15 -2 -11 45.0156 6.48397 21
15 -3 -18 100.593 8.91293 13
15 -3 -17 29.3637 6.80441 13
15 -3 -16 66.901 10.4042 13
15 -3 -15 179.583 16.5131 13
-15 -3 14 1.80638 1.9904 8
15 -3 -14 1.00439 1.94132 7
-15 -3 13 401.965 25.1582 8
15 -3 -13 441.159 28.6805 13
15 -3 -13 452.091 26.9571 5
15 -3 -13 442.205 26.7794 7
-15 -3 13 459.713 25.9503 6
-15 -3 12 214.392 18.9587 8
15 -3 -12 191.129 19.078 13
15 -3 -12 215.802 19.7269 5
-15 -3 12 208.295 18.6866 6
15 -3 -12 204.561 19.0271 7
-15 -3 11 607.946 36.0537 8
15 -3 -11 575.459 37.2803 5
-15 -3 11 537.957 34.1973 6
15 -3 -11 620.578 37.1202 7
-15 -3 10 34.7743 10.8242 8
-15 -3 10 32.8189 10.6419 6
15 -3 -10 16.7377 11.155 5
15 -3 -10 21.6206 10.6158 7
15 -3 -9 351.967 28.527 16
-15 -3 9 432.361 31.9561 8
15 -3 -9 371.903 32.7207 5
-15 -3 9 374.94 29.9907 6
15 -3 -9 347.332 30.8454 7
15 -3 -8 23.1148 10.4428 16
15 -3 -7 217.869 21.9677 16
-15 -3 7 185.354 24.2674 8
15 -3 -7 258.738 29.3695 5
-15 -3 7 219.509 25.6435 6
15 -3 -7 233.264 26.8041 7
15 -3 -6 47.5759 11.9849 16
-15 -3 6 51.9215 14.7183 8
-15 -3 6 49.661 15.2446 6
15 -3 -6 68.2299 17.821 5
15 -3 -6 37.5365 12.6211 7
15 -3 -5 467.878 32.8229 16
-15 -3 5 554.899 41.3653 8
15 -3 -5 620.481 44.5213 5
-15 -3 5 547.565 41.1254 6
15 -3 -5 500.924 38.9193 7
15 -3 -4 709.7 41.721 16
-15 -3 4 878.738 51.9916 6
15 -3 -4 728.324 47.0589 7
-15 -3 4 891.703 52.4244 8
15 -3 -4 797.224 51.4454 5
15 -3 -3 325.133 25.4035 16
-15 -3 3 372.372 31.5992 6
15 -3 -3 324.775 28.6422 7
15 -3 -3 315.485 26.9588 13
-15 -3 3 372.647 31.8947 8
15 -3 -3 397.408 33.3782 5
15 -3 -2 987.637 48.2547 16
-15 -3 2 1008.55 54.1541 6
15 -3 -2 904.661 50.9806 7
15 -3 -2 1004.05 51.188 13
-15 -3 2 1055.08 55.4887 8
15 -3 -2 973.465 54.2095 5
15 -3 -1 1638.24 67.2952 16
-15 -3 1 1525.7 71.0454 6
15 -3 -1 1461.13 69.2164 7
15 -3 -1 1762.05 71.8645 13
-15 -3 1 1471.04 70.6651 8
15 -3 -1 1634.7 73.3679 5
-15 -3 0 84.9544 13.2792 8
15 -3 0 67.9977 11.8051 16
15 -3 0 51.1514 11.3333 7
15 -3 0 91.1622 14.3578 13
-15 -3 0 84.4327 13.3139 6
15 -3 0 86.6758 14.3734 5
15 -3 1 1157.26 50.7712 16
-15 -3 -1 1180.11 50.7881 17
-15 -3 -1 1170.04 53.9032 6
15 -3 1 1123.13 54.0157 7
15 -3 1 1224.43 56.0324 13
-15 -3 -1 1122.8 53.5984 8
15 -3 1 1203.95 56.0982 5
-15 -3 -2 0.79456 5.98578 8
-15 -3 -2 2.85901 6.29882 17
15 -3 2 -0.60888 5.95291 16
15 -3 2 5.7291 6.1657 7
15 -3 2 -0.885 7.64757 13
15 -3 2 7.78255 6.8486 5
-15 -3 -2 2.37713 6.1244 6
-15 -3 -3 1261.54 55.758 17
15 -3 3 1478.25 60.2137 13
-15 -3 -4 122.59 12.9807 17
15 -3 4 114.703 13.7334 13
-15 -3 -5 633.668 31.7979 17
15 -3 5 661.9 33.352 13
-15 -3 -6 24.3826 6.48524 17
15 -3 6 22.8163 6.85802 13
-15 -3 -7 47.9751 7.33359 17
-15 3 -8 615.997 26.1155 18
-15 -3 -8 528.377 24.3884 17
15 -4 -12 428.085 20.7547 16
15 -4 -11 12.5723 4.84172 16
15 -4 -10 226.409 14.2027 7
-15 -4 10 266.04 14.4734 6
15 -4 -10 262.434 15.8396 16
15 -4 -10 231.021 14.0712 5
15 -4 -9 28.5998 6.78267 7
-15 -4 9 23.1783 6.25045 6
-15 -4 9 22.1028 6.17022 8
15 -4 -9 38.123 7.38411 5
15 -4 -9 35.9864 7.1697 16
15 -4 -8 60.9321 8.80617 16
15 -4 -8 40.9203 5.96349 13
15 -4 -8 74.5567 10.2532 5
15 -4 -7 221.181 14.0176 13
15 -4 -7 275.536 19.5506 7
-15 -4 7 255.806 18.4057 6
15 -4 -7 253.445 17.1356 16
-15 -4 7 247.054 18.2852 8
-15 -4 6 7.51868 5.79127 8
15 -4 -6 4.40732 5.55613 16
-15 -4 6 7.37237 6.34803 6
15 -4 -6 13.4243 7.12337 7
15 -4 -6 7.6731 4.27719 13
15 -4 -6 5.71801 6.18023 5
15 -4 -5 104.201 11.1722 16
15 -4 -5 89.2983 11.4078 7
-15 -4 5 97.2222 11.8552 6
15 -4 -5 84.8981 8.73198 13
-15 -4 5 95.3718 11.7706 8
15 -4 -5 116.065 13.4407 5
15 -4 -4 97.886 11.3471 16
15 -4 -4 85.9486 11.3327 7
-15 -4 4 121.908 12.6282 6
15 -4 -4 94.2983 9.01934 13
-15 -4 4 95.1816 11.2197 8
15 -4 -4 93.5667 11.4778 5
15 -4 -3 130.001 11.9348 16
15 -4 -3 136.497 13.1547 7
-15 -4 3 147.931 13.3278 6
15 -4 -3 135.32 10.6279 13
-15 -4 3 116.384 11.8791 8
15 -4 -3 125.092 12.5548 5
-15 -4 2 4.1832 4.69613 8
15 -4 -2 6.84758 5.05209 16
-15 -4 2 -1.05077 4.76192 6
15 -4 -2 1.04968 4.39751 7
15 -4 -2 1.50162 3.86614 13
15 -4 -2 4.30573 4.92234 5
15 -4 -1 83.4028 8.44643 16
15 -4 -1 85.4003 9.08324 7
-15 -4 1 78.5345 8.7985 6
15 -4 -1 83.6787 7.96831 13
15 -4 -1 83.9378 9.12679 5
-15 -4 0 0.34678 3.08514 8
15 -4 0 -1.35929 3.57234 16
15 -4 0 -0.94211 3.49624 13
-15 -4 0 -0.70698 3.17436 6
15 -4 0 0.36658 3.23037 7
15 -4 0 -2.23517 3.78152 5
15 -4 1 4.79387 3.14197 16
-16 0 22 3.88247 3.85621 15
-16 0 21 3.26342 5.31818 15
-16 0 20 1357.2 56.762 15
-16 0 19 8.28809 7.84931 15
-16 0 18 171.212 19.0278 15
-16 0 17 2.1269 9.63791 15
-16 0 16 76.836 15.1458 15
-16 0 15 3.31836 6.25081 6
-16 0 15 5.57577 6.30973 8
-16 0 15 4.824 9.08583 15
-16 0 14 486.678 34.9375 15
-16 0 14 475.256 32.0917 6
-16 0 14 452.423 30.4571 8
-16 0 13 5.54491 7.90212 8
-16 0 13 -3.77763 9.85299 15
-16 0 12 1203.25 60.7277 8
-16 0 12 1213.13 61.6031 15
-16 0 11 -5.12241 10.0215 15
-16 0 10 1300.12 65.3496 15
-16 0 9 1.306 9.1681 15
-16 0 8 1368.14 68.0567 15
-16 0 7 5.33281 9.63979 15
-16 0 6 4177.9 158.589 15
-16 0 5 -1.35807 12.4193 15
-16 0 4 1072.21 58.5441 15
-16 0 3 25.6793 12.8173 15
-16 0 2 21651.4 694.5 15
-16 0 1 -5.24006 10.6201 15
-16 0 0 9242.34 313.359 15
-16 0 -1 -1.27162 10.4242 15
-16 0 -2 8662.69 294.29 15
-16 0 -2 8936.98 287.604 18
-16 0 -2 8266.41 290.346 8
-16 0 -3 13.4794 8.0713 18
-16 0 -3 3.69282 9.51789 15
-16 0 -4 2943.25 112.454 18
-16 0 -4 2964.14 117.349 15
-16 0 -5 1.16094 8.74629 15
-16 0 -5 6.87044 8.22363 18
-16 0 -6 61.6996 13.7414 15
-16 0 -6 67.512 12.6841 18
-16 0 -7 -0.91339 7.05932 18
-16 0 -8 166.356 18.1218 21
-16 0 -8 196.005 17.8744 18
-16 0 -9 0.7381 6.31379 18
-16 0 -9 -0.77749 6.15734 21
-16 0 -10 4066.71 136.142 21
-16 0 -10 3849.28 135.595 18
-16 0 -11 0.44315 4.49839 21
-16 -1 22 17.9617 4.77996 15
-16 -1 21 52.6612 8.67134 15
-16 -1 20 255.451 19.1614 15
-16 -1 19 509.716 30.2943 15
-16 -1 18 2463.54 95.9781 15
-16 1 17 24.4196 8.85999 15
-16 -1 17 30.2888 11.1338 15
-16 1 16 897.292 45.5798 15
-16 -1 16 993.45 50.7752 15
-16 1 15 101.921 14.5679 15
-16 -1 15 106.362 17.0146 15
-16 1 15 65.1581 11.4865 8
-16 -1 15 69.6907 11.1902 8
16 -1 -15 96.6083 13.8239 7
-16 -1 15 79.9362 11.6144 6
16 -1 -14 10.9313 8.01668 7
-16 -1 14 1.95122 6.53216 8
-16 -1 14 4.87714 7.25253 6
-16 1 14 5.01407 7.45603 15
-16 -1 14 8.23768 9.43161 15
-16 -1 13 142.979 17.7344 6
16 -1 -13 135.132 18.5319 7
-16 -1 13 157.839 18.6989 8
-16 1 13 163.473 19.0239 15
-16 -1 13 139.566 18.6993 15
16 -1 -12 1301.31 66.7271 7
-16 -1 12 1457.48 68.2938 6
-16 -1 12 1362.46 66.3077 8
-16 1 12 1319.01 62.9836 15
-16 -1 12 1389.91 66.2554 15
16 -1 -11 117.681 18.1374 7
-16 -1 11 156.355 20.5071 6
-16 -1 11 140.894 19.051 8
-16 1 11 132.55 17.3805 15
-16 -1 11 94.4038 16.7817 15
-16 1 10 2887.54 115.825 15
-16 -1 10 2928.64 118.003 15
-16 -1 10 3081.42 121.581 8
-16 -1 10 2873.23 195.715 3
-16 -1 10 3163.01 123.638 6
-16 -1 9 2109.36 92.3484 8
-16 1 9 1894.06 85.3315 15
-16 -1 9 2043.66 89.0723 15
-16 -1 9 1794.82 152.007 3
16 -1 -9 1954.49 88.6313 13
-16 1 8 807.245 45.3468 15
-16 -1 8 749.581 46.0822 15
16 -1 -8 800.532 47.5361 13
-16 -1 8 722.467 91.3604 3
-16 1 7 117.391 17.2987 15
-16 -1 7 140.947 19.4914 8
16 -1 -7 129.058 19.1992 13
-16 -1 7 150.474 21.2095 6
-16 -1 6 3737.14 144.328 6
-16 -1 6 3536.92 142.215 8
-16 1 6 3703.83 138.846 15
16 -1 -6 3628.18 141.901 13
-16 -1 6 3722.49 226.396 3
-16 1 5 201.045 22.6432 15
16 -1 -5 256.285 26.0647 13
-16 -1 5 204.823 23.1363 8
-16 -1 5 214.145 24.7206 6
-16 -1 5 200.369 49.4125 3
-16 1 4 8713.58 309.661 15
16 -1 -4 9836.32 316.51 13
-16 -1 4 9320.53 314.081 8
-16 -1 4 9463.85 317.408 6
-16 -1 4 8493.9 406.668 3
-16 1 3 318.914 27.9791 15
16 -1 -3 369.846 30.6208 13
-16 -1 3 305.474 27.9572 8
-16 -1 3 333.933 29.6615 6
-16 -1 3 313.086 58.7724 3
-16 1 2 3361.34 126.835 15
16 -1 -2 3515.93 130.44 13
-16 -1 2 3140.51 126.987 8
-16 -1 2 3023.98 198.306 3
-16 -1 2 3157.56 128.538 6
-16 -1 1 40.6032 11.8893 8
-16 -1 1 25.8263 10.7581 6
-16 1 1 37.9294 12.05 15
16 -1 -1 43.3885 12.8113 13
-16 -1 1 30.5981 22.4613 3
16 -1 0 1570.98 68.0689 7
-16 1 0 1812.16 70.057 15
16 -1 0 1104.83 70.8013 13
-16 -1 0 1643.57 68.8648 8
-16 -1 0 1127.79 111.511 3
-16 -1 -1 371.175 28.5897 15
16 -1 1 381.174 29.4 7
-16 1 -1 474.415 31.5389 15
-16 -1 -1 407.228 30.2139 8
16 -1 2 2171.67 88.4645 7
-16 -1 -2 2260.16 90.744 6
-16 1 -2 2279.55 89.4891 15
-16 -1 -2 2181.69 87.748 15
-16 -1 -2 2146.59 88.4934 8
16 -1 3 -1.09069 8.94142 13
-16 -1 -3 2.29339 6.19742 18
-16 1 -3 2.20697 9.14628 15
-16 -1 -3 11.4192 9.66171 15
-16 1 -4 1159.81 57.5518 15
-16 -1 -4 1242.37 53.1619 18
16 -1 5 49.2865 11.6267 13
-16 -1 -5 46.8988 9.76888 18
-16 1 -5 53.3689 12.3207 15
-16 -1 -5 53.9121 11.487 15
-16 -1 -6 929.451 47.5835 15
-16 1 -6 1057.47 49.5979 18
16 -1 6 993.177 47.8098 13
16 -1 7 94.5837 12.4478 13
-16 -1 -8 80.5786 12.2607 21
-16 -1 -9 48.2352 9.60916 21
-16 1 -10 54.2452 9.46584 18
-16 -1 -10 51.2535 8.50931 21
-16 1 -11 19.4978 5.62206 18
-16 -1 -11 28.8461 5.82345 21
16 -2 -20 441.754 23.2633 13
16 -2 -19 602.282 27.212 13
-16 -2 19 247.746 17.1248 15
16 -2 -18 683.921 33.8426 13
-16 -2 18 433.825 25.2858 15
-16 -2 17 26.9664 7.87705 15
-16 -2 16 504.623 29.5916 15
-16 -2 15 0.81082 7.34821 15
-16 -2 14 75.019 12.1229 15
16 -2 -14 59.7438 11.398 7
-16 -2 14 66.7719 10.945 8
-16 -2 14 52.395 10.1502 6
16 -2 -14 67.4156 12.6642 5
-16 -2 13 116.635 14.8251 15
16 -2 -13 96.7334 14.7295 7
-16 -2 13 118.988 15.3632 6
16 -2 -13 101.97 15.9264 13
-16 -2 13 109.429 14.9794 8
-16 -2 12 526.124 32.2486 15
16 -2 -12 462.029 33.2311 7
-16 -2 12 480.017 33.4374 6
16 -2 -12 466.755 33.9455 13
-16 -2 12 487.475 33.6289 8
-16 -2 11 1524.5 64.1786 15
16 -2 -11 1280.32 66.2727 7
-16 -2 11 1365.9 66.9952 6
16 -2 -11 1333.1 66.1345 13
-16 -2 11 1426.75 68.0874 8
-16 -2 10 9.30132 9.04135 8
-16 -2 10 2.92658 8.25983 15
16 -2 -10 -4.11989 10.0697 7
16 -2 -10 9.73877 10.5195 13
-16 -2 10 3.93779 9.35351 6
-16 -2 9 3849.93 151.989 6
-16 -2 9 4095.04 144.929 15
-16 -2 9 3846.63 152.69 8
16 -2 -9 4027.46 150.033 13
16 -2 -8 53.3967 14.0423 13
-16 -2 8 72.3308 13.25 15
16 -2 -7 693.708 41.7813 16
-16 -2 7 750.415 47.9124 6
16 -2 -7 802.454 49.7203 7
-16 -2 7 886.036 44.6371 15
16 -2 -7 712.513 44.7433 13
-16 -2 7 805.622 49.9301 8
-16 -2 6 22.1351 11.7333 8
16 -2 -6 28.2248 9.78473 16
-16 -2 6 41.5224 11.1872 15
16 -2 -6 66.3164 14.6677 7
16 -2 -6 24.9494 11.5565 13
-16 -2 6 36.8551 13.7596 6
-16 -2 5 167.001 18.4903 15
16 -2 -5 133.887 18.2463 13
16 -2 -5 117.873 18.1703 7
-16 -2 5 107.507 18.6553 8
-16 -2 5 89.9827 16.9582 6
-16 -2 4 43.5473 13.162 8
-16 -2 4 54.4412 12.0103 15
16 -2 -4 47.4643 13.1376 7
16 -2 -4 54.0875 13.2694 13
-16 -2 4 49.1262 13.6993 6
-16 -2 3 10.7184 10.3558 8
-16 -2 3 -1.92997 7.55192 15
16 -2 -3 3.87952 8.79963 7
16 -2 -3 14.5168 10.1357 13
-16 -2 3 5.35827 9.26108 6
16 -2 -2 141.036 18.548 13
-16 -2 2 158.487 17.2239 15
-16 -2 2 127.054 18.4912 6
16 -2 -2 136.092 18.2224 7
-16 -2 2 146.707 18.9511 8
-16 -2 1 2.41554 6.92277 8
16 -2 -1 1.18655 8.07326 7
-16 -2 1 -1.83097 7.33618 15
16 -2 -1 6.96117 8.38778 13
-16 -2 1 1.20155 8.68676 6
16 -2 0 951.644 47.6769 13
16 -2 0 810.134 45.0641 7
-16 -2 0 986.17 44.0823 15
-16 -2 0 825.428 46.0654 8
16 -2 1 730.014 40.7829 13
16 -2 1 642.786 38.004 7
-16 -2 -1 783.912 37.7986 15
-16 -2 -1 672.496 39.0706 8
-16 -2 -2 10.0347 7.94702 8
16 -2 2 -0.96184 6.64897 7
-16 -2 -2 3.26991 6.84858 15
16 -2 2 -5.32357 8.63048 13
-16 -2 -2 -3.00481 7.13692 6
-16 -2 -3 224.153 18.6636 15
16 -2 3 254.894 22.3539 13
-16 -2 -4 4084.79 141.273 15
16 -2 4 4071.64 146.603 13
16 -2 5 16.3734 8.94964 13
-16 -2 -6 667.869 35.9045 21
16 -2 6 668.155 35.7868 13
-16 -2 -7 144.387 14.2689 21
16 -2 7 130.562 13.9354 13
-16 -2 -8 653.802 31.9025 21
-16 2 -8 692.247 33.6534 18
-16 -2 -9 4.33867 4.17939 21
-16 2 -9 10.371 5.63567 18
-16 2 -10 84.7619 7.97038 18
-16 -2 -10 76.0011 7.9407 17
16 -3 -17 575.054 26.8821 16
16 -3 -16 24.1895 6.9346 16
16 -3 -16 48.8839 7.80111 13
16 -3 -15 729.256 32.6542 13
16 -3 -15 567.532 31.4157 16
16 -3 -14 438.762 24.7378 13
16 -3 -14 333.132 23.8273 16
16 -3 -13 435.667 27.607 16
-16 -3 13 423.226 23.232 8
16 -3 -13 423.693 23.6519 5
16 -3 -13 446.837 24.3791 7
-16 -3 13 476.975 23.7852 6
16 -3 -12 42.7997 10.5986 16
-16 -3 12 44.4896 8.9284 8
16 -3 -12 51.8404 9.89378 5
-16 -3 12 47.025 8.7975 6
16 -3 -12 48.6957 9.25625 7
16 -3 -11 294.548 23.8229 16
-16 -3 11 341.875 23.9356 8
16 -3 -11 328.338 24.9237 5
-16 -3 11 338.627 23.6677 6
16 -3 -11 374.083 25.3307 7
16 -3 -10 74.0761 13.1338 16
-16 -3 10 76.8608 12.8538 8
-16 -3 10 84.9786 13.0839 6
16 -3 -10 96.8797 15.0605 5
16 -3 -10 86.201 13.6213 7
16 -3 -9 224.935 20.5922 16
-16 -3 9 306.989 24.8519 8
16 -3 -9 281.476 25.2238 5
-16 -3 9 274.309 23.4313 6
16 -3 -9 255.976 23.465 7
16 -3 -8 159.996 17.4212 16
16 -3 -7 1312.5 60.375 16
-16 -3 7 1492.68 66.7309 6
16 -3 -7 1340.66 65.9024 7
-16 -3 7 1403.13 65.6567 8
16 -3 -7 1441.84 69.3064 5
16 -3 -6 1659.98 72.405 16
-16 -3 6 1925.47 80.4413 6
16 -3 -6 1773.47 78.9643 7
16 -3 -6 1891.88 75.9446 13
-16 -3 6 1743.33 78.8022 8
16 -3 -6 1818.99 82.4695 5
16 -3 -5 267.718 21.8582 16
-16 -3 5 313.636 26.6953 6
16 -3 -5 311.389 26.1836 7
16 -3 -5 330.043 24.872 13
-16 -3 5 311.668 26.5712 8
16 -3 -5 358.46 29.0849 5
16 -3 -4 2732.31 101.052 16
-16 -3 4 2777.61 108.069 6
16 -3 -4 2415.32 104.623 7
16 -3 -4 2906.51 105.446 13
-16 -3 4 2716.31 107.478 8
16 -3 -4 2792.63 109.593 5
16 -3 -3 614.271 33.0709 16
-16 -3 3 582.544 36.5924 6
16 -3 -3 627.354 36.5331 7
16 -3 -3 662.979 36.6877 13
-16 -3 3 609.424 36.9039 8
16 -3 -3 583.258 37.468 5
16 -3 -2 325.57 21.6813 16
-16 -3 2 329.066 24.8625 6
16 -3 -2 268.424 22.9062 7
16 -3 -2 377.841 26.0479 13
-16 -3 2 333.436 24.8361 8
16 -3 -2 325.538 25.8479 5
16 -3 -1 831.531 37.8031 16
16 -3 -1 907.115 42.8588 13
-16 -3 1 751.234 40.8585 8
16 -3 -1 845.361 43.4637 5
-16 -3 1 796.708 41.2603 6
16 -3 -1 784.115 41.5471 7
-16 -3 0 1.53936 6.02348 8
16 -3 0 5.53386 6.48146 7
16 -3 0 4.84028 7.24503 13
-16 -3 0 3.82289 6.05608 6
16 -3 0 2.53391 7.07693 5
16 -3 1 167.641 16.3322 13
-16 -3 -1 166.549 14.8723 8
16 -3 1 162.871 15.5897 5
-16 -3 -1 154.882 14.4863 6
16 -3 1 153.245 14.6249 7
16 -3 2 -1.39713 6.50139 13
-16 -3 -3 -0.77337 1.83011 17
16 -3 3 44.3165 8.78693 13
-16 -3 -4 16.0057 4.15319 17
16 -3 4 44.0317 8.05716 13
16 -3 5 110.454 10.7015 13
16 -4 -9 54.56 6.373 16
16 -4 -8 55.3478 6.64108 5
16 -4 -8 58.925 7.00294 16
16 -4 -8 51.1438 6.56214 7
-16 -4 8 53.8288 6.28564 6
16 -4 -7 159.666 10.679 16
16 -4 -7 136.196 10.614 7
-16 -4 7 148.662 10.6596 6
16 -4 -6 57.4401 6.73171 16
16 -4 -6 57.7602 7.51988 5
-16 -4 6 47.0983 6.53937 6
16 -4 -6 42.9208 6.50563 7
16 -4 -5 210.42 11.9461 16
16 -4 -5 229.406 13.623 5
16 -4 -5 199.729 12.6838 7
-16 -4 5 188.305 12.3149 6
16 -4 -4 60.7025 6.17549 16
16 -4 -4 64.8384 7.61234 5
16 -4 -4 51.861 6.63013 7
-16 -4 4 62.76 6.94525 6
16 -4 -3 72.203 6.33917 16
16 -4 -3 73.0168 6.94047 7
-16 -4 3 78.3218 7.22857 6
16 -4 -3 73.0559 7.29711 5
16 -4 -2 17.8801 3.80813 5
-16 -4 2 18.5559 3.78387 6
16 -4 -2 21.3359 3.99165 7
-17 0 21 2.69318 4.07251 15
-17 0 20 130.808 12.2739 15
-17 0 19 -1.33447 6.67418 15
-17 0 18 80.2622 12.7496 15
-17 0 17 0.90595 8.35831 15
-17 0 16 1145.41 55.3289 15
-17 0 15 1.4765 5.56168 6
-17 0 15 1.0709 9.70548 15
-17 0 15 4.30755 5.75336 8
17 0 -15 1.68827 6.44236 7
-17 0 14 359.778 28.455 15
-17 0 14 330.068 25.0735 6
-17 0 14 329.103 24.5925 8
-17 0 13 1.08004 8.13599 6
-17 0 13 4.1404 7.5895 8
-17 0 13 -2.32126 10.4224 15
-17 0 12 256.177 24.5428 8
-17 0 12 224.608 23.2528 15
-17 0 11 15.8188 10.0001 8
-17 0 11 33.9375 12.0536 15
-17 0 10 1248.24 62.4973 15
-17 0 9 10.001 11.1258 15
-17 0 8 2594 106.918 15
-17 0 7 -1.29239 10.5944 15
-17 0 6 37.8695 13.1129 15
-17 0 5 -6.55542 11.5551 15
-17 0 4 258.608 26.2011 15
-17 0 3 -1.28967 10.2137 15
-17 0 2 5693.63 203.87 15
-17 0 1 6.20266 11.2441 15
-17 0 0 2289.49 87.5328 18
-17 0 0 2305.93 95.9593 8
-17 0 0 2302 96.635 15
-17 0 -1 -3.55065 9.26092 15
-17 0 -1 -0.79461 6.36743 18
-17 0 -1 4.37225 7.78861 8
-17 0 -2 754.13 42.9321 15
-17 0 -2 686.196 39.258 8
-17 0 -2 717.257 37.0036 18
-17 0 -3 1.66816 6.44678 18
-17 0 -3 4.44934 10.081 15
-17 0 -4 8419.24 275.526 15
-17 0 -4 7950.79 268.352 18
-17 0 -5 7.08053 7.8113 18
-17 0 -5 0.99731 8.7043 15
-17 0 -6 725.943 36.9451 18
-17 0 -7 -0.65821 6.23053 18
-17 0 -7 5.66773 7.27093 21
-17 0 -8 835.809 38.5883 21
-17 0 -8 742.872 35.3294 18
-17 0 -9 -0.5103 5.29136 21
-17 0 -10 2741.61 91.67 21
17 -1 -21 10.3908 4.49312 13
-17 -1 21 6.02542 3.90562 15
17 -1 -20 2041.86 63.0001 13
-17 -1 20 1261.05 57.2874 15
-17 -1 19 247.623 18.2809 15
-17 -1 18 2607.63 96.7859 15
-17 -1 17 476.745 29.9694 15
-17 1 16 504.029 29.5721 15
-17 -1 16 561.258 33.8455 15
-17 1 15 69.7052 11.4421 15
-17 -1 15 66.2129 13.1612 15
17 -1 -15 62.3411 10.8089 7
-17 1 15 45.1157 9.20019 8
-17 -1 15 59.6227 10.0783 8
-17 -1 15 66.9271 10.1182 6
-17 -1 14 613.994 35.3993 6
17 -1 -14 661.606 37.672 7
-17 -1 14 585.734 34.951 8
-17 1 14 628.2 35.5945 15
-17 -1 14 689.848 39.6215 15
-17 -1 13 394.935 28.8254 6
17 -1 -13 422.132 30.4798 7
-17 -1 13 392.263 28.8903 8
-17 1 13 387.407 27.6006 15
-17 -1 13 378.362 28.8918 15
-17 -1 12 2709.06 98.3828 6
17 -1 -12 2458.76 97.5466 7
-17 -1 12 2505.2 96.0143 8
-17 1 12 2325.68 91.1313 15
-17 -1 12 2513.35 95.616 15
17 -1 -11 276.605 25.6527 7
-17 -1 11 259.38 25.0367 6
-17 -1 11 299.082 26.1898 8
-17 1 11 251.867 22.3042 15
-17 -1 11 270.66 24.2794 15
17 -1 -10 537.857 37.4669 7
-17 -1 10 604.205 38.7263 6
-17 -1 10 545.522 36.5418 8
-17 1 10 491.393 32.3919 15
-17 -1 10 518.932 34.2276 15
-17 1 9 59.7618 12.6173 15
-17 -1 9 83.1514 14.8559 15
-17 1 8 849.323 43.4998 15
-17 -1 8 830.854 45.1527 15
-17 1 7 556.538 35.3948 15
-17 -1 7 571.432 38.2528 8
-17 -1 7 587.327 39.2677 6
-17 1 6 7897.6 241.083 15
-17 -1 6 7645.21 244.482 8
-17 -1 6 7687.11 247.169 6
-17 1 5 481.214 32.5343 15
-17 -1 5 463.155 33.4283 8
-17 -1 5 482.952 35.267 6
-17 1 4 4434.53 147.917 15
-17 -1 4 4246.57 150.456 8
-17 -1 4 4448.62 152.892 6
-17 1 3 1156.93 55.1238 15
-17 -1 3 1201.6 58.1588 8
-17 -1 3 1149.01 57.9347 6
-17 1 2 422.198 30.3124 15
-17 -1 2 444.162 31.828 8
-17 -1 2 444.225 33.0546 6
17 -1 -2 397.839 30.9128 7
-17 1 1 2784.64 103.858 15
17 -1 -1 2704.36 105.189 7
-17 -1 1 2693.27 106.499 6
-17 -1 1 2819.25 105.835 8
17 -1 0 2310.2 84.7175 7
-17 1 0 2492.44 84.9571 15
-17 -1 0 2436.9 85.8498 8
17 -1 1 72.4953 13.1316 7
-17 -1 -1 82.1995 13.8996 8
-17 1 -1 66.269 12.9336 15
17 -1 1 54.6895 12.4259 13
-17 -1 -1 66.9728 13.2403 6
17 -1 2 149.256 17.5947 13
-17 -1 -2 135.465 17.0191 6
17 -1 2 119.161 15.4241 7
-17 -1 -2 142.178 17.4662 15
-17 1 -2 152.055 17.7059 15
-17 -1 -2 121.425 16.0817 8
-17 1 -3 830.148 45.3267 15
-17 -1 -3 903.43 45.7913 15
-17 1 -4 43.4304 10.919 15
-17 -1 -4 39.3523 10.3335 15
17 -1 4 51.2973 10.501 13
-17 -1 -5 -0.78714 7.38879 15
-17 1 -5 4.55526 6.69053 18
17 -1 5 2.83671 5.94164 13
-17 1 -6 109.648 13.1899 18
-17 1 -7 202.679 16.5477 18
-17 -1 -7 168.211 16.0864 21
-17 1 -8 3.44558 4.96437 18
-17 -1 -8 6.68354 5.70507 21
-17 -1 -9 4.29333 4.40309 21
-17 -1 -10 121.375 9.35597 21
17 -2 -19 211.507 14.3527 13
17 -2 -18 148.1 12.9319 13
-17 -2 18 54.1009 7.37761 15
17 -2 -17 4.32534 6.93702 13
-17 -2 17 1.99097 4.94213 15
17 -2 -16 346.932 24.3787 13
-17 -2 16 308.27 20.3317 15
17 -2 -15 48.9063 11.5009 13
-17 -2 15 52.4367 9.20175 15
-17 -2 14 341.803 21.7847 8
-17 -2 14 386.088 24.0382 15
-17 -2 14 337.461 21.5196 6
17 -2 -14 346.16 22.9424 7
17 -2 -14 378.992 27.3841 13
17 -2 -14 307.537 23.0869 5
-17 -2 13 84.2266 12.3618 8
-17 -2 13 72.2738 11.5095 15
17 -2 -13 76.9084 12.0838 7
17 -2 -13 91.9661 14.7944 13
-17 -2 13 62.4976 11.0196 6
-17 -2 12 69.3663 11.5012 15
17 -2 -12 82.8104 14.009 7
-17 -2 12 85.7745 13.7502 6
17 -2 -12 80.217 13.9858 13
-17 -2 12 87.1974 13.8682 8
-17 -2 11 193.151 18.4243 15
17 -2 -11 202.33 21.1141 7
-17 -2 11 188.226 19.9954 6
17 -2 -11 214.071 21.2771 13
-17 -2 11 212.672 21.1927 8
-17 -2 10 53.3567 12.8358 8
17 -2 -10 42.4505 11.7923 7
17 -2 -10 36.696 11.2811 13
-17 -2 10 50.3755 12.9768 6
-17 -2 10 51.5227 11.0473 15
-17 -2 9 22.7734 8.45701 15
17 -2 -9 30.4163 11.0489 13
17 -2 -9 18.0481 9.1204 16
-17 -2 8 172.787 17.3839 15
17 -2 -8 166.114 19.2439 13
17 -2 -8 181.614 21.4245 7
-17 -2 8 155.939 20.2315 6
-17 -2 8 132.731 18.9081 8
-17 -2 7 263.308 21.489 15
17 -2 -7 190.863 21.0926 13
17 -2 -7 272.318 25.4694 7
-17 -2 7 267.706 25.0261 6
-17 -2 7 185.181 23.4704 8
-17 -2 6 29.7536 10.8546 8
-17 -2 6 28.3644 9.54526 15
17 -2 -6 25.9631 10.2844 7
17 -2 -6 26.1112 10.2498 13
-17 -2 6 35.7134 12.1646 6
-17 -2 5 1514.92 63.7816 15
17 -2 -5 1417.49 66.5249 13
17 -2 -5 1313.45 66.9487 7
-17 -2 5 1586.32 70.4036 6
-17 -2 5 1430.83 68.7352 8
-17 -2 4 288.574 22.7227 15
17 -2 -4 320.449 26.0249 13
17 -2 -4 274.396 24.9524 7
-17 -2 4 284.982 25.6372 6
-17 -2 4 287.095 25.5631 8
-17 -2 3 626.162 34.6906 15
17 -2 -3 626.362 37.6386 13
17 -2 -3 602.415 38.013 7
-17 -2 3 623.58 38.7175 6
-17 -2 3 594.771 38.4117 8
-17 -2 2 423.101 27.2386 15
17 -2 -2 420.226 30.027 13
17 -2 -2 427.445 30.3838 7
-17 -2 2 423.301 30.6355 6
-17 -2 2 420.412 30.1866 8
-17 -2 1 37.918 10.3648 8
-17 -2 1 28.0298 8.60874 15
17 -2 -1 25.3705 9.15583 7
17 -2 -1 29.8501 9.84276 13
-17 -2 1 25.5109 9.69951 6
-17 -2 0 10.6368 7.38639 8
17 -2 0 9.51559 7.45251 7
-17 -2 0 14.8764 7.87829 15
17 -2 0 4.80867 7.71325 13
-17 -2 0 12.5289 7.54792 6
17 -2 1 172.055 18.1047 13
17 -2 1 148.775 16.1252 7
-17 -2 -1 170.283 17.4137 6
-17 -2 -1 142.034 16.1693 8
-17 -2 -1 159.172 15.5302 15
17 -2 2 2420.06 92.4153 13
-17 -2 -2 2341.07 87.2746 15
17 -2 3 145.967 16.1203 13
-17 -2 -3 148.077 13.3922 15
-17 -2 -4 784.892 39.6361 21
17 -2 4 855.447 40.3416 13
-17 -2 -5 1387.16 57.3289 21
17 -2 5 1435.98 57.7085 13
-17 -2 -6 476.796 24.7341 21
17 -2 6 421.16 23.7056 13
-17 -2 -7 2077.49 74.8031 21
-17 2 -7 2181.75 76.8195 18
-17 2 -8 826.869 33.7711 18
17 -3 -15 189.01 11.9012 13
17 -3 -15 93.3006 9.7113 16
17 -3 -14 334.274 19.9696 16
17 -3 -13 639.601 31.3778 16
17 -3 -12 644.533 31.1781 5
17 -3 -12 692.833 31.9534 7
-17 -3 12 724.347 31.2114 6
17 -3 -11 260.944 18.7921 16
-17 -3 11 232.728 17.4863 8
17 -3 -11 232.09 18.0147 5
-17 -3 11 231.731 17.1165 6
17 -3 -11 239.17 18.0503 7
17 -3 -10 710.9 35.1685 16
17 -3 -10 726.569 37.1431 7
-17 -3 10 742.214 36.2745 6
-17 -3 10 696.756 35.8407 8
17 -3 -10 727.872 37.8022 5
17 -3 -9 683.867 34.9763 13
-17 -3 9 618.235 34.3969 6
17 -3 -9 737.106 38.1515 5
17 -3 -9 671.905 33.6252 16
17 -3 -8 126.202 14.0462 13
17 -3 -8 105.827 14.5464 7
17 -3 -8 129.903 13.4956 16
17 -3 -7 602.208 30.439 16
-17 -3 7 561.144 32.5382 6
17 -3 -7 546.408 33.1234 7
17 -3 -7 639.222 32.9887 13
-17 -3 7 523.044 31.9852 8
17 -3 -7 566.704 34.9614 5
17 -3 -6 328.581 20.4262 16
-17 -3 6 305.537 22.8456 6
17 -3 -6 276.287 22.4156 7
17 -3 -6 335.23 22.5574 13
-17 -3 6 284.243 22.3539 8
17 -3 -6 317.304 24.8184 5
17 -3 -5 160.287 13.7272 16
-17 -3 5 138.453 15.0175 6
17 -3 -5 128.947 14.886 7
17 -3 -5 152.959 15.4462 13
-17 -3 5 154.653 15.9826 8
17 -3 -5 142.247 16.5843 5
17 -3 -4 104.357 10.8763 16
17 -3 -4 112.373 13.2335 13
-17 -3 4 89.3587 12.1395 6
17 -3 -4 111.469 13.6664 7
-17 -3 4 99.2519 12.8485 8
17 -3 -4 98.3483 13.5322 5
17 -3 -3 250.971 19.1715 13
-17 -3 3 282.391 20.2367 6
17 -3 -3 240.599 19.4539 7
-17 -3 3 239.541 18.9423 8
17 -3 -3 245.179 20.2203 5
17 -3 -2 298.087 20.9055 13
-17 -3 2 294.316 20.6717 8
17 -3 -2 310.508 22.1392 5
-17 -3 2 295.694 20.6907 6
17 -3 -2 276.314 20.4374 7
-17 -3 1 -2.47254 5.60196 8
17 -3 -1 -1.274 5.72021 7
17 -3 -1 3.90282 6.05365 13
17 -3 -1 1.35012 6.17324 5
-17 -3 1 2.46534 5.10826 6
17 -3 0 533.312 26.9079 13
17 -3 0 444.338 24.7083 5
-17 -3 0 479.086 24.7281 6
17 -3 0 465.228 24.7337 7
17 -3 1 13.2368 5.77265 13
17 -3 2 811.607 35.5324 13
17 -3 3 44.7498 6.88322 13
17 -3 4 464.113 21.4678 13
-18 0 20 2.47463 3.64091 15
-18 0 19 1.97787 4.71969 15
-18 0 18 -0.62017 5.62046 15
-18 0 17 -0.73546 6.60443 15
-18 0 16 -1.66807 7.48973 15
-18 0 15 -0.59722 5.16065 6
18 0 -15 -0.70354 5.95649 7
-18 0 15 -2.37798 5.08545 8
-18 0 15 0.91497 7.90628 15
18 0 -14 2931.95 114.871 7
-18 0 14 3093.58 114.258 6
-18 0 14 3137.77 113.571 8
-18 0 13 4.69975 7.35538 6
-18 0 13 1.02529 8.77087 15
-18 0 13 2.70993 6.80525 8
-18 0 12 649.262 40.0132 15
-18 0 12 703.347 40.6903 8
-18 0 12 776.158 42.6748 6
-18 0 11 2.1864 9.54024 15
-18 0 11 -1.11064 8.02941 8
-18 0 10 23.5362 10.6381 15
-18 0 10 28.2178 10.876 8
-18 0 9 1.14416 9.78728 15
-18 0 8 820.432 47.9045 8
-18 0 8 810.688 46.4083 15
-18 0 7 1.17994 9.77949 15
-18 0 6 4618.31 168.618 15
-18 0 5 35.5815 12.7645 15
-18 0 4 38.7212 12.3912 15
-18 0 3 58.786 13.0334 8
-18 0 3 4.61675 10.2974 15
-18 0 2 30.6006 11.3647 8
-18 0 2 22.673 10.2115 15
-18 0 1 -1.07665 8.2166 8
-18 0 1 7.74268 9.84041 15
-18 0 0 599.636 37.439 15
-18 0 0 562.849 35.3719 8
-18 0 -1 3.1153 8.88346 15
-18 0 -1 0.93662 7.41836 6
-18 0 -1 6.32894 7.57528 8
-18 0 -2 1395.22 62.5766 15
-18 0 -2 1324.33 54.6244 18
-18 0 -3 4.80737 5.96826 18
-18 0 -3 7.52263 8.52366 15
-18 0 -4 3958.82 135.486 15
-18 0 -4 3522.11 125.223 18
-18 0 -5 0.5206 4.84499 18
-18 0 -6 1310.22 51.287 21
-18 0 -6 1016.77 43.5377 18
-18 0 -7 1.07574 5.17557 21
-18 0 -8 243.619 14.4567 21
-18 -1 20 59.5218 6.46849 15
18 -1 -19 1284.69 47.3709 13
-18 -1 19 1120.04 46.1851 15
18 -1 -18 1561.09 59.952 13
-18 -1 18 1470.79 58.9419 15
18 -1 -17 180.316 16.5463 13
-18 -1 17 154.434 15.0981 15
18 -1 -16 1863.58 74.6595 13
-18 -1 16 1815.1 73.2053 15
-18 -1 15 5.8297 3.3286 8
-18 1 15 454.263 22.2027 15
-18 -1 15 487.78 26.5084 15
18 -1 -15 409.002 20.3222 7
18 -1 -15 517.571 27.7206 13
-18 1 14 363.374 23.9978 15
18 -1 -14 364.627 25.2413 7
-18 -1 14 351.075 23.6718 6
18 -1 -14 408.52 28.0939 13
-18 1 14 363.86 24.2656 8
-18 -1 14 384.551 25.0239 8
-18 -1 13 23.161 8.7227 8
-18 1 13 12.6834 7.45719 15
-18 -1 13 11.3272 8.00701 15
18 -1 -13 18.2642 8.32106 7
-18 1 13 21.7022 8.29125 8
18 -1 -13 7.7795 7.71717 13
-18 -1 13 22.0646 8.64241 6
-18 1 12 41.137 9.48721 15
-18 -1 12 34.0971 10.6565 15
[truncated: 27,488 more chars]
